# Supplementary material for: Sea Turtle Population Genomic Discovery: Global and Locus-Specific Signatures of Polymorphism, Selection, and Adaptive Potential
Source: Genome Biol Evol. 2019 Sep 4;11(10):2797–806. doi: 10.1093/gbe/evz190 (PMC6786478; doi:10.1093/gbe/evz190)
Supplement: evz190_Supplementary_Data [file evz190_supplementary_data.zip]

Archive with 46 entries (43 files):
- SUPPLEMENTARY DATA FILES FOR FINAL PUBLICATION evz190/
- SUPPLEMENTARY DATA FILES FOR FINAL PUBLICATION evz190/Script_gff3ToGenePred
- __MACOSX/
- __MACOSX/SUPPLEMENTARY DATA FILES FOR FINAL PUBLICATION evz190/
- __MACOSX/SUPPLEMENTARY DATA FILES FOR FINAL PUBLICATION evz190/._Script_gff3ToGenePred
- SUPPLEMENTARY DATA FILES FOR FINAL PUBLICATION evz190/.DS_Store
- __MACOSX/SUPPLEMENTARY DATA FILES FOR FINAL PUBLICATION evz190/._.DS_Store
- SUPPLEMENTARY DATA FILES FOR FINAL PUBLICATION evz190/SuppFigure2_myd.pdf
- __MACOSX/SUPPLEMENTARY DATA FILES FOR FINAL PUBLICATION evz190/._SuppFigure2_myd.pdf
- SUPPLEMENTARY DATA FILES FOR FINAL PUBLICATION evz190/Script_45_loggerhead_log.sh
- __MACOSX/SUPPLEMENTARY DATA FILES FOR FINAL PUBLICATION evz190/._Script_45_loggerhead_log.sh
- SUPPLEMENTARY DATA FILES FOR FINAL PUBLICATION evz190/Script_SuppFigure2_sex_specific_heatmap.py
- __MACOSX/SUPPLEMENTARY DATA FILES FOR FINAL PUBLICATION evz190/._Script_SuppFigure2_sex_specific_heatmap.py
- SUPPLEMENTARY DATA FILES FOR FINAL PUBLICATION evz190/SuppFigure1_pic1.pdf
- __MACOSX/SUPPLEMENTARY DATA FILES FOR FINAL PUBLICATION evz190/._SuppFigure1_pic1.pdf
- SUPPLEMENTARY DATA FILES FOR FINAL PUBLICATION evz190/Script_SuppFigure2_sexSpecific_heatmap.R
- __MACOSX/SUPPLEMENTARY DATA FILES FOR FINAL PUBLICATION evz190/._Script_SuppFigure2_sexSpecific_heatmap.R
- SUPPLEMENTARY DATA FILES FOR FINAL PUBLICATION evz190/Script_sig_Fst_WSRT.R
- __MACOSX/SUPPLEMENTARY DATA FILES FOR FINAL PUBLICATION evz190/._Script_sig_Fst_WSRT.R
- SUPPLEMENTARY DATA FILES FOR FINAL PUBLICATION evz190/SuppFigure1_pic2.pdf
- __MACOSX/SUPPLEMENTARY DATA FILES FOR FINAL PUBLICATION evz190/._SuppFigure1_pic2.pdf
- SUPPLEMENTARY DATA FILES FOR FINAL PUBLICATION evz190/45_loggerhead_popmap_mydas.txt
- __MACOSX/SUPPLEMENTARY DATA FILES FOR FINAL PUBLICATION evz190/._45_loggerhead_popmap_mydas.txt
- SUPPLEMENTARY DATA FILES FOR FINAL PUBLICATION evz190/45_loggerhead_popmap_picta.txt
- __MACOSX/SUPPLEMENTARY DATA FILES FOR FINAL PUBLICATION evz190/._45_loggerhead_popmap_picta.txt
- SUPPLEMENTARY DATA FILES FOR FINAL PUBLICATION evz190/Script_Figure2_barplots.R
- __MACOSX/SUPPLEMENTARY DATA FILES FOR FINAL PUBLICATION evz190/._Script_Figure2_barplots.R
- SUPPLEMENTARY DATA FILES FOR FINAL PUBLICATION evz190/Script_SuppTable5_ld_figure_table.py
- __MACOSX/SUPPLEMENTARY DATA FILES FOR FINAL PUBLICATION evz190/._Script_SuppTable5_ld_figure_table.py
- SUPPLEMENTARY DATA FILES FOR FINAL PUBLICATION evz190/turtle_barcodes.txt
- __MACOSX/SUPPLEMENTARY DATA FILES FOR FINAL PUBLICATION evz190/._turtle_barcodes.txt
- SUPPLEMENTARY DATA FILES FOR FINAL PUBLICATION evz190/Script_SuppFigure3_mds_plot.R
- __MACOSX/SUPPLEMENTARY DATA FILES FOR FINAL PUBLICATION evz190/._Script_SuppFigure3_mds_plot.R
- SUPPLEMENTARY DATA FILES FOR FINAL PUBLICATION evz190/SuppFigure3.pdf
- __MACOSX/SUPPLEMENTARY DATA FILES FOR FINAL PUBLICATION evz190/._SuppFigure3.pdf
- SUPPLEMENTARY DATA FILES FOR FINAL PUBLICATION evz190/SupplementaryData.xlsx
- __MACOSX/SUPPLEMENTARY DATA FILES FOR FINAL PUBLICATION evz190/._SupplementaryData.xlsx
- SUPPLEMENTARY DATA FILES FOR FINAL PUBLICATION evz190/SuppFigures 1-3 Captions.pdf
- __MACOSX/SUPPLEMENTARY DATA FILES FOR FINAL PUBLICATION evz190/._SuppFigures 1-3 Captions.pdf
- SUPPLEMENTARY DATA FILES FOR FINAL PUBLICATION evz190/Script_SuppTable6_7_sexSpecific_FDR_per_locus.R
- __MACOSX/SUPPLEMENTARY DATA FILES FOR FINAL PUBLICATION evz190/._Script_SuppTable6_7_sexSpecific_FDR_per_locus.R
- SUPPLEMENTARY DATA FILES FOR FINAL PUBLICATION evz190/Script_Figure3_STRUCTURE_vis.R
- __MACOSX/SUPPLEMENTARY DATA FILES FOR FINAL PUBLICATION evz190/._Script_Figure3_STRUCTURE_vis.R
- SUPPLEMENTARY DATA FILES FOR FINAL PUBLICATION evz190/SuppFigure2_pic.pdf
- __MACOSX/SUPPLEMENTARY DATA FILES FOR FINAL PUBLICATION evz190/._SuppFigure2_pic.pdf
- __MACOSX/._SUPPLEMENTARY DATA FILES FOR FINAL PUBLICATION evz190
