# Supplementary material for: Sea Turtle Population Genomic Discovery: Global and Locus-Specific Signatures of Polymorphism, Selection, and Adaptive Potential
Source: Genome Biol Evol. 2019 Sep 4;11(10):2797–806. doi: 10.1093/gbe/evz190 (PMC6786478; doi:10.1093/gbe/evz190)
Supplement: evz190_Supplementary_Data [file evz190_supplementary_data.zip › SUPPLEMENTARY DATA FILES FOR FINAL PUBLICATION evz190/Script_45_loggerhead_log.sh]

#### Loggerhead analysis on 45 individuals ####

# Stacks for demultiplexing, cleaning, SNP calling
stacks-2.2/bin/process_radtags -P -p raw_sequence/ -o processed_2.2 -b turtle_barcodes.txt -e apeKI -i gzfastq -E phred33 -r -c -q
/software/stacks/2.2/lssc0-linux/bin/process_radtags -P -p raw_sequence/ -o processed_2.2 -b turtle_barcodes.txt -e apeKI -i gzfastq -E phred33 -r -c -q
mkdir genomes alignments referenceBased
cd genomes 

wget ftp://ftp.ncbi.nlm.nih.gov/genomes/all/GCA/000/241/765/GCA_000241765.2_Chrysemys_picta_bellii-3.0.3//GCA_000241765.2_Chrysemys_picta_bellii-3.0.3_genomic.fna.gz
wget ftp://ftp.ncbi.nlm.nih.gov/genomes/all/GCA/000/344/595/GCA_000344595.1_CheMyd_1.0//GCA_000344595.1_CheMyd_1.0_genomic.fna.gz

# alignment of reads to reference genomes
bwa index -p picta GCA_000241765.2_Chrysemys_picta_bellii-3.0.3_genomic.fna.gz
bwa index -p mydas GCA_000344595.1_CheMyd_1.0_genomic.fna.gz

# align using bwa-mem
for first in processed_2.2/*[FMU].1.fq.gz
do
	stem="${first%.1.fq.gz}"
	second="${stem}.2.fq.gz"
	individual="${stem##*/}"
	bwa mem -t 15 picta $first $second | samtools view -@ 15 -S -h -b - | samtools sort -@ 15 -o "alignments/${individual}_picta.bam" - 
	bwa mem -t 15 mydas $first $second | samtools view -@ 15 -S -h -b - | samtools sort -@ 15 -o "alignments/${individual}_mydas.bam" -
done

# reference-based mapping
mkdir referenceBased/picta referenceBased/mydas
mkdir referenceBased/picta/1pop referenceBased/picta/2pop referenceBased/mydas/1pop referenceBased/mydas/2pop

# picta
stacks/2.2/lssc0-linux/bin/gstacks -t 15 -M 45_loggerhead_popmap_picta.txt -O referenceBased/picta --model marukilow --gt-alpha 0.01 -I alignments/

# 2 populations
stacks-2.2/bin/populations -P referenceBased/picta -M 45_loggerhead_popmap_picta.txt -O referenceBased/picta/2pop -t 15 -r 0.75 --min_maf 0.01 --max_obs_het 0.70 --hwe --fstats --genepop --vcf --plink
stacks-2.2/bin/populations -P referenceBased/picta -M 45_loggerhead_popmap_picta.txt -O referenceBased/picta/2pop -t 15 -r 0.75 --min_maf 0.01 --max_obs_het 0.70 --structure --write_single_snp
# 1 population
stacks-2.2/bin/populations -P referenceBased/picta -O referenceBased/picta/1pop -t 15 -r 0.75 --min_maf 0.01 --max_obs_het 0.70 --hwe --fstats --genepop --vcf --plink
stacks-2.2/bin/populations -P referenceBased/picta -O referenceBased/picta/1pop -t 15 -r 0.75 --min_maf 0.01 --max_obs_het 0.70 --structure --write_single_snp

# mydas
stacks/2.2/lssc0-linux/bin/gstacks -t 15 -M 45_loggerhead_popmap_mydas.txt -O referenceBased/mydas --model marukilow --gt-alpha 0.01 -I alignments/

# 2 populations
stacks-2.2/bin/populations -P referenceBased/mydas -M 45_loggerhead_popmap_mydas.txt -O referenceBased/mydas/2pop -t 15 -r 0.75 --min_maf 0.01 --max_obs_het 0.70 --hwe --fstats --genepop --vcf --plink
stacks-2.2/bin/populations -P referenceBased/mydas -M 45_loggerhead_popmap_mydas.txt -O referenceBased/mydas/2pop -t 15 -r 0.75 --min_maf 0.01 --max_obs_het 0.70 --structure --write_single_snp

# 1 population
stacks-2.2/bin/populations -P referenceBased/mydas -O referenceBased/mydas/1pop -t 15 -r 0.75 --min_maf 0.01 --max_obs_het 0.70 --hwe --fstats --genepop --vcf --plink
stacks-2.2/bin/populations -P referenceBased/mydas -O referenceBased/mydas/1pop -t 15 -r 0.75 --min_maf 0.01 --max_obs_het 0.70 --structure --write_single_snp

Rscript sig_Fst_WSRT.R referenceBased/mydas/2pop/populations.fst_2-1.tsv
Rscript sig_Fst_WSRT.R referenceBased/picta/2pop/populations.fst_2-1.tsv

# SUPPLEMENTARY TABLE 1: process_radtags.raw_sequence.log
grep "_" processed_2.2/process_radtags.raw_sequence.log | cut -f2,3,6

# TABLE 2: Loci and SNP count
cat referenceBased/*/*pop/populations.log

# SUPPLEMENTARY TABLE 2 and 3: coverage and BAM records
# look in gstacks.log.distribs
grep "_" referenceBased/*/gstacks.log.distribs | cut -f1,2,3 | head -n48

Rscript Figure2_barplots.R

##### Genepop Analysis #####

# must reorganize into male and female before genotypic differentiation in populations (if put males first)
cd referenceBased/picta/2pop
cp populations.snps.genepop populations.snps.genepop_FM.txt
i=populations.snps.genepop_FM.txt
cat <(sed '1q;d' $i) <(sed '2q;d' $i) <(sed '3q;d' $i) <(sed '5q;d' $i) <(sed '12q;d' $i) \
<(sed '14q;d' $i) <(sed '15q;d' $i) <(sed '16q;d' $i) <(sed '18q;d' $i) <(sed '19q;d' $i) <(sed '20q;d' $i) <(sed '21q;d' $i) <(sed '22q;d' $i) <(sed '25q;d' $i) <(sed '26q;d' $i) \
<(sed '27q;d' $i) <(sed '28q;d' $i) <(sed '29q;d' $i) <(sed '30q;d' $i) <(sed '31q;d' $i) <(sed '44q;d' $i)  <(sed '45q;d' $i) <(sed '46q;d' $i) <(sed '47q;d' $i) <(sed '48q;d' $i) <(sed '49q;d' $i) <(sed '24q;d' $i) \
<(sed '4q;d' $i) <(sed '7q;d' $i) <(sed '8q;d' $i) <(sed '9q;d' $i) <(sed '10q;d' $i) <(sed '11q;d' $i) <(sed '13q;d' $i) <(sed '32q;d' $i) <(sed '33q;d' $i) <(sed '34q;d' $i) <(sed '35q;d' $i) <(sed '36q;d' $i) \
<(sed '37q;d' $i) <(sed '38q;d' $i) <(sed '39q;d' $i) <(sed '40q;d' $i) <(sed '41q;d' $i) <(sed '42q;d' $i) <(sed '43q;d' $i) > populations.snps.genepop_FM2.txt
rm populations.snps.genepop_FM.txt
mv populations.snps.genepop_FM2.txt populations.snps.genepop_FM.txt

cd referenceBased/mydas/2pop
cp populations.snps.genepop populations.snps.genepop_FM.txt
i=populations.snps.genepop_FM.txt
cat <(sed '1q;d' $i) <(sed '2q;d' $i) <(sed '3q;d' $i) <(sed '5q;d' $i) <(sed '12q;d' $i) \
<(sed '14q;d' $i) <(sed '15q;d' $i) <(sed '16q;d' $i) <(sed '18q;d' $i) <(sed '19q;d' $i) <(sed '20q;d' $i) <(sed '21q;d' $i) <(sed '22q;d' $i) <(sed '25q;d' $i) <(sed '26q;d' $i) \
<(sed '27q;d' $i) <(sed '28q;d' $i) <(sed '29q;d' $i) <(sed '30q;d' $i) <(sed '31q;d' $i) <(sed '44q;d' $i) <(sed '45q;d' $i) <(sed '46q;d' $i) <(sed '47q;d' $i) <(sed '48q;d' $i) <(sed '49q;d' $i) <(sed '24q;d' $i) \
<(sed '4q;d' $i) <(sed '7q;d' $i) <(sed '8q;d' $i) <(sed '9q;d' $i) <(sed '10q;d' $i) <(sed '11q;d' $i) <(sed '13q;d' $i) <(sed '32q;d' $i) <(sed '33q;d' $i) <(sed '34q;d' $i) <(sed '35q;d' $i) <(sed '36q;d' $i) \
<(sed '37q;d' $i) <(sed '38q;d' $i) <(sed '39q;d' $i) <(sed '40q;d' $i) <(sed '41q;d' $i) <(sed '42q;d' $i) <(sed '43q;d' $i) > populations.snps.genepop_FM2.txt
rm populations.snps.genepop_FM.txt
mv populations.snps.genepop_FM2.txt populations.snps.genepop_FM.txt

# Population differentiation by genotype for sex-specific
./Genepop settingsFile=Genepop.txt DifferentiationTest=Proba GenepopInputFile=referenceBased/picta/2pop/populations.snps.genepop_FM.txt Mode=Batch MenuOptions=3.1
./Genepop settingsFile=Genepop.txt DifferentiationTest=Proba GenepopInputFile=referenceBased/mydas/2pop/populations.snps.genepop_FM.txt Mode=Batch MenuOptions=3.1

./Genepop settingsFile=Genepop.txt DifferentiationTest=Proba GenepopInputFile=referenceBased/picta/2pop/populations.snps.genepop_FM.txt Mode=Batch MenuOptions=3.3
./Genepop settingsFile=Genepop.txt DifferentiationTest=Proba GenepopInputFile=referenceBased/mydas/2pop/populations.snps.genepop_FM.txt Mode=Batch MenuOptions=3.3

for i in referenceBased/*/2pop/populations.snps.genepop_FM.txt.*
do
	grep "_" $i | awk '{if ($0 !~ /Locus/ && $0 !~ /pi/) {print $0}}' | grep -v my | sed 's/_/\t/g' > "${i}_loci"
	Rscript SuppTable6_7_sexSpecific_FDR_per_locus.R "${i}_loci" "${i}_allelic_differ_fdr"
	awk '{if ($4 < 0.05) {print $0}}' "${i}_allelic_differ_fdr" > "${i}_loci_05"
	awk '{if ($4 < 0.01) {print $0}}' "${i}_allelic_differ_fdr" > "${i}_loci_01"
	awk '{if ($4 < 0.001) {print $0}}' "${i}_allelic_differ_fdr" > "${i}_loci_001"
	awk '{if ($4 < 0.0001) {print $0}}' "${i}_allelic_differ_fdr" > "${i}_loci_0001"
done

# get the allele frequencies 
# make an array from all the significant loci genotypes
# awk '{print $1"_"$2"\t"$3"\t"$4}' populations.snps.genepop_FM.txt.G_loci_05 | cut -f1 | tr '\n' ' '
declare -a picta_spec=(224440_1 295551_7 679469_25 679469_101 679469_105 679469_110 1232540_45 1266856_49 1266856_84 1266856_86 1266856_212 1347732_180 1670085_102 2229497_105 2260651_114 2260731_59 2260735_78 2347918_47 2347918_63 2347918_65 2347918_85 2418123_28 2449977_4 2449977_89 2523722_15 2531000_35 2552128_86 3084873_77 3597277_25)
for locus in ${picta_spec[@]}
do
	grep -w -A9 "Locus: ${locus}" populations.snps.genepop_FM.txt.PR | sed 's/  */ /g' | sed 's/ /\t/g' \
	| grep -v "=" | grep -v "-" | grep -v -e '^$' | tr '\n' '\t'
	echo -e "\n"
done | grep -v -e '^$' | cut -f2- | sed 's/\t\t*/\t/g' > picta_sex_specific

declare -a mydas_spec=(281087_105 281087_106 352482_88 431730_39 431730_75 440892_116 626007_14 705283_18 705283_80 705283_279 779514_35 863565_100 919985_136 1314808_352 1334938_44 1334943_73 1573136_73 1826017_104 2465767_38 2465767_110 3178801_142 3365267_62 3491445_129 4577720_44 4591149_28 4633186_59 4721240_164 5123934_76 5193357_87 5723389_58)
for locus in ${mydas_spec[@]}
do
	grep -A9 "Locus: ${locus}" populations.snps.genepop_FM.txt.PR | sed 's/  */ /g' | sed 's/ /\t/g' \
	| grep -v "=" | grep -v "-" | grep -v -e '^$' | tr '\n' '\t'
	echo -e "\n"
done | grep -v -e '^$' | cut -f2- | sed 's/\t\t*/\t/g' > mydas_sex_specific

python3 SuppFigure2_sex_specific_heatmap.py referenceBased/picta/2pop/picta_sex_specific referenceBased/picta/2pop/picta_major_freqs
python3 SuppFigure2_sex_specific_heatmap.py referenceBased/mydas/2pop/mydas_sex_specific referenceBased/mydas/2pop/mydas_major_freqs
Rscript SuppFigure2_sexSpecific_heatmap.R referenceBased/picta/2pop/picta_major_freqs
Rscript SuppFigure2_sexSpecific_heatmap.R referenceBased/mydas/2pop/mydas_major_freqs


##### PLINK #####

for i in referenceBased/*/*pop/populations.plink
do
	plink-1.07-x86_64/plink --file $i --recode --out "${i}_recode" --noweb
	plink-1.07-x86_64/plink --file "${i}_recode" --recodeHV --out  "${i}_hv" --noweb
	plink-1.07-x86_64/plink --file "${i}_recode" --genome
	plink-1.07-x86_64/plink --file "${i}_recode"  --maf 0.05 --make-bed  --out "${i}_bed" --noweb
	plink-1.07-x86_64/plink --bfile "${i}_bed.bed" --read-genome "plink.genome" --out "${i}_mds2" --cluster  --mds-plot 2
	plink-1.07-x86_64/plink --bfile "${i}_bed.bed" --read-genome "plink.genome" --out "${i}_mds3" --cluster  --mds-plot 3
	plink-1.07-x86_64/plink --bfile "${i}_bed.bed" --read-genome "plink.genome" --out "${i}_mds4" --cluster  --mds-plot 4
done

Rscript SuppFigure3_mds_plot.R referenceBased/mydas/1pop/myd1_2.mds referenceBased/mydas/2pop/myd2_2.mds referenceBased/picta/1pop/pic1_2.mds referenceBased/picta/2pop/pic2_2.mds

#### Haploview ####

for i in referenceBased/*/*pop/populations.plink_hv.info
do
	stem="${i%.info}"
	java -jar Haploview.jar -nogui -info $i -pedfile "${stem}.ped" -dprime -memory 10000 -minMAF 0.05 -minGeno 0.80 -missingCutoff 0.80
	java -jar Haploview.jar -nogui -info $i -pedfile "${stem}.ped" -memory 10000 -minMAF 0.05 -minGeno 0.80 -missingCutoff 0.80 -svg
done

# defaults:
# -hwcutoff 0.001
# -maxDistance 500
# -missingCutoff 0.80

for i in referenceBased/*/*pop/populations.plink_hv.ped.LD
do
	# cut -f1,2,3,4,5 $i | awk '{if ($5 == 1.0) {print $0}}' | cut -f1,2 | tr '\t' '\n' | sort | uniq | wc -l  # number of unique loci participating
	echo $i
	cut -f1,2,3,4,5 $i | awk '{if ($5 == 1.0) {print $0}}' | grep "_" | wc -l  # pairs of loci in linkage disequilibrium (r^2 == 1)
	cut -f1,2,3,4,5 $i | awk '{if ($3 > 0) {print $0}}' | grep "_" | wc -l  # pairs of loci D' > 0
	cut -f1,2,3,4,5 $i | awk '{if ($4 > 2.0) {print $0}}' | grep "_" | wc -l  # pairs of loci with LOD > 2.0
	cut -f1,2,3,4,5 $i | awk '{if ($5 == 1.0 && $4> 2.0) {print $0}}' | grep "_" | wc -l  # pairs of loci with r^2==1 and LOD > 2.0
done

python3 SuppTable5_ld_figure_table.py \
referenceBased/mydas/1pop/populations.plink_hv.ped.LD \
referenceBased/mydas/2pop/populations.plink_hv.ped.LD \
referenceBased/picta/1pop/populations.plink_hv.ped.LD \
referenceBased/picta/2pop/populations.plink_hv.ped.LD \
referenceBased/mydas/1pop/ld_figure_table_myd1 \
referenceBased/mydas/2pop/ld_figure_table_myd2 \
referenceBased/picta/1pop/ld_figure_table_pic1 \
referenceBased/picta/2pop/ld_figure_table_pic2

##### ANNOVAR #####

mkdir paintdb
mkdir paintdb/chrPic1_seq

# create symlink to the genomic sequence
ln -s genomes/GCA_000241765.2_Chrysemys_picta_bellii-3.0.3_genomic.fna.gz paintdb/chrPic1_seq

cd paintdb

annovar/2018-04-16/annotate_variation.pl -downdb -buildver chrPic1 gene paintdb
annovar/2018-04-16/annotate_variation.pl --buildver chrPic1 --downdb seq paintdb/chrPic1_seq

gff3ToGenePred paintdb/genes.gff paintdb/chrPic1_refGene.txt
annovar/2018-04-16/retrieve_seq_from_fasta.pl paintdb/chrPic1_refGene.txt -seqfile paintdb/chrPic1_seq/GCA_000241765.2_Chrysemys_picta_bellii-3.0.3_genomic.fna.gz -format refGene -outfile paintdb/chrPic1_refGeneMrna.fa

annovar/2018-04-16/convert2annovar.pl -format vcf4 -allsample -withfreq referenceBased/picta/1pop/populations.snps.vcf -outfile referenceBased/picta/1pop/picta1pop.avinput
annovar/2018-04-16/convert2annovar.pl -format vcf4 -allsample -withfreq referenceBased/picta/2pop/populations.snps.vcf -outfile referenceBased/picta/2pop/picta2pop.avinput
annovar/2018-04-16/convert2annovar.pl -format vcf4 -allsample -withfreq referenceBased/mydas/1pop/populations.snps.vcf -outfile referenceBased/mydas/1pop/mydas1pop.avinput
annovar/2018-04-16/convert2annovar.pl -format vcf4 -allsample -withfreq referenceBased/mydas/2pop/populations.snps.vcf -outfile referenceBased/mydas/2pop/mydas2pop.avinput

annovar/2018-04-16/annotate_variation.pl -buildver chrPic1 -out referenceBased/picta/1pop referenceBased/picta/1pop/picta1pop.avinput paintdb/
annovar/2018-04-16/annotate_variation.pl -buildver chrPic1 -out referenceBased/picta/2pop referenceBased/picta/2pop/picta2pop.avinput paintdb/
annovar/2018-04-16/annotate_variation.pl -buildver chrPic1 -out referenceBased/mydas/1pop referenceBased/mydas/1pop/mydas1pop.avinput paintdb/
annovar/2018-04-16/annotate_variation.pl -buildver chrPic1 -out referenceBased/mydas/2pop referenceBased/mydas/2pop/mydas2pop.avinput paintdb/

annovar/2018-04-16/table_annovar.pl referenceBased/picta/1pop/picta1pop.avinput paintdb/ -buildver chrPic1 -out referenceBased/picta/1pop -remove -protocol refGene -operation g -nastring . -csvout
annovar/2018-04-16/table_annovar.pl referenceBased/picta/2pop/picta2pop.avinput paintdb/ -buildver chrPic1 -out referenceBased/picta/2pop -remove -protocol refGene -operation g -nastring . -csvout
annovar/2018-04-16/table_annovar.pl referenceBased/mydas/1pop/mydas1pop.avinput paintdb/ -buildver chrPic1 -out referenceBased/mydas/1pop -remove -protocol refGene -operation g -nastring . -csvout
annovar/2018-04-16/table_annovar.pl referenceBased/mydas/2pop/mydas2pop.avinput paintdb/ -buildver chrPic1 -out referenceBased/mydas/2pop -remove -protocol refGene -operation g -nastring . -csvout

# check function of variants
for i in referenceBased/*/*.variant_function
do
	cut -f1 $i | sort | uniq
done
# all intergenic

for i in referenceBased/*/*.exonic_variant_function
do
	wc -l $i
done
# all 0

for i in referenceBased/*/*multianno.csv
do
	cut -f6 -d, $i | sort | uniq
done
# all intergenic

##### STRUCTURE ######

for i in referenceBased/*/*pop/populations.structure
do
	individual=$(tail -n+3 $i | cut -d$'\t' -f1 | sort | uniq | wc -l)
	loci=$(head -n+2 $i | tail -n+2 | grep -o _ | wc -l)
	echo "structure -K 2 -N ${individual} -L ${loci} -i ${i}_tail -o ${i}_out"
	tr -d "\015" < <(tail -n+2 $i) | sed 's/defaultpop/1/g' > "${i}_tail"
done

for i in {2..5}; do for j in {1..5}; do structure -K $i -N 45 -L 5018 -i referenceBased/mydas/1pop/populations.structure_tail -o "referenceBased/mydas/1pop/populations.structure_out${i}_myd1_${j}"; done; done
for i in {2..5}; do for j in {1..5}; do structure -K $i -N 45 -L 6998 -i referenceBased/mydas/2pop/populations.structure_tail -o "referenceBased/mydas/2pop/populations.structure_out${i}_myd2_${j}"; done; done
for i in {2..5}; do for j in {1..5}; do structure -K $i -N 45 -L 3901 -i referenceBased/picta/1pop/populations.structure_tail -o "referenceBased/picta/1pop/populations.structure_out${i}_pic1_${j}"; done; done
for i in {2..5}; do for j in {1..5}; do structure -K $i -N 45 -L 5234 -i referenceBased/picta/2pop/populations.structure_tail -o "referenceBased/picta/2pop/populations.structure_out${i}_pic2_${j}"; done; done

Rscript Figure3_STRUCTURE_vis.R
