# Supplementary material for: Sea Turtle Population Genomic Discovery: Global and Locus-Specific Signatures of Polymorphism, Selection, and Adaptive Potential
Source: Genome Biol Evol. 2019 Sep 4;11(10):2797–806. doi: 10.1093/gbe/evz190 (PMC6786478; doi:10.1093/gbe/evz190)
Supplement: evz190_Supplementary_Data [file evz190_supplementary_data.zip › SUPPLEMENTARY DATA FILES FOR FINAL PUBLICATION evz190/Script_SuppFigure2_sex_specific_heatmap.py]

# sex_specific_heatmap.py
# given of a file of format:
# locus POP ALLELES allele1 allele2 TOTAL Male male_allele1 male_allele2 total_male Female female_allele1 female_allele2
# total_female TOTAL total_allele1 total_allele2 total_total

import pandas as pd
import numpy as np
import sys


def read_input(input_file):
    read_file = pd.read_csv(input_file, sep="\t", header=None,
                            names=['locus', "POP", "ALLELES", "allele1", "allele2", "TOTAL",
                                   "Male", 'male_allele1', 'male_allele2', 'total_male',
                                   'Female', 'female_allele1', 'female_allele2', 'total_female',
                                   'total', 'total_allele1', 'total_allele2', 'total_total', 'blank'])
    read_file = read_file.drop(['POP', 'ALLELES', 'TOTAL', 'blank', 'Male', 'Female', 'total'], axis=1)
    return read_file


def main():
    df = read_input(sys.argv[1])
    output_file = sys.argv[2]
    df['major_male'] = np.where(df['total_allele1'] > df['total_allele2'],
                                df['male_allele1'] / df['total_total'],
                                df['male_allele2'] / df['total_total'])
    df['major_female'] = np.where(df['total_allele1'] > df['total_allele2'],
                                  df['female_allele1'] / df['total_total'],
                                  df['female_allele2'] / df['total_total'])

    result = df[['locus', 'major_male', 'major_female']]
    result.to_csv(output_file, sep='\t')


if __name__ == "__main__":
    main()
