# Supplementary material for: Sea Turtle Population Genomic Discovery: Global and Locus-Specific Signatures of Polymorphism, Selection, and Adaptive Potential
Source: Genome Biol Evol. 2019 Sep 4;11(10):2797–806. doi: 10.1093/gbe/evz190 (PMC6786478; doi:10.1093/gbe/evz190)
Supplement: evz190_Supplementary_Data [file evz190_supplementary_data.zip › SUPPLEMENTARY DATA FILES FOR FINAL PUBLICATION evz190/Script_SuppFigure2_sexSpecific_heatmap.R]

# install.packages("gplots")
# install.packages("dplyr")
# install.packages("reshape")
# install.packages("RColorBrewer")

library(gplots)
library(dplyr)
library(reshape)
library(RColorBrewer)

arguments <- commandArgs(trailingOnly = TRUE)

df <- read.table("mydas_major_freqs", header = TRUE)

df2 <- df[,-1]
rownames(df2) <- df[,1]
colnames(df2) = c('Male', 'Female')

heatmap.2(as.matrix(df2), lhei = c(1,5), symm=F,symkey=F,symbreaks=F,margins = c(7, 8), cexCol=1.25,
          scale="none", tracecol=NA, na.rm = TRUE, key.title = NA, key.xlab = "Major allele frequency", key.ylab = NA,
          col = c("#FFFFFF", brewer.pal(8,"Reds")), trace="none", density.info="none", main="C. mydas")
