# Supplementary material for: Sea Turtle Population Genomic Discovery: Global and Locus-Specific Signatures of Polymorphism, Selection, and Adaptive Potential
Source: Genome Biol Evol. 2019 Sep 4;11(10):2797–806. doi: 10.1093/gbe/evz190 (PMC6786478; doi:10.1093/gbe/evz190)
Supplement: evz190_Supplementary_Data [file evz190_supplementary_data.zip › SUPPLEMENTARY DATA FILES FOR FINAL PUBLICATION evz190/Script_sig_Fst_WSRT.R]

# determine if corrected AMOVA Fst is significantly different from 0 

# Allowing input file from command shell
arguments <- commandArgs(trailingOnly = TRUE)
filename <- arguments[1]

# Reading files
df <- read.table(filename, header = FALSE)
corrected_fst = df$V14

# Wilcoxon signed rank test to determine if corrected AMOVA Fst is significantly different from 0
result = wilcox.test(corrected_fst, y = NULL,
            mu = 0, paired = FALSE, exact = NULL)
sprintf("P-value from WSRT: %s", result$p.value)
