# Supplementary material for: Sea Turtle Population Genomic Discovery: Global and Locus-Specific Signatures of Polymorphism, Selection, and Adaptive Potential
Source: Genome Biol Evol. 2019 Sep 4;11(10):2797–806. doi: 10.1093/gbe/evz190 (PMC6786478; doi:10.1093/gbe/evz190)
Supplement: evz190_Supplementary_Data [file evz190_supplementary_data.zip › SUPPLEMENTARY DATA FILES FOR FINAL PUBLICATION evz190/45_loggerhead_popmap_picta.txt]

CC0705-2_U_picta	2
CC0706-3_U_picta	2
CC0707-4_U_picta	2
CC0708-5_U_picta	2
CC0709-6_U_picta	2
CC0710-7_U_picta	2
CC0712-9_U_picta	2
CC0713-10_U_picta	2
CC3135-113_U_picta	2
CC3136-117_U_picta	2
CC3141-112_U_picta	2
CC3142-116_U_picta	2
CC3143-119_U_picta	2
CC3146-121_U_picta	2
CC3147-114_U_picta	2
CC3148-111_U_picta	2
CC3149-115_U_picta	2
CC3150-122_U_picta	2
CC3151-118_U_picta	2
CC3155-100_U_picta	2
FB31_F_picta	1
FB14_M_picta	1
FB13_M_picta	1
FB29_F_picta	1
FB15_M_picta	1
FB9_M_picta	1
FB8_M_picta	1
FB7_M_picta	1
FB12_M_picta	1
FB11_M_picta	1
FB36_F_picta	1
FB37_F_picta	1
FB38_F_picta	1
FB10_M_picta	1
FB35_F_picta	1
FB33_F_picta	1
FB32_F_picta	1
FB49_F_picta	1
FB6_M_picta	1
FB5_M_picta	1
FB44_F_picta	1
FB43_F_picta	1
FB4_M_picta	1
FB41_F_picta	1
1FB_M_picta	1
