# Supplementary material for: Sea Turtle Population Genomic Discovery: Global and Locus-Specific Signatures of Polymorphism, Selection, and Adaptive Potential
Source: Genome Biol Evol. 2019 Sep 4;11(10):2797–806. doi: 10.1093/gbe/evz190 (PMC6786478; doi:10.1093/gbe/evz190)
Supplement: evz190_Supplementary_Data [file evz190_supplementary_data.zip › SUPPLEMENTARY DATA FILES FOR FINAL PUBLICATION evz190/Script_Figure2_barplots.R]

library(ggplot2)

multiplot <- function(..., plotlist=NULL, file, cols=1, layout=NULL) {
  library(grid)
  
  # Make a list from the ... arguments and plotlist
  plots <- c(list(...), plotlist)
  
  numPlots = length(plots)
  
  # If layout is NULL, then use 'cols' to determine layout
  if (is.null(layout)) {
    # Make the panel
    # ncol: Number of columns of plots
    # nrow: Number of rows needed, calculated from # of cols
    layout <- matrix(seq(1, cols * ceiling(numPlots/cols)),
                     ncol = cols, nrow = ceiling(numPlots/cols))
  }
  
  if (numPlots==1) {
    print(plots[[1]])
    
  } else {
    # Set up the page
    grid.newpage()
    pushViewport(viewport(layout = grid.layout(nrow(layout), ncol(layout))))
    
    # Make each plot, in the correct location
    for (i in 1:numPlots) {
      # Get the i,j matrix positions of the regions that contain this subplot
      matchidx <- as.data.frame(which(layout == i, arr.ind = TRUE))
      
      print(plots[[i]], vp = viewport(layout.pos.row = matchidx$row,
                                      layout.pos.col = matchidx$col))
    }
  }
}

# order: Mydas AC, Mydas FB, Picta AC, Picta FB

obs_het=c(0.07472, 0.07532, 0.0752, 0.07276)
obs_het_SE=c(0.0014, 0.00134, 0.00154, 0.00135)

obs_hom=c(0.92528, 0.92468, 0.9248, 0.92724)
obs_hom_SE=c(0.0014, 0.00134, 0.00154, 0.00135)

exp_het=c(0.08897, 0.08115, 0.08228, 0.07451)
exp_het_SE=c(0.00135, 0.00117, 0.00143, 0.00117)

exp_hom=c(0.91103, 0.91885, 0.91772, 0.92549)
exp_hom_SE=c(0.00135, 0.00117, 0.00143, 0.00117)

pi=c(0.09184, 0.08318, 0.08492, 0.07638)
pi_SE=c(0.00139, 0.0012, 0.00147, 0.0012)

fis=c(0.06974, 0.04342, 0.04152, 0.02389)
fis_SE=c(0.02063, 0.02487, 0.02351, 0.02779)

# HETEROZYGOSITY PLOT
groups = rep(c("C. mydas: AC", "C. mydas: FB", "C. picta: AC", "C. picta: FB"), 2)
measure = c(rep("Obs. het.", 4), rep("Exp. het.", 4))
value = c(t(obs_het), t(exp_het))
standardError = c(t(obs_het_SE), t(exp_het_SE))
data_het = data.frame(groups, measure, value, standardError)

het_plot = ggplot(data=data_het, aes(fill=measure, y=value, x=groups)) +
  geom_bar(position="dodge", stat="identity") +
  geom_errorbar(aes(ymin=value-standardError, ymax=value+standardError), width=0.2,
                position=position_dodge(0.9)) +
  theme_minimal() +
  ylab("Heterozygosity") +
  xlab("") +
  ylim(0, .1) + 
  theme(axis.title.y = element_text(size = 14, color = "black"),
        axis.text.x = element_text(size = 14, color = "black", angle = 90),
        axis.text.y = element_text(size = 12, color = "black"),
        panel.grid.major = element_blank(),
        panel.grid.minor = element_blank(),
        legend.title=element_blank(),
        legend.position="bottom",
        axis.ticks.y = element_line(colour="black", size = 0.8),
        axis.line.y = element_line(color="black", size = 0.8)) +
  scale_fill_grey()

# HOMOZYGOSITY PLOT
groups = rep(c("C. mydas: AC", "C. mydas: FB", "C. picta: AC", "C. picta: FB"), 2)
measure = c(rep("Obs. hom.", 4), rep("Exp. hom.", 4))
value = c(t(obs_hom), t(exp_hom))
standardError = c(t(obs_hom_SE), t(exp_hom_SE))
data_hom = data.frame(groups, measure, value, standardError)

hom_plot = ggplot(data=data_hom, aes(fill=measure, y=value, x=groups)) +
  geom_bar(position="dodge", stat="identity") +
  geom_errorbar(aes(ymin=value-standardError, ymax=value+standardError), width=0.2,
                position=position_dodge(0.9)) +
  theme_minimal() +
  ylab("Homozygosity") +
  xlab("") +
  ylim(0, 1) + 
  theme(axis.title.y = element_text(size = 14, color = "black"),
        axis.text.x = element_text(size = 14, color = "black", angle = 90),
        axis.text.y = element_text(size = 12, color = "black"),
        panel.grid.major = element_blank(),
        panel.grid.minor = element_blank(),
        legend.title=element_blank(),
        legend.position="bottom",
        axis.ticks.y = element_line(colour="black", size = 0.8),
        axis.line.y = element_line(color="black", size = 0.8)) +
  scale_fill_grey()

# NUCLEOTIDE DIVERSITY PLOT
groups = c("C. mydas: AC", "C. mydas: FB", "C. picta: AC", "C. picta: FB")
data_nuc = data.frame(groups, pi, pi_SE)

nuc_plot = ggplot(data=data_nuc, aes(y=pi, x=groups)) +
  geom_bar(position="dodge", stat="identity") +
  geom_errorbar(aes(ymin=pi-pi_SE, ymax=pi+pi_SE), width=0.2,
                position=position_dodge(0.9)) +
  theme_minimal() +
  ylab("Nucleotide diversity") +
  xlab("") +
  theme(axis.title.y = element_text(size = 14, color = "black"),
        axis.text.x = element_text(size = 14, color = "black", angle = 90),
        axis.text.y = element_text(size = 12, color = "black"),
        panel.grid.major = element_blank(),
        panel.grid.minor = element_blank(),
        legend.title=element_blank(),
        axis.ticks.y = element_line(colour="black", size = 0.8),
        axis.line.y = element_line(color="black", size = 0.8)) +
  scale_fill_grey()

# INBREEDING COEFFICIENT PLOT
groups = c("C. mydas: AC", "C. mydas: FB", "C. picta: AC", "C. picta: FB")
data_nuc = data.frame(groups, fis, fis_SE)

fis_plot = ggplot(data=data_nuc, aes(y=fis, x=groups)) +
  geom_bar(position="dodge", stat="identity") +
  geom_errorbar(aes(ymin=fis-fis_SE, ymax=fis+fis_SE), width=0.2,
                position=position_dodge(0.9)) +
  theme_minimal() +
  ylab("Fis") +
  xlab("") +
  theme(axis.title.y = element_text(size = 14, color = "black"),
        axis.text.x = element_text(size = 14, color = "black", angle = 90),
        axis.text.y = element_text(size = 12, color = "black"),
        panel.grid.major = element_blank(),
        panel.grid.minor = element_blank(),
        legend.title=element_blank(),
        axis.ticks.y = element_line(colour="black", size = 0.8),
        axis.line.y = element_line(color="black", size = 0.8)) +
  scale_fill_grey()

multiplot(het_plot, nuc_plot, hom_plot, fis_plot, cols = 2)
