# Supplementary material for: Sea Turtle Population Genomic Discovery: Global and Locus-Specific Signatures of Polymorphism, Selection, and Adaptive Potential
Source: Genome Biol Evol. 2019 Sep 4;11(10):2797–806. doi: 10.1093/gbe/evz190 (PMC6786478; doi:10.1093/gbe/evz190)
Supplement: evz190_Supplementary_Data [file evz190_supplementary_data.zip › SUPPLEMENTARY DATA FILES FOR FINAL PUBLICATION evz190/Script_SuppTable5_ld_figure_table.py]

# ld_figure_table.py
# given of a file of format:
# L1	L2	D'	LOD	r^2	CIlow	CIhi	Dist	T-int
# make a scatter plot of r^2 on y-axis and SNP pair distance on x-axis
# make a table showing the distance categories (0-25000, 25k-50k, 50k-100k, 100k-500k, 5k-1M, 1M-5M),
# the number of SNP pairs, and the average r^2 and average D'

import sys
import pandas as pd
import numpy as np
import matplotlib.pylab as plt
import seaborn as sns


def read_ld(input_file):
    read_file = pd.read_csv(input_file, sep="\t")
    read_file = read_file.drop(['CIlow', 'CIhi', 'T-int'], axis=1)
    return read_file


def get_loci_in_range(lower_bound, upper_bound, df):
    df = df[(df['Dist'] >= lower_bound) & (df['Dist'] < upper_bound)]
    length_df = len(df)
    mean_d = round(df['r^2'].mean(), 3)
    # count how many instances have D'>0
    greater_than_0 = len(df[df['D\''] > 0])
    r_equal_1 = len(df[df['r^2'] == 1.0])
    lod_gt_2 = len(df[df['LOD'] >= 2])
    r_lod = len(df[(df['r^2'] == 1.0) & (df['LOD'] > 2)])
    return length_df, mean_d, greater_than_0, r_equal_1, lod_gt_2, r_lod


def process_file(input_file, output_file):
    read_file = read_ld(input_file)

    z_to_100, m100, z100, r100, l100, rl100 = get_loci_in_range(0, 250, read_file)
    z_to_500, m, z, r, l, rl = get_loci_in_range(250, 500, read_file)
    z_to_1k, m0, z0, r0, l0, rl0 = get_loci_in_range(500, 1000, read_file)
    one_to_25k, m1, z1, r1, l1, rl1 = get_loci_in_range(1000, 25000, read_file)
    twenty_five_to_50k, m2, z2, r2, l2, rl2 = get_loci_in_range(25000, 50000, read_file)
    fifty_to_100k, m3, z3, r3, l3, rl3 = get_loci_in_range(50000, 100000, read_file)
    hundred_to_500k, m4, z4, r4, l4, rl4 = get_loci_in_range(100000, 500000, read_file)

    data = {'Distance (kb)': ["0-0.25", "0.25-0.5", "0.5-1", "1-25", "25-50", "50-100", "100-500"],
            'Avg. r^2': [m100, m, m0, m1, m2, m3, m4],
            'Num. of SNP pairs': [z_to_100, z_to_500, z_to_1k, one_to_25k, twenty_five_to_50k, fifty_to_100k,
                                  hundred_to_500k],
            'Num. of SNP pairs with D\' greater than 0': [z100, z, z0, z1, z2, z3, z4],
            'Num. of SNP pairs with LOD greater than 2': [l100, l, l0, l1, l2, l3, l4],
            'Num. of SNP pairs with r^2 equal to 1': [r100, r, r0, r1, r2, r3, r4],
            'Num. of SNP pairs with LOD greater than 2 and r^2 equal to 1': [rl100, rl, rl0, rl1, rl2, rl3, rl4]}

    new_df = pd.DataFrame(data=data)
    new_df = new_df.append(round(new_df.sum(numeric_only=True), 2), ignore_index=True)
    new_df.to_csv(output_file, sep='\t', index=False)

    return read_file


def main():
    input_ld_myd1 = sys.argv[1]
    input_ld_myd2 = sys.argv[2]
    input_ld_pic1 = sys.argv[3]
    input_ld_pic2 = sys.argv[4]

    output_myd1 = sys.argv[5]
    output_myd2 = sys.argv[6]
    output_pic1 = sys.argv[7]
    output_pic2 = sys.argv[8]

    # output_file = sys.argv[2]

    read_myd1 = process_file(input_ld_myd1, output_myd1)
    read_myd2 = process_file(input_ld_myd2, output_myd2)
    read_pic1 = process_file(input_ld_pic1, output_pic1)
    read_pic2 = process_file(input_ld_pic2, output_pic2)

    # now make a scatter plot
    # f = plt.figure()
    # f, axes = plt.subplots(nrows=2, ncols=2, sharey=True, sharex=True)
    # axes[0][0].scatter(read_myd1['Dist']/1000, read_myd1['r^2'], color="black", facecolors='none', s=2, alpha=0.5)
    # axes[0][0].set_xlabel("C. mydas: 1 group")
    #
    # axes[0][1].scatter(read_myd2['Dist']/1000, read_myd2['r^2'], color="black", facecolors='none', s=2, alpha=0.5)
    # axes[0][1].set_xlabel("C. mydas: 2 groups")
    # 
    # axes[1][0].scatter(read_pic1['Dist']/1000, read_pic1['r^2'], color="black", facecolors='none', s=2, alpha=0.5)
    # axes[1][0].set_xlabel("C. picta: 1 group")
    #
    # axes[1][1].scatter(read_pic2['Dist']/1000, read_pic2['r^2'], color="black", facecolors='none', s=2, alpha=0.5)
    # axes[1][1].set_xlabel("C. picta: 2 groups")
    #
    # # plt.savefig("SuppFigureLD.svg")
    # plt.show()


if __name__ == "__main__":
    main()
