# Supplementary material for: Sea Turtle Population Genomic Discovery: Global and Locus-Specific Signatures of Polymorphism, Selection, and Adaptive Potential
Source: Genome Biol Evol. 2019 Sep 4;11(10):2797–806. doi: 10.1093/gbe/evz190 (PMC6786478; doi:10.1093/gbe/evz190)
Supplement: evz190_Supplementary_Data [file evz190_supplementary_data.zip › SUPPLEMENTARY DATA FILES FOR FINAL PUBLICATION evz190/turtle_barcodes.txt]

CATTGA	FB31_F
AGTCT	FB14_M
GTGGA	FB13_M
GGACGT	FB29_F
CACTA	FB15_M
GTCA	FB9_M
TAGA	FB8_M
GCAT	FB7_M
TTCCA	FB12_M
ACATT	FB11_M
TGGCGA	FB36_F
GACGGT	FB37_F
TCTGA	FB38_F
CGTAA	FB10_M
CGCGT	FB35_F
AGAGA	FB33_F
TTCAGT	FB32_F
CTAAGA	FB49_F
AGGC	FB6_M
GATGT	FB5_M
TTGTT	FB44_F
CCACA	FB43_F
TTAC	FB4_M
AACAT	FB41_F
AACT	1FB_M
GACTAGT	CC0705-2_U
ACAATGA	CC0706-3_U
ATTGCGT	CC0707-4_U
CAGTGGT	CC0708-5_U
TGAACGA	CC0709-6_U
GCCTTGA	CC0710-7_U
TTGCAGT	CC0712-9_U
GGTGCGA	CC0713-10_U
CAGATA	CC3135-113_U
CGTAGT	CC3136-117_U
ATCGAT	CC3141-112_U
ACAGTA	CC3142-116_U
GAGACGT	CC3143-119_U
CTTGTGA	CC3146-121_U
GAATCT	CC3147-114_U
GCTCGA	CC3148-111_U
TGCCAT	CC3149-115_U
TGGCGGA	CC3150-122_U
TTCTGGA	CC3151-118_U
ACGTAT	CC3155-100_U
