# Supplementary material for: Sea Turtle Population Genomic Discovery: Global and Locus-Specific Signatures of Polymorphism, Selection, and Adaptive Potential
Source: Genome Biol Evol. 2019 Sep 4;11(10):2797–806. doi: 10.1093/gbe/evz190 (PMC6786478; doi:10.1093/gbe/evz190)
Supplement: evz190_Supplementary_Data [file evz190_supplementary_data.zip › SUPPLEMENTARY DATA FILES FOR FINAL PUBLICATION evz190/Script_SuppFigure3_mds_plot.R]

library(ggplot2)

arguments <- commandArgs(trailingOnly = TRUE)
myd1 <- arguments[1]  # ends in *_2.mds
myd2 <- arguments[2]
pic1 <- arguments[3]
pic2 <- arguments[4]
turtle_labels = c(rep("AC", 20), rep("FB", 25))

read_mds = function(mds_input, input_title) {
  mds_file = read.table(mds_input, header = TRUE)
  mds_file['group'] = turtle_labels
  print(head(mds_file))
  mds_plot = ggplot(mds_file, aes(mds_file$C1, mds_file$C2, shape=mds_file$group)) + 
    geom_point() + 
    xlab("Coordinate 1") +
    ylab("Coordinate 2") + 
    ggtitle(input_title) + 
    theme_minimal() +
    theme(axis.title.y = element_text(size = 14, color = "black"),
          axis.title.x = element_text(size = 14, color = "black"),
          axis.text.x = element_text(size = 14, color = "black"),
          axis.text.y = element_text(size = 14, color = "black"),
          panel.grid.major = element_blank(),
          panel.grid.minor = element_blank(),
          legend.title=element_blank(),
          legend.text = element_text(size = 14),
          legend.box.background = element_rect(colour = "black"),
          axis.ticks.y = element_line(colour="black", size = 0.8),
          axis.line.x = element_line(color="black", size = 0.8), 
          axis.line.y = element_line(color="black", size = 0.8))
  return(mds_plot)
}

multiplot <- function(..., plotlist=NULL, file, cols=1, layout=NULL) {
  library(grid)
  
  # Make a list from the ... arguments and plotlist
  plots <- c(list(...), plotlist)
  
  numPlots = length(plots)
  
  # If layout is NULL, then use 'cols' to determine layout
  if (is.null(layout)) {
    # Make the panel
    # ncol: Number of columns of plots
    # nrow: Number of rows needed, calculated from # of cols
    layout <- matrix(seq(1, cols * ceiling(numPlots/cols)),
                     ncol = cols, nrow = ceiling(numPlots/cols))
  }
  
  if (numPlots==1) {
    print(plots[[1]])
    
  } else {
    # Set up the page
    grid.newpage()
    pushViewport(viewport(layout = grid.layout(nrow(layout), ncol(layout))))
    
    # Make each plot, in the correct location
    for (i in 1:numPlots) {
      # Get the i,j matrix positions of the regions that contain this subplot
      matchidx <- as.data.frame(which(layout == i, arr.ind = TRUE))
      
      print(plots[[i]], vp = viewport(layout.pos.row = matchidx$row,
                                      layout.pos.col = matchidx$col))
    }
  }
}

# return plots
myd1_plot = read_mds(myd1, "C. mydas: 1 group")
myd2_plot = read_mds(myd2, "C. mydas: 2 groups")
pic1_plot = read_mds(pic1, "C. picta: 1 group")
pic2_plot = read_mds(pic2, "C. picta: 2 groups")

multiplot(myd1_plot, pic1_plot, myd2_plot, pic2_plot, cols = 2)
