# Supplementary material for: Sea Turtle Population Genomic Discovery: Global and Locus-Specific Signatures of Polymorphism, Selection, and Adaptive Potential
Source: Genome Biol Evol. 2019 Sep 4;11(10):2797–806. doi: 10.1093/gbe/evz190 (PMC6786478; doi:10.1093/gbe/evz190)
Supplement: evz190_Supplementary_Data [file evz190_supplementary_data.zip › SUPPLEMENTARY DATA FILES FOR FINAL PUBLICATION evz190/SupplementaryData.xlsx]

## Sheet: ST1
Sampling locations, total and retained reads for Atlantic (AC) and Florida Bay (FB) loggerheads following radtag processing.
sample	longitude	latitude	barcodes	total reads	retained reads
AC0705-2_U	-80.742	32.024	GACTAGT	5135240	5085155
AC0706-3_U	-80.654	32.073	ACAATGA	8916362	8819607
AC0707-4_U	-80.439	32.265	ATTGCGT	5426860	5370940
AC0708-5_U	-80.242	32.479	CAGTGGT	6088980	6026550
AC0709-6_U	-80.209	32.475	TGAACGA	3815890	3775914
AC0710-7_U	-79.942	32.598	GCCTTGA	7271692	7197015
AC0712-9_U	-79.799	32.677	TTGCAGT	4754096	4704900
AC0713-10_U	-79.798	32.677	GGTGCGA	891284	882291
AC3135-113_U	-80.909	31.76	CAGATA	5848616	5787592
AC3136-117_U	-81.025	31.726	CGTAGT	9281256	9185760
AC3141-112_U	-81.212	31.26	ATCGAT	11020244	10907280
AC3142-116_U	-81.21	31.232	ACAGTA	5032534	4975183
AC3143-119_U	-81.21	31.232	GAGACGT	2725028	2697047
AC3146-121_U	-81.334	30.763	CTTGTGA	3828790	3789544
AC3147-114_U	-81.403	30.644	GAATCT	3117692	3084667
AC3148-111_U	-81.43	30.613	GCTCGA	9484034	9387703
AC3149-115_U	-81.388	30.537	TGCCAT	7255854	7180564
AC3150-122_U	-81.296	29.958	TGGCGGA	7734662	7659327
AC3151-118_U	-81.326	30.085	TTCTGGA	6126624	6063185
AC3155-100_U	-81.323	30.837	ACGTAT	7373234	7297545
1FB_M	-80.8133	24.9114	AACT	3147680	3061669
FB10_M	-80.8337	24.9206	CGTAA	10973670	10821060
FB11_M	-80.8329	24.9209	ACATT	6096772	6015727
FB12_M	-80.8225	24.9087	TTCCA	6146390	6073364
FB13_M	-80.8044	24.9287	GTGGA	5630410	5569376
FB14_M	-80.8387	24.9172	AGTCT	5203568	5145469
FB15_M	-80.823	24.9241	CACTA	4504590	4451587
FB29_F	-80.821	24.9097	GGACGT	6377188	6313337
FB31_F	-80.8121	24.9209	CATTGA	2483900	2458003
FB32_F	-80.8131	24.9274	TTCAGT	9271366	9179691
FB33_F	-80.8192	24.916	AGAGA	4409584	4360927
FB35_F	-80.809	24.9269	CGCGT	7412054	7333543
FB36_F	-80.8153	24.9298	TGGCGA	5144926	5094838
FB37_F	-80.8264	24.9143	GACGGT	7361818	7287229
FB38_F	-80.8406	24.9112	TCTGA	5526500	5461835
FB41_F	-80.8145	24.9188	TTAC	8913824	8817221
FB43_F	-80.8186	24.9243	AACAT	10020552	9915626
FB44_F	-80.8221	24.9238	CCACA	6072928	6007751
FB49_F	-80.8115	24.9226	TTGTT	7361690	7283265
FB4_M	-80.8143	24.9267	CTAAGA	4695852	4603400
FB5_M	-80.8168	24.9198	GATGT	10985576	10874422
FB6_M	-80.8426	24.921	AGGC	5960080	5838786
FB7_M	-80.8312	24.913	GCAT	2005180	1924904
FB8_M	-80.8404	24.9226	TAGA	14551000	14361453
FB9_M	-80.831	24.902	GTCA	5026846	4922609

## Sheet: ST2
Reference: Ch. mydas. BAM records, number of primary alignments kept, number of loci, number of forward reads used, mean coverage, and weighted mean coverage following genotype quality filtering
sample	BAM records	Primary BAM records kept	number of loci	number of forward reads used	mean coverage	weighted mean coverage
AC0705-2_U	5164901	3499897	1182653	1521517	1.287	1.441
AC0706-3_U	8940476	6086481	1799804	2641903	1.468	1.693
AC0707-4_U	5458086	3696418	1228560	1605876	1.307	1.466
AC0708-5_U	6119296	4154411	1365611	1806373	1.323	1.492
AC0709-6_U	3834144	2614742	924921	1137505	1.23	1.361
AC0710-7_U	7289935	4979151	1557346	2156585	1.385	1.579
AC0712-9_U	4776839	3245839	1109024	1411227	1.272	1.418
AC0713-10_U	897003	616323	247696	270026	1.09	1.163
AC3135-113_U	5888488	3991577	1324309	1736182	1.311	1.469
AC3136-117_U	9334036	6341979	1893336	2759151	1.457	1.667
AC3141-112_U	11079020	7509896	2101417	3257078	1.55	1.792
AC3142-116_U	5052438	3436674	1178400	1498117	1.271	1.415
AC3143-119_U	2748331	1849902	684402	802777	1.173	1.279
AC3146-121_U	3874346	2610199	939074	1142528	1.217	1.344
AC3147-114_U	3137603	2122832	771794	924967	1.198	1.316
AC3148-111_U	9525951	6511460	1920393	2828535	1.473	1.692
AC3149-115_U	7301092	4962553	1567760	2163188	1.38	1.564
AC3150-122_U	7805286	5291453	1632693	2305614	1.412	1.601
AC3151-118_U	6156368	4187676	1373303	1818685	1.324	1.494
AC3155-100_U	7411227	5006782	1561533	2172262	1.391	1.576
1FB_M_mydas	3066468	2060240	744535	890241	1.196	1.304
FB10_M_mydas	10922379	7415663	2044700	3201311	1.566	1.819
FB11_M_mydas	6093591	4103105	1326160	1776573	1.34	1.506
FB12_M_mydas	6161862	4166256	1353237	1800683	1.331	1.494
FB13_M_mydas	5653225	3823873	1267157	1651180	1.303	1.459
FB14_M_mydas	5218350	3541479	1187114	1533697	1.292	1.446
FB15_M_mydas	4514222	3039802	1048180	1312212	1.252	1.39
FB29_F_mydas	6413869	4357968	1424617	1893274	1.329	1.496
FB31_F_mydas	2502548	1686035	630034	731210	1.161	1.263
FB32_F_mydas	9316339	6328636	1882617	2746099	1.459	1.673
FB33_F_mydas	4432011	2998793	1038976	1300666	1.252	1.389
FB35_F_mydas	7435836	5068283	1574431	2199361	1.397	1.583
FB36_F_mydas	5185516	3516636	1188247	1526448	1.285	1.426
FB37_F_mydas	7415197	5030405	1584775	2194197	1.385	1.562
FB38_F_mydas	5542777	3750392	1254056	1623560	1.295	1.45
FB41_F_mydas	8946035	6008222	1756596	2590986	1.475	1.689
FB43_F_mydas	10043559	6853774	1972914	2962513	1.502	1.735
FB44_F_mydas	6094330	4128156	1346055	1788969	1.329	1.495
FB49_F_mydas	7388046	5054241	1598288	2198554	1.376	1.554
FB4_M_mydas	4637808	3106991	1054494	1339609	1.27	1.409
FB5_M_mydas	11021315	7484150	2086740	3234278	1.55	1.801
FB6_M_mydas	5878098	4009766	1321940	1741413	1.317	1.48
FB7_M_mydas	1899733	1266630	478067	545503	1.141	1.235
FB8_M_mydas	14505508	9861070	2463364	4244613	1.723	2.044
FB9_M_mydas	4965121	3350193	1138391	1449918	1.274	1.416

## Sheet: ST3
Reference: Chr. picta. BAM records, number of primary alignments kept, number of loci, number of forward reads used, mean coverage, and weighted mean coverage following genotype quality filtering
sample	BAM records	Primary BAM records kept	number of loci	number of forward reads used	mean coverage	weighted mean coverage
AC0705-2_U	5216509	2163478	684214	900463	1.316	1.52
AC0706-3_U	9037839	3770746	1044080	1567124	1.501	1.782
AC0707-4_U	5509536	2289438	712340	951570	1.336	1.542
AC0708-5_U	6181659	2565205	788794	1066879	1.353	1.572
AC0709-6_U	3873928	1624816	538791	676606	1.256	1.427
AC0710-7_U	7375239	3081524	901434	1278339	1.418	1.67
AC0712-9_U	4824957	2006718	641979	834904	1.301	1.49
AC0713-10_U	905782	383543	145794	160674	1.102	1.191
AC3135-113_U	5941008	2474330	765668	1027811	1.342	1.55
AC3136-117_U	9424338	3935984	1092967	1635998	1.497	1.775
AC3141-112_U	11186995	4652227	1211729	1927303	1.591	1.904
AC3142-116_U	5100349	2133261	681955	887286	1.301	1.492
AC3143-119_U	2770087	1148754	398312	477304	1.198	1.342
AC3146-121_U	3899369	1623639	548009	680577	1.242	1.41
AC3147-114_U	3165251	1318032	447508	547669	1.224	1.379
AC3148-111_U	9627346	4043771	1110698	1677670	1.51	1.794
AC3149-115_U	7368751	3075597	904928	1278660	1.413	1.652
AC3150-122_U	7867757	3293637	949414	1375736	1.449	1.696
AC3151-118_U	6219110	2599446	798565	1081791	1.355	1.572
AC3155-100_U	7483778	3100237	900662	1284497	1.426	1.67
1FB_M_picta	3090873	1276685	429567	523814	1.219	1.364
FB10_M_picta	11039317	4577779	1175147	1884915	1.604	1.925
FB11_M_picta	6147985	2534315	762916	1045106	1.37	1.585
FB12_M_picta	6217776	2582071	780979	1063433	1.362	1.576
FB13_M_picta	5705405	2361656	729675	971798	1.332	1.536
FB14_M_picta	5268495	2194459	685170	904652	1.32	1.518
FB15_M_picta	4554225	1875981	603732	771611	1.278	1.458
FB29_F_picta	6475821	2700285	823777	1119940	1.36	1.577
FB31_F_picta	2523666	1042105	365418	432139	1.183	1.317
FB32_F_picta	9410190	3922303	1085485	1625207	1.497	1.778
FB33_F_picta	4471266	1857976	600027	766832	1.278	1.456
FB35_F_picta	7513606	3144567	907105	1298727	1.432	1.675
FB36_F_picta	5229666	2182074	688339	904620	1.314	1.501
FB37_F_picta	7481057	3123693	914826	1301064	1.422	1.662
FB38_F_picta	5593102	2320647	722756	957407	1.325	1.529
FB41_F_picta	9030733	3704620	1007402	1522152	1.511	1.787
FB43_F_picta	10153744	4244847	1136723	1749490	1.539	1.836
FB44_F_picta	6154101	2558518	775386	1056331	1.362	1.582
FB49_F_picta	7465298	3139424	926133	1305481	1.41	1.643
FB4_M_picta	4675554	1919550	606791	786732	1.297	1.476
FB5_M_picta	11139867	4627203	1199109	1904321	1.588	1.909
FB6_M_picta	5933500	2499237	765217	1030522	1.347	1.558
FB7_M_picta	1913231	781859	275793	319840	1.16	1.281
FB8_M_picta	14664033	6111268	1416363	2502141	1.767	2.173
FB9_M_picta	5004300	2080823	658390	856337	1.301	1.486

## Sheet: ST4
Functional annotation of variants, Ch. mydas as 1 group
Chr	Start	End	Ref	Alt	Func.refGene	Gene.refGene	GeneDetail.refGene	ExonicFunc.refGene	AAChange.refGene
KB469743.1	1872947	1872947	A	G	intergenic	NONE;NONE	dist=NONE;dist=NONE	.	.
KB469743.1	1873133	1873133	G	A	intergenic	NONE;NONE	dist=NONE;dist=NONE	.	.
KB469743.1	1873022	1873022	C	T	intergenic	NONE;NONE	dist=NONE;dist=NONE	.	.
KB469743.1	1872931	1872931	T	G	intergenic	NONE;NONE	dist=NONE;dist=NONE	.	.
KB469743.1	2220665	2220665	G	A	intergenic	NONE;NONE	dist=NONE;dist=NONE	.	.
KB469743.1	2220680	2220680	T	C	intergenic	NONE;NONE	dist=NONE;dist=NONE	.	.
KB469743.1	2220701	2220701	G	A	intergenic	NONE;NONE	dist=NONE;dist=NONE	.	.
KB469743.1	2220718	2220718	G	A	intergenic	NONE;NONE	dist=NONE;dist=NONE	.	.
KB469743.1	2220724	2220724	T	G	intergenic	NONE;NONE	dist=NONE;dist=NONE	.	.
KB469743.1	2441026	2441026	C	T	intergenic	NONE;NONE	dist=NONE;dist=NONE	.	.
KB469743.1	2441061	2441061	C	T	intergenic	NONE;NONE	dist=NONE;dist=NONE	.	.
KB469743.1	5034080	5034080	T	C	intergenic	NONE;NONE	dist=NONE;dist=NONE	.	.
KB469743.1	5401090	5401090	C	T	intergenic	NONE;NONE	dist=NONE;dist=NONE	.	.
KB469743.1	5459266	5459266	G	T	intergenic	NONE;NONE	dist=NONE;dist=NONE	.	.
KB469743.1	5459225	5459225	A	C	intergenic	NONE;NONE	dist=NONE;dist=NONE	.	.
KB469743.1	5467964	5467964	G	A	intergenic	NONE;NONE	dist=NONE;dist=NONE	.	.
KB469743.1	5467974	5467974	T	G	intergenic	NONE;NONE	dist=NONE;dist=NONE	.	.
KB469743.1	5467935	5467935	T	G	intergenic	NONE;NONE	dist=NONE;dist=NONE	.	.
KB469743.1	5999749	5999749	C	T	intergenic	NONE;NONE	dist=NONE;dist=NONE	.	.
KB469743.1	5999739	5999739	G	A	intergenic	NONE;NONE	dist=NONE;dist=NONE	.	.
KB469743.1	5999720	5999720	C	T	intergenic	NONE;NONE	dist=NONE;dist=NONE	.	.
KB469743.1	5999701	5999701	G	A	intergenic	NONE;NONE	dist=NONE;dist=NONE	.	.
KB469743.1	5999688	5999688	C	T	intergenic	NONE;NONE	dist=NONE;dist=NONE	.	.
KB469743.1	5999628	5999628	C	T	intergenic	NONE;NONE	dist=NONE;dist=NONE	.	.
KB469743.1	5999581	5999581	C	T	intergenic	NONE;NONE	dist=NONE;dist=NONE	.	.
KB469743.1	5999575	5999575	T	C	intergenic	NONE;NONE	dist=NONE;dist=NONE	.	.
KB469743.1	7377337	7377337	G	A	intergenic	NONE;NONE	dist=NONE;dist=NONE	.	.
KB469744.1	165047	165047	T	A	intergenic	NONE;NONE	dist=NONE;dist=NONE	.	.
KB469744.1	165205	165205	T	C	intergenic	NONE;NONE	dist=NONE;dist=NONE	.	.
KB469744.1	165249	165249	C	T	intergenic	NONE;NONE	dist=NONE;dist=NONE	.	.
KB469744.1	165163	165163	G	A	intergenic	NONE;NONE	dist=NONE;dist=NONE	.	.
KB469744.1	164979	164979	G	T	intergenic	NONE;NONE	dist=NONE;dist=NONE	.	.
KB469744.1	406810	406810	G	T	intergenic	NONE;NONE	dist=NONE;dist=NONE	.	.
KB469744.1	406858	406858	C	T	intergenic	NONE;NONE	dist=NONE;dist=NONE	.	.
KB469744.1	618490	618490	C	T	intergenic	NONE;NONE	dist=NONE;dist=NONE	.	.
KB469744.1	618570	618570	A	T	intergenic	NONE;NONE	dist=NONE;dist=NONE	.	.
KB469744.1	1091075	1091075	T	C	intergenic	NONE;NONE	dist=NONE;dist=NONE	.	.
KB469744.1	1504696	1504696	G	A	intergenic	NONE;NONE	dist=NONE;dist=NONE	.	.
KB469744.1	2068343	2068343	C	T	intergenic	NONE;NONE	dist=NONE;dist=NONE	.	.
KB469744.1	3178684	3178684	T	G	intergenic	NONE;NONE	dist=NONE;dist=NONE	.	.
KB469744.1	3178903	3178903	T	C	intergenic	NONE;NONE	dist=NONE;dist=NONE	.	.
KB469744.1	3178919	3178919	C	T	intergenic	NONE;NONE	dist=NONE;dist=NONE	.	.
KB469744.1	3178931	3178931	G	C	intergenic	NONE;NONE	dist=NONE;dist=NONE	.	.
KB469745.1	133643	133643	G	C	intergenic	NONE;NONE	dist=NONE;dist=NONE	.	.
KB469745.1	134376	134376	A	C	intergenic	NONE;NONE	dist=NONE;dist=NONE	.	.
KB469745.1	134392	134392	A	G	intergenic	NONE;NONE	dist=NONE;dist=NONE	.	.
KB469745.1	134313	134313	C	T	intergenic	NONE;NONE	dist=NONE;dist=NONE	.	.
KB469745.1	134466	134466	G	A	intergenic	NONE;NONE	dist=NONE;dist=NONE	.	.
KB469745.1	134438	134438	A	G	intergenic	NONE;NONE	dist=NONE;dist=NONE	.	.
KB469745.1	134431	134431	A	T	intergenic	NONE;NONE	dist=NONE;dist=NONE	.	.
KB469745.1	134404	134404	C	A	intergenic	NONE;NONE	dist=NONE;dist=NONE	.	.
KB469745.1	134402	134402	G	A	intergenic	NONE;NONE	dist=NONE;dist=NONE	.	.
KB469745.1	134392	134392	A	G	intergenic	NONE;NONE	dist=NONE;dist=NONE	.	.
KB469745.1	134379	134379	A	C	intergenic	NONE;NONE	dist=NONE;dist=NONE	.	.
KB469745.1	134376	134376	A	C	intergenic	NONE;NONE	dist=NONE;dist=NONE	.	.
KB469745.1	673691	673691	T	C	intergenic	NONE;NONE	dist=NONE;dist=NONE	.	.
KB469745.1	673749	673749	T	C	intergenic	NONE;NONE	dist=NONE;dist=NONE	.	.
KB469745.1	673757	673757	A	G	intergenic	NONE;NONE	dist=NONE;dist=NONE	.	.
KB469745.1	990346	990346	T	G	intergenic	NONE;NONE	dist=NONE;dist=NONE	.	.
KB469745.1	990269	990269	G	A	intergenic	NONE;NONE	dist=NONE;dist=NONE	.	.
KB469745.1	990259	990259	A	G	intergenic	NONE;NONE	dist=NONE;dist=NONE	.	.
KB469745.1	1106055	1106055	C	T	intergenic	NONE;NONE	dist=NONE;dist=NONE	.	.
KB469745.1	1206900	1206900	G	A	intergenic	NONE;NONE	dist=NONE;dist=NONE	.	.
KB469745.1	1206952	1206952	C	T	intergenic	NONE;NONE	dist=NONE;dist=NONE	.	.
KB469745.1	1206973	1206973	C	G	intergenic	NONE;NONE	dist=NONE;dist=NONE	.	.
KB469745.1	1207080	1207080	C	T	intergenic	NONE;NONE	dist=NONE;dist=NONE	.	.
KB469745.1	1207058	1207058	C	G	intergenic	NONE;NONE	dist=NONE;dist=NONE	.	.
KB469745.1	1206991	1206991	C	T	intergenic	NONE;NONE	dist=NONE;dist=NONE	.	.
KB469745.1	1206990	1206990	C	A	intergenic	NONE;NONE	dist=NONE;dist=NONE	.	.
KB469745.1	1206971	1206971	C	G	intergenic	NONE;NONE	dist=NONE;dist=NONE	.	.
KB469745.1	1376987	1376987	T	C	intergenic	NONE;NONE	dist=NONE;dist=NONE	.	.
KB469745.1	1514116	1514116	C	A	intergenic	NONE;NONE	dist=NONE;dist=NONE	.	.
KB469745.1	1520126	1520126	A	C	intergenic	NONE;NONE	dist=NONE;dist=NONE	.	.
KB469745.1	1672607	1672607	C	T	intergenic	NONE;NONE	dist=NONE;dist=NONE	.	.
KB469745.1	1672554	1672554	G	A	intergenic	NONE;NONE	dist=NONE;dist=NONE	.	.
KB469745.1	1672518	1672518	T	C	intergenic	NONE;NONE	dist=NONE;dist=NONE	.	.
KB469745.1	1672619	1672619	T	C	intergenic	NONE;NONE	dist=NONE;dist=NONE	.	.
KB469745.1	1672605	1672605	C	T	intergenic	NONE;NONE	dist=NONE;dist=NONE	.	.
KB469745.1	1672603	1672603	C	T	intergenic	NONE;NONE	dist=NONE;dist=NONE	.	.
KB469745.1	1672589	1672589	T	C	intergenic	NONE;NONE	dist=NONE;dist=NONE	.	.
KB469745.1	1672900	1672900	A	C	intergenic	NONE;NONE	dist=NONE;dist=NONE	.	.
KB469745.1	1672892	1672892	A	T	intergenic	NONE;NONE	dist=NONE;dist=NONE	.	.
KB469745.1	1672862	1672862	A	G	intergenic	NONE;NONE	dist=NONE;dist=NONE	.	.
KB469746.1	29471	29471	T	A	intergenic	NONE;NONE	dist=NONE;dist=NONE	.	.
KB469746.1	29273	29273	C	A	intergenic	NONE;NONE	dist=NONE;dist=NONE	.	.
KB469746.1	29247	29247	T	C	intergenic	NONE;NONE	dist=NONE;dist=NONE	.	.
KB470079.1	66921	66921	T	C	intergenic	NONE;NONE	dist=NONE;dist=NONE	.	.
KB470079.1	66773	66773	C	T	intergenic	NONE;NONE	dist=NONE;dist=NONE	.	.
KB470190.1	21557	21557	G	A	intergenic	NONE;NONE	dist=NONE;dist=NONE	.	.
KB470190.1	21584	21584	C	G	intergenic	NONE;NONE	dist=NONE;dist=NONE	.	.
KB470190.1	21584	21584	C	G	intergenic	NONE;NONE	dist=NONE;dist=NONE	.	.
KB470190.1	21529	21529	T	A	intergenic	NONE;NONE	dist=NONE;dist=NONE	.	.
KB470301.1	384	384	C	T	intergenic	NONE;NONE	dist=NONE;dist=NONE	.	.
KB470301.1	1017	1017	C	G	intergenic	NONE;NONE	dist=NONE;dist=NONE	.	.
KB470301.1	549	549	C	T	intergenic	NONE;NONE	dist=NONE;dist=NONE	.	.
KB470301.1	1115	1115	G	A	intergenic	NONE;NONE	dist=NONE;dist=NONE	.	.
KB470301.1	1463	1463	G	A	intergenic	NONE;NONE	dist=NONE;dist=NONE	.	.
KB470301.1	1577	1577	G	A	intergenic	NONE;NONE	dist=NONE;dist=NONE	.	.
KB470301.1	1187	1187	G	A	intergenic	NONE;NONE	dist=NONE;dist=NONE	.	.
KB470301.1	1150	1150	C	T	intergenic	NONE;NONE	dist=NONE;dist=NONE	.	.
KB470301.1	2218	2218	G	A	intergenic	NONE;NONE	dist=NONE;dist=NONE	.	.
KB470301.1	10411	10411	C	T	intergenic	NONE;NONE	dist=NONE;dist=NONE	.	.
KB470301.1	112020	112020	G	A	intergenic	NONE;NONE	dist=NONE;dist=NONE	.	.
KB470301.1	112029	112029	C	T	intergenic	NONE;NONE	dist=NONE;dist=NONE	.	.
KB470301.1	121138	121138	G	A	intergenic	NONE;NONE	dist=NONE;dist=NONE	.	.
KB470610.1	198	198	G	C	intergenic	NONE;NONE	dist=NONE;dist=NONE	.	.
KB470610.1	279	279	G	A	intergenic	NONE;NONE	dist=NONE;dist=NONE	.	.
KB470610.1	232	232	G	A	intergenic	NONE;NONE	dist=NONE;dist=NONE	.	.
KB470610.1	198	198	G	C	intergenic	NONE;NONE	dist=NONE;dist=NONE	.	.
KB470634.1	24672	24672	C	A	intergenic	NONE;NONE	dist=NONE;dist=NONE	.	.
KB470634.1	24925	24925	C	T	intergenic	NONE;NONE	dist=NONE;dist=NONE	.	.
KB470634.1	24924	24924	A	G	intergenic	NONE;NONE	dist=NONE;dist=NONE	.	.
KB470634.1	106072	106072	T	A	intergenic	NONE;NONE	dist=NONE;dist=NONE	.	.
KB470716.1	61	61	C	G	intergenic	NONE;NONE	dist=NONE;dist=NONE	.	.
KB470716.1	58	58	T	A	intergenic	NONE;NONE	dist=NONE;dist=NONE	.	.
KB470716.1	49	49	T	C	intergenic	NONE;NONE	dist=NONE;dist=NONE	.	.
KB470745.1	244553	244553	G	A	intergenic	NONE;NONE	dist=NONE;dist=NONE	.	.
KB470745.1	244614	244614	G	A	intergenic	NONE;NONE	dist=NONE;dist=NONE	.	.
KB470745.1	244617	244617	C	A	intergenic	NONE;NONE	dist=NONE;dist=NONE	.	.
KB470856.1	82349	82349	G	C	intergenic	NONE;NONE	dist=NONE;dist=NONE	.	.
KB470856.1	82399	82399	G	A	intergenic	NONE;NONE	dist=NONE;dist=NONE	.	.
KB470856.1	82451	82451	T	C	intergenic	NONE;NONE	dist=NONE;dist=NONE	.	.
KB470856.1	82452	82452	C	T	intergenic	NONE;NONE	dist=NONE;dist=NONE	.	.
KB470856.1	182322	182322	G	A	intergenic	NONE;NONE	dist=NONE;dist=NONE	.	.
KB470856.1	861921	861921	G	A	intergenic	NONE;NONE	dist=NONE;dist=NONE	.	.
KB470856.1	861900	861900	G	T	intergenic	NONE;NONE	dist=NONE;dist=NONE	.	.
KB470856.1	861899	861899	A	T	intergenic	NONE;NONE	dist=NONE;dist=NONE	.	.
KB470856.1	861681	861681	T	A	intergenic	NONE;NONE	dist=NONE;dist=NONE	.	.
KB470856.1	861643	861643	A	G	intergenic	NONE;NONE	dist=NONE;dist=NONE	.	.
KB470856.1	1336284	1336284	T	A	intergenic	NONE;NONE	dist=NONE;dist=NONE	.	.
KB470856.1	1336355	1336355	C	T	intergenic	NONE;NONE	dist=NONE;dist=NONE	.	.
KB470856.1	1336427	1336427	G	A	intergenic	NONE;NONE	dist=NONE;dist=NONE	.	.
KB470856.1	1555104	1555104	C	T	intergenic	NONE;NONE	dist=NONE;dist=NONE	.	.
KB471079.1	76375	76375	A	G	intergenic	NONE;NONE	dist=NONE;dist=NONE	.	.
KB471079.1	76359	76359	A	T	intergenic	NONE;NONE	dist=NONE;dist=NONE	.	.
KB471079.1	76224	76224	A	G	intergenic	NONE;NONE	dist=NONE;dist=NONE	.	.
KB471157.1	260	260	G	C	intergenic	NONE;NONE	dist=NONE;dist=NONE	.	.
KB471157.1	285	285	C	A	intergenic	NONE;NONE	dist=NONE;dist=NONE	.	.
KB471157.1	583	583	G	A	intergenic	NONE;NONE	dist=NONE;dist=NONE	.	.
KB471157.1	327	327	T	C	intergenic	NONE;NONE	dist=NONE;dist=NONE	.	.
KB471301.1	86160	86160	T	C	intergenic	NONE;NONE	dist=NONE;dist=NONE	.	.
KB471301.1	86134	86134	T	G	intergenic	NONE;NONE	dist=NONE;dist=NONE	.	.
KB471301.1	86103	86103	T	C	intergenic	NONE;NONE	dist=NONE;dist=NONE	.	.
KB471301.1	85755	85755	G	A	intergenic	NONE;NONE	dist=NONE;dist=NONE	.	.
KB471301.1	100720	100720	C	T	intergenic	NONE;NONE	dist=NONE;dist=NONE	.	.
KB471301.1	100747	100747	A	G	intergenic	NONE;NONE	dist=NONE;dist=NONE	.	.
KB471301.1	101421	101421	G	A	intergenic	NONE;NONE	dist=NONE;dist=NONE	.	.
KB471301.1	107668	107668	G	C	intergenic	NONE;NONE	dist=NONE;dist=NONE	.	.
KB471301.1	107708	107708	G	A	intergenic	NONE;NONE	dist=NONE;dist=NONE	.	.
KB471301.1	107895	107895	G	A	intergenic	NONE;NONE	dist=NONE;dist=NONE	.	.
KB471301.1	109506	109506	T	C	intergenic	NONE;NONE	dist=NONE;dist=NONE	.	.
KB471301.1	109516	109516	C	A	intergenic	NONE;NONE	dist=NONE;dist=NONE	.	.
KB471301.1	109521	109521	C	A	intergenic	NONE;NONE	dist=NONE;dist=NONE	.	.
KB471301.1	109522	109522	A	T	intergenic	NONE;NONE	dist=NONE;dist=NONE	.	.
KB471301.1	109612	109612	A	C	intergenic	NONE;NONE	dist=NONE;dist=NONE	.	.
KB471301.1	109606	109606	G	A	intergenic	NONE;NONE	dist=NONE;dist=NONE	.	.
KB471301.1	109574	109574	T	C	intergenic	NONE;NONE	dist=NONE;dist=NONE	.	.
KB471301.1	109496	109496	C	G	intergenic	NONE;NONE	dist=NONE;dist=NONE	.	.
KB471301.1	113446	113446	G	C	intergenic	NONE;NONE	dist=NONE;dist=NONE	.	.
KB471301.1	113486	113486	G	A	intergenic	NONE;NONE	dist=NONE;dist=NONE	.	.
KB471301.1	113770	113770	A	C	intergenic	NONE;NONE	dist=NONE;dist=NONE	.	.
KB471301.1	113676	113676	G	A	intergenic	NONE;NONE	dist=NONE;dist=NONE	.	.
KB471301.1	122436	122436	C	G	intergenic	NONE;NONE	dist=NONE;dist=NONE	.	.
KB471301.1	122450	122450	G	C	intergenic	NONE;NONE	dist=NONE;dist=NONE	.	.
KB471301.1	122445	122445	G	A	intergenic	NONE;NONE	dist=NONE;dist=NONE	.	.
KB471301.1	122444	122444	C	T	intergenic	NONE;NONE	dist=NONE;dist=NONE	.	.
KB471301.1	123000	123000	C	G	intergenic	NONE;NONE	dist=NONE;dist=NONE	.	.
KB471301.1	123065	123065	G	A	intergenic	NONE;NONE	dist=NONE;dist=NONE	.	.
KB471301.1	123074	123074	G	A	intergenic	NONE;NONE	dist=NONE;dist=NONE	.	.
KB471301.1	123185	123185	C	T	intergenic	NONE;NONE	dist=NONE;dist=NONE	.	.
KB471634.1	17724	17724	G	A	intergenic	NONE;NONE	dist=NONE;dist=NONE	.	.
KB471856.1	23479	23479	T	G	intergenic	NONE;NONE	dist=NONE;dist=NONE	.	.
KB471856.1	23479	23479	T	G	intergenic	NONE;NONE	dist=NONE;dist=NONE	.	.
KB471967.1	874595	874595	T	C	intergenic	NONE;NONE	dist=NONE;dist=NONE	.	.
KB471967.1	874491	874491	A	C	intergenic	NONE;NONE	dist=NONE;dist=NONE	.	.
KB471967.1	874458	874458	A	C	intergenic	NONE;NONE	dist=NONE;dist=NONE	.	.
KB471968.1	273	273	G	C	intergenic	NONE;NONE	dist=NONE;dist=NONE	.	.
KB471968.1	242	242	A	C	intergenic	NONE;NONE	dist=NONE;dist=NONE	.	.
KB471968.1	58983	58983	G	A	intergenic	NONE;NONE	dist=NONE;dist=NONE	.	.
KB472079.1	116853	116853	C	G	intergenic	NONE;NONE	dist=NONE;dist=NONE	.	.
KB472314.1	150	150	G	A	intergenic	NONE;NONE	dist=NONE;dist=NONE	.	.
KB472390.1	284	284	G	A	intergenic	NONE;NONE	dist=NONE;dist=NONE	.	.
KB472523.1	99701	99701	A	G	intergenic	NONE;NONE	dist=NONE;dist=NONE	.	.
KB472745.1	70828	70828	T	C	intergenic	NONE;NONE	dist=NONE;dist=NONE	.	.
KB472745.1	76984	76984	A	C	intergenic	NONE;NONE	dist=NONE;dist=NONE	.	.
KB472745.1	76983	76983	G	A	intergenic	NONE;NONE	dist=NONE;dist=NONE	.	.
KB472745.1	76966	76966	C	T	intergenic	NONE;NONE	dist=NONE;dist=NONE	.	.
KB472745.1	79387	79387	T	A	intergenic	NONE;NONE	dist=NONE;dist=NONE	.	.
KB472856.1	11576	11576	T	C	intergenic	NONE;NONE	dist=NONE;dist=NONE	.	.
KB472921.1	218	218	C	A	intergenic	NONE;NONE	dist=NONE;dist=NONE	.	.
KB472967.1	52123	52123	T	G	intergenic	NONE;NONE	dist=NONE;dist=NONE	.	.
KB472967.1	94616	94616	T	C	intergenic	NONE;NONE	dist=NONE;dist=NONE	.	.
KB473045.1	557	557	C	T	intergenic	NONE;NONE	dist=NONE;dist=NONE	.	.
KB473045.1	635	635	A	C	intergenic	NONE;NONE	dist=NONE;dist=NONE	.	.
KB473045.1	1048	1048	G	A	intergenic	NONE;NONE	dist=NONE;dist=NONE	.	.
KB473045.1	919	919	C	T	intergenic	NONE;NONE	dist=NONE;dist=NONE	.	.
KB473045.1	917	917	A	C	intergenic	NONE;NONE	dist=NONE;dist=NONE	.	.
KB473078.1	34189	34189	C	A	intergenic	NONE;NONE	dist=NONE;dist=NONE	.	.
KB473078.1	375203	375203	G	C	intergenic	NONE;NONE	dist=NONE;dist=NONE	.	.
KB473078.1	375171	375171	T	C	intergenic	NONE;NONE	dist=NONE;dist=NONE	.	.
KB473078.1	375168	375168	G	A	intergenic	NONE;NONE	dist=NONE;dist=NONE	.	.
KB473078.1	375162	375162	A	T	intergenic	NONE;NONE	dist=NONE;dist=NONE	.	.
KB473078.1	375161	375161	C	G	intergenic	NONE;NONE	dist=NONE;dist=NONE	.	.
KB473078.1	785685	785685	C	T	intergenic	NONE;NONE	dist=NONE;dist=NONE	.	.
KB473078.1	785652	785652	C	T	intergenic	NONE;NONE	dist=NONE;dist=NONE	.	.
KB473078.1	2067253	2067253	G	C	intergenic	NONE;NONE	dist=NONE;dist=NONE	.	.
KB473078.1	2067247	2067247	G	C	intergenic	NONE;NONE	dist=NONE;dist=NONE	.	.
KB473078.1	2255818	2255818	G	T	intergenic	NONE;NONE	dist=NONE;dist=NONE	.	.
KB473078.1	3318360	3318360	A	G	intergenic	NONE;NONE	dist=NONE;dist=NONE	.	.
KB473078.1	3490102	3490102	T	C	intergenic	NONE;NONE	dist=NONE;dist=NONE	.	.
KB473078.1	3490524	3490524	A	T	intergenic	NONE;NONE	dist=NONE;dist=NONE	.	.
KB473078.1	3490095	3490095	A	G	intergenic	NONE;NONE	dist=NONE;dist=NONE	.	.
KB473078.1	3490037	3490037	G	A	intergenic	NONE;NONE	dist=NONE;dist=NONE	.	.
KB473078.1	3612123	3612123	C	T	intergenic	NONE;NONE	dist=NONE;dist=NONE	.	.
KB473078.1	4352436	4352436	G	C	intergenic	NONE;NONE	dist=NONE;dist=NONE	.	.
KB473078.1	4352435	4352435	G	A	intergenic	NONE;NONE	dist=NONE;dist=NONE	.	.
KB473190.1	293602	293602	A	G	intergenic	NONE;NONE	dist=NONE;dist=NONE	.	.
KB473190.1	293606	293606	C	T	intergenic	NONE;NONE	dist=NONE;dist=NONE	.	.
KB473190.1	293669	293669	C	T	intergenic	NONE;NONE	dist=NONE;dist=NONE	.	.
KB473244.1	279	279	G	A	intergenic	NONE;NONE	dist=NONE;dist=NONE	.	.
KB473412.1	126935	126935	C	T	intergenic	NONE;NONE	dist=NONE;dist=NONE	.	.
KB473412.1	126935	126935	C	T	intergenic	NONE;NONE	dist=NONE;dist=NONE	.	.
KB473412.1	173350	173350	G	A	intergenic	NONE;NONE	dist=NONE;dist=NONE	.	.
KB473412.1	173524	173524	A	G	intergenic	NONE;NONE	dist=NONE;dist=NONE	.	.
KB473412.1	173604	173604	C	A	intergenic	NONE;NONE	dist=NONE;dist=NONE	.	.
KB473912.1	424	424	T	C	intergenic	NONE;NONE	dist=NONE;dist=NONE	.	.
KB473912.1	436	436	C	G	intergenic	NONE;NONE	dist=NONE;dist=NONE	.	.
KB473912.1	437	437	A	C	intergenic	NONE;NONE	dist=NONE;dist=NONE	.	.
KB473912.1	439	439	A	T	intergenic	NONE;NONE	dist=NONE;dist=NONE	.	.
KB473912.1	494	494	T	A	intergenic	NONE;NONE	dist=NONE;dist=NONE	.	.
KB473912.1	629	629	A	G	intergenic	NONE;NONE	dist=NONE;dist=NONE	.	.
KB473912.1	650	650	G	A	intergenic	NONE;NONE	dist=NONE;dist=NONE	.	.
KB473912.1	711	711	A	G	intergenic	NONE;NONE	dist=NONE;dist=NONE	.	.
KB473912.1	851	851	A	G	intergenic	NONE;NONE	dist=NONE;dist=NONE	.	.
KB473912.1	614	614	G	A	intergenic	NONE;NONE	dist=NONE;dist=NONE	.	.
KB473912.1	506	506	T	A	intergenic	NONE;NONE	dist=NONE;dist=NONE	.	.
KB473912.1	449	449	C	G	intergenic	NONE;NONE	dist=NONE;dist=NONE	.	.
KB473912.1	400	400	A	G	intergenic	NONE;NONE	dist=NONE;dist=NONE	.	.
KB474189.1	1304459	1304459	C	T	intergenic	NONE;NONE	dist=NONE;dist=NONE	.	.
KB474189.1	1304535	1304535	G	A	intergenic	NONE;NONE	dist=NONE;dist=NONE	.	.
KB474189.1	1304518	1304518	A	G	intergenic	NONE;NONE	dist=NONE;dist=NONE	.	.
KB474189.1	1304511	1304511	G	T	intergenic	NONE;NONE	dist=NONE;dist=NONE	.	.
KB474189.1	1304509	1304509	C	T	intergenic	NONE;NONE	dist=NONE;dist=NONE	.	.
KB474189.1	1401969	1401969	A	C	intergenic	NONE;NONE	dist=NONE;dist=NONE	.	.
KB474189.1	1401874	1401874	A	G	intergenic	NONE;NONE	dist=NONE;dist=NONE	.	.
KB474189.1	1909645	1909645	C	T	intergenic	NONE;NONE	dist=NONE;dist=NONE	.	.
KB474189.1	1909650	1909650	G	A	intergenic	NONE;NONE	dist=NONE;dist=NONE	.	.
KB474189.1	1909651	1909651	G	C	intergenic	NONE;NONE	dist=NONE;dist=NONE	.	.
KB474189.1	1909657	1909657	A	G	intergenic	NONE;NONE	dist=NONE;dist=NONE	.	.
KB474189.1	1909698	1909698	C	G	intergenic	NONE;NONE	dist=NONE;dist=NONE	.	.
KB474189.1	1909634	1909634	C	T	intergenic	NONE;NONE	dist=NONE;dist=NONE	.	.
KB474189.1	1909627	1909627	A	G	intergenic	NONE;NONE	dist=NONE;dist=NONE	.	.
KB474189.1	1950403	1950403	G	T	intergenic	NONE;NONE	dist=NONE;dist=NONE	.	.
KB474189.1	1950447	1950447	C	A	intergenic	NONE;NONE	dist=NONE;dist=NONE	.	.
KB474189.1	1950514	1950514	G	A	intergenic	NONE;NONE	dist=NONE;dist=NONE	.	.
KB474189.1	1950460	1950460	C	T	intergenic	NONE;NONE	dist=NONE;dist=NONE	.	.
KB474189.1	1950396	1950396	A	G	intergenic	NONE;NONE	dist=NONE;dist=NONE	.	.
KB474189.1	1950385	1950385	G	C	intergenic	NONE;NONE	dist=NONE;dist=NONE	.	.
KB474189.1	2691832	2691832	C	T	intergenic	NONE;NONE	dist=NONE;dist=NONE	.	.
KB474189.1	2691830	2691830	C	A	intergenic	NONE;NONE	dist=NONE;dist=NONE	.	.
KB474189.1	3864949	3864949	C	T	intergenic	NONE;NONE	dist=NONE;dist=NONE	.	.
KB474189.1	3864965	3864965	G	T	intergenic	NONE;NONE	dist=NONE;dist=NONE	.	.
KB474189.1	3864975	3864975	A	T	intergenic	NONE;NONE	dist=NONE;dist=NONE	.	.
KB474189.1	3865009	3865009	T	C	intergenic	NONE;NONE	dist=NONE;dist=NONE	.	.
KB474189.1	3864980	3864980	A	C	intergenic	NONE;NONE	dist=NONE;dist=NONE	.	.
KB474189.1	3864950	3864950	C	T	intergenic	NONE;NONE	dist=NONE;dist=NONE	.	.
KB474189.1	3864707	3864707	G	C	intergenic	NONE;NONE	dist=NONE;dist=NONE	.	.
KB474190.1	8702	8702	T	C	intergenic	NONE;NONE	dist=NONE;dist=NONE	.	.
KB474190.1	8703	8703	A	G	intergenic	NONE;NONE	dist=NONE;dist=NONE	.	.
KB474190.1	8738	8738	A	C	intergenic	NONE;NONE	dist=NONE;dist=NONE	.	.
KB474190.1	8750	8750	T	G	intergenic	NONE;NONE	dist=NONE;dist=NONE	.	.
KB474190.1	8774	8774	G	C	intergenic	NONE;NONE	dist=NONE;dist=NONE	.	.
KB474190.1	8787	8787	A	G	intergenic	NONE;NONE	dist=NONE;dist=NONE	.	.
KB474190.1	8789	8789	C	T	intergenic	NONE;NONE	dist=NONE;dist=NONE	.	.
KB474190.1	8790	8790	T	C	intergenic	NONE;NONE	dist=NONE;dist=NONE	.	.
KB474190.1	8832	8832	C	T	intergenic	NONE;NONE	dist=NONE;dist=NONE	.	.
KB474190.1	8841	8841	C	A	intergenic	NONE;NONE	dist=NONE;dist=NONE	.	.
KB474190.1	8847	8847	C	T	intergenic	NONE;NONE	dist=NONE;dist=NONE	.	.
KB474190.1	8866	8866	G	A	intergenic	NONE;NONE	dist=NONE;dist=NONE	.	.
KB474190.1	8869	8869	A	G	intergenic	NONE;NONE	dist=NONE;dist=NONE	.	.
KB474190.1	8875	8875	A	G	intergenic	NONE;NONE	dist=NONE;dist=NONE	.	.
KB474190.1	8807	8807	C	T	intergenic	NONE;NONE	dist=NONE;dist=NONE	.	.
KB474190.1	8774	8774	G	C	intergenic	NONE;NONE	dist=NONE;dist=NONE	.	.
KB474190.1	26501	26501	G	T	intergenic	NONE;NONE	dist=NONE;dist=NONE	.	.
KB474190.1	27418	27418	T	G	intergenic	NONE;NONE	dist=NONE;dist=NONE	.	.
KB474190.1	27319	27319	C	T	intergenic	NONE;NONE	dist=NONE;dist=NONE	.	.
KB474190.1	27722	27722	C	G	intergenic	NONE;NONE	dist=NONE;dist=NONE	.	.
KB474190.1	29364	29364	C	T	intergenic	NONE;NONE	dist=NONE;dist=NONE	.	.
KB474190.1	28954	28954	C	T	intergenic	NONE;NONE	dist=NONE;dist=NONE	.	.
KB474190.1	28910	28910	A	C	intergenic	NONE;NONE	dist=NONE;dist=NONE	.	.
KB474190.1	33373	33373	C	T	intergenic	NONE;NONE	dist=NONE;dist=NONE	.	.
KB474190.1	34632	34632	C	T	intergenic	NONE;NONE	dist=NONE;dist=NONE	.	.
KB474190.1	34632	34632	C	T	intergenic	NONE;NONE	dist=NONE;dist=NONE	.	.
KB474190.1	34595	34595	C	G	intergenic	NONE;NONE	dist=NONE;dist=NONE	.	.
KB474190.1	34573	34573	T	G	intergenic	NONE;NONE	dist=NONE;dist=NONE	.	.
KB474190.1	34698	34698	C	A	intergenic	NONE;NONE	dist=NONE;dist=NONE	.	.
KB474190.1	40003	40003	G	T	intergenic	NONE;NONE	dist=NONE;dist=NONE	.	.
KB474190.1	39763	39763	G	C	intergenic	NONE;NONE	dist=NONE;dist=NONE	.	.
KB474190.1	39229	39229	A	C	intergenic	NONE;NONE	dist=NONE;dist=NONE	.	.
KB474190.1	47962	47962	T	C	intergenic	NONE;NONE	dist=NONE;dist=NONE	.	.
KB474190.1	50588	50588	C	T	intergenic	NONE;NONE	dist=NONE;dist=NONE	.	.
KB474190.1	50831	50831	G	A	intergenic	NONE;NONE	dist=NONE;dist=NONE	.	.
KB474190.1	54192	54192	G	C	intergenic	NONE;NONE	dist=NONE;dist=NONE	.	.
KB474190.1	54302	54302	C	T	intergenic	NONE;NONE	dist=NONE;dist=NONE	.	.
KB474190.1	62474	62474	G	C	intergenic	NONE;NONE	dist=NONE;dist=NONE	.	.
KB474190.1	62550	62550	A	G	intergenic	NONE;NONE	dist=NONE;dist=NONE	.	.
KB474190.1	62563	62563	C	T	intergenic	NONE;NONE	dist=NONE;dist=NONE	.	.
KB474190.1	64201	64201	G	A	intergenic	NONE;NONE	dist=NONE;dist=NONE	.	.
KB474190.1	64107	64107	T	C	intergenic	NONE;NONE	dist=NONE;dist=NONE	.	.
KB474190.1	64382	64382	C	T	intergenic	NONE;NONE	dist=NONE;dist=NONE	.	.
KB474190.1	64330	64330	C	T	intergenic	NONE;NONE	dist=NONE;dist=NONE	.	.
KB474190.1	64920	64920	G	A	intergenic	NONE;NONE	dist=NONE;dist=NONE	.	.
KB474190.1	74016	74016	C	T	intergenic	NONE;NONE	dist=NONE;dist=NONE	.	.
KB474190.1	73994	73994	C	T	intergenic	NONE;NONE	dist=NONE;dist=NONE	.	.
KB474190.1	73991	73991	G	A	intergenic	NONE;NONE	dist=NONE;dist=NONE	.	.
KB474190.1	75383	75383	G	A	intergenic	NONE;NONE	dist=NONE;dist=NONE	.	.
KB474190.1	75476	75476	G	T	intergenic	NONE;NONE	dist=NONE;dist=NONE	.	.
KB474301.1	60483	60483	G	A	intergenic	NONE;NONE	dist=NONE;dist=NONE	.	.
KB474301.1	60626	60626	A	G	intergenic	NONE;NONE	dist=NONE;dist=NONE	.	.
KB474301.1	60631	60631	G	T	intergenic	NONE;NONE	dist=NONE;dist=NONE	.	.
KB474301.1	60713	60713	G	T	intergenic	NONE;NONE	dist=NONE;dist=NONE	.	.
KB474301.1	60721	60721	G	C	intergenic	NONE;NONE	dist=NONE;dist=NONE	.	.
KB474573.1	43	43	A	G	intergenic	NONE;NONE	dist=NONE;dist=NONE	.	.
KB475078.1	103259	103259	A	G	intergenic	NONE;NONE	dist=NONE;dist=NONE	.	.
KB475300.1	1875940	1875940	T	C	intergenic	NONE;NONE	dist=NONE;dist=NONE	.	.
KB475300.1	1942316	1942316	C	T	intergenic	NONE;NONE	dist=NONE;dist=NONE	.	.
KB475300.1	2763139	2763139	T	G	intergenic	NONE;NONE	dist=NONE;dist=NONE	.	.
KB475300.1	2824102	2824102	T	A	intergenic	NONE;NONE	dist=NONE;dist=NONE	.	.
KB475300.1	2824064	2824064	G	T	intergenic	NONE;NONE	dist=NONE;dist=NONE	.	.
KB475300.1	2824032	2824032	A	T	intergenic	NONE;NONE	dist=NONE;dist=NONE	.	.
KB475300.1	2824020	2824020	C	T	intergenic	NONE;NONE	dist=NONE;dist=NONE	.	.
KB475300.1	2823768	2823768	C	A	intergenic	NONE;NONE	dist=NONE;dist=NONE	.	.
KB475523.1	70508	70508	C	A	intergenic	NONE;NONE	dist=NONE;dist=NONE	.	.
KB475523.1	99791	99791	G	T	intergenic	NONE;NONE	dist=NONE;dist=NONE	.	.
KB475523.1	99783	99783	T	G	intergenic	NONE;NONE	dist=NONE;dist=NONE	.	.
KB475523.1	99741	99741	C	T	intergenic	NONE;NONE	dist=NONE;dist=NONE	.	.
KB475523.1	99732	99732	A	T	intergenic	NONE;NONE	dist=NONE;dist=NONE	.	.
KB475523.1	102616	102616	A	G	intergenic	NONE;NONE	dist=NONE;dist=NONE	.	.
KB475523.1	102606	102606	A	G	intergenic	NONE;NONE	dist=NONE;dist=NONE	.	.
KB475523.1	104823	104823	T	C	intergenic	NONE;NONE	dist=NONE;dist=NONE	.	.
KB475523.1	104823	104823	T	C	intergenic	NONE;NONE	dist=NONE;dist=NONE	.	.
KB475523.1	105842	105842	C	T	intergenic	NONE;NONE	dist=NONE;dist=NONE	.	.
KB475523.1	105821	105821	T	A	intergenic	NONE;NONE	dist=NONE;dist=NONE	.	.
KB475634.1	106501	106501	T	G	intergenic	NONE;NONE	dist=NONE;dist=NONE	.	.
KB475856.1	17827	17827	A	G	intergenic	NONE;NONE	dist=NONE;dist=NONE	.	.
KB475856.1	17987	17987	C	G	intergenic	NONE;NONE	dist=NONE;dist=NONE	.	.
KB475856.1	96216	96216	A	T	intergenic	NONE;NONE	dist=NONE;dist=NONE	.	.
KB475856.1	100229	100229	G	A	intergenic	NONE;NONE	dist=NONE;dist=NONE	.	.
KB475856.1	101026	101026	T	C	intergenic	NONE;NONE	dist=NONE;dist=NONE	.	.
KB475856.1	101026	101026	T	C	intergenic	NONE;NONE	dist=NONE;dist=NONE	.	.
KB475967.1	131152	131152	C	T	intergenic	NONE;NONE	dist=NONE;dist=NONE	.	.
KB475967.1	139663	139663	C	A	intergenic	NONE;NONE	dist=NONE;dist=NONE	.	.
KB475967.1	139672	139672	C	A	intergenic	NONE;NONE	dist=NONE;dist=NONE	.	.
KB475967.1	139690	139690	C	G	intergenic	NONE;NONE	dist=NONE;dist=NONE	.	.
KB475967.1	139690	139690	C	G	intergenic	NONE;NONE	dist=NONE;dist=NONE	.	.
KB476112.1	1112	1112	G	A	intergenic	NONE;NONE	dist=NONE;dist=NONE	.	.
KB476300.1	18198	18198	G	C	intergenic	NONE;NONE	dist=NONE;dist=NONE	.	.
KB476411.1	548998	548998	G	A	intergenic	NONE;NONE	dist=NONE;dist=NONE	.	.
KB476411.1	549057	549057	G	A	intergenic	NONE;NONE	dist=NONE;dist=NONE	.	.
KB476411.1	549075	549075	C	G	intergenic	NONE;NONE	dist=NONE;dist=NONE	.	.
KB476411.1	549090	549090	G	A	intergenic	NONE;NONE	dist=NONE;dist=NONE	.	.
KB476411.1	559711	559711	C	T	intergenic	NONE;NONE	dist=NONE;dist=NONE	.	.
KB476411.1	559777	559777	C	T	intergenic	NONE;NONE	dist=NONE;dist=NONE	.	.
KB476411.1	559910	559910	C	T	intergenic	NONE;NONE	dist=NONE;dist=NONE	.	.
KB476411.1	559914	559914	C	T	intergenic	NONE;NONE	dist=NONE;dist=NONE	.	.
KB476411.1	624244	624244	G	A	intergenic	NONE;NONE	dist=NONE;dist=NONE	.	.
KB476411.1	624191	624191	C	T	intergenic	NONE;NONE	dist=NONE;dist=NONE	.	.
KB476411.1	624183	624183	C	T	intergenic	NONE;NONE	dist=NONE;dist=NONE	.	.
KB476411.1	624102	624102	G	C	intergenic	NONE;NONE	dist=NONE;dist=NONE	.	.
KB476411.1	624101	624101	T	C	intergenic	NONE;NONE	dist=NONE;dist=NONE	.	.
KB476411.1	624090	624090	T	C	intergenic	NONE;NONE	dist=NONE;dist=NONE	.	.
KB476411.1	624080	624080	C	T	intergenic	NONE;NONE	dist=NONE;dist=NONE	.	.
KB476411.1	624054	624054	C	T	intergenic	NONE;NONE	dist=NONE;dist=NONE	.	.
KB476411.1	624006	624006	G	A	intergenic	NONE;NONE	dist=NONE;dist=NONE	.	.
KB476411.1	804523	804523	C	A	intergenic	NONE;NONE	dist=NONE;dist=NONE	.	.
KB476411.1	3561863	3561863	T	C	intergenic	NONE;NONE	dist=NONE;dist=NONE	.	.
KB476411.1	3561865	3561865	C	G	intergenic	NONE;NONE	dist=NONE;dist=NONE	.	.
KB476411.1	3561943	3561943	T	C	intergenic	NONE;NONE	dist=NONE;dist=NONE	.	.
KB476411.1	3561946	3561946	A	T	intergenic	NONE;NONE	dist=NONE;dist=NONE	.	.
KB476411.1	4104872	4104872	T	G	intergenic	NONE;NONE	dist=NONE;dist=NONE	.	.
KB476411.1	4104897	4104897	A	T	intergenic	NONE;NONE	dist=NONE;dist=NONE	.	.
KB476411.1	4217052	4217052	C	T	intergenic	NONE;NONE	dist=NONE;dist=NONE	.	.
KB476411.1	4217065	4217065	G	T	intergenic	NONE;NONE	dist=NONE;dist=NONE	.	.
KB476411.1	4217101	4217101	G	T	intergenic	NONE;NONE	dist=NONE;dist=NONE	.	.
KB476411.1	4217101	4217101	G	T	intergenic	NONE;NONE	dist=NONE;dist=NONE	.	.
KB476411.1	4217065	4217065	G	T	intergenic	NONE;NONE	dist=NONE;dist=NONE	.	.
KB476411.1	4217052	4217052	C	T	intergenic	NONE;NONE	dist=NONE;dist=NONE	.	.
KB476411.1	4874641	4874641	C	T	intergenic	NONE;NONE	dist=NONE;dist=NONE	.	.
KB476411.1	5096470	5096470	T	G	intergenic	NONE;NONE	dist=NONE;dist=NONE	.	.
KB476411.1	5096488	5096488	G	A	intergenic	NONE;NONE	dist=NONE;dist=NONE	.	.
KB476411.1	5096494	5096494	C	G	intergenic	NONE;NONE	dist=NONE;dist=NONE	.	.
KB476411.1	5096499	5096499	G	A	intergenic	NONE;NONE	dist=NONE;dist=NONE	.	.
KB476411.1	5096503	5096503	C	T	intergenic	NONE;NONE	dist=NONE;dist=NONE	.	.
KB476411.1	5096759	5096759	A	G	intergenic	NONE;NONE	dist=NONE;dist=NONE	.	.
KB476411.1	5096811	5096811	C	T	intergenic	NONE;NONE	dist=NONE;dist=NONE	.	.
KB476411.1	5096810	5096810	G	A	intergenic	NONE;NONE	dist=NONE;dist=NONE	.	.
KB476411.1	5096764	5096764	C	T	intergenic	NONE;NONE	dist=NONE;dist=NONE	.	.
KB476411.1	5096759	5096759	A	G	intergenic	NONE;NONE	dist=NONE;dist=NONE	.	.
KB476411.1	5096533	5096533	A	G	intergenic	NONE;NONE	dist=NONE;dist=NONE	.	.
KB476411.1	5096488	5096488	G	A	intergenic	NONE;NONE	dist=NONE;dist=NONE	.	.
KB476411.1	7098662	7098662	C	T	intergenic	NONE;NONE	dist=NONE;dist=NONE	.	.
KB476411.1	7098941	7098941	G	A	intergenic	NONE;NONE	dist=NONE;dist=NONE	.	.
KB476411.1	7098975	7098975	C	G	intergenic	NONE;NONE	dist=NONE;dist=NONE	.	.
KB476411.1	7098941	7098941	G	A	intergenic	NONE;NONE	dist=NONE;dist=NONE	.	.
KB476411.1	8502205	8502205	C	T	intergenic	NONE;NONE	dist=NONE;dist=NONE	.	.
KB476411.1	8502112	8502112	A	G	intergenic	NONE;NONE	dist=NONE;dist=NONE	.	.
KB476411.1	8978854	8978854	C	T	intergenic	NONE;NONE	dist=NONE;dist=NONE	.	.
KB476411.1	10885806	10885806	G	A	intergenic	NONE;NONE	dist=NONE;dist=NONE	.	.
KB476411.1	10885874	10885874	A	C	intergenic	NONE;NONE	dist=NONE;dist=NONE	.	.
KB476412.1	229435	229435	C	T	intergenic	NONE;NONE	dist=NONE;dist=NONE	.	.
KB476523.1	26260	26260	G	A	intergenic	NONE;NONE	dist=NONE;dist=NONE	.	.
KB476523.1	26299	26299	C	T	intergenic	NONE;NONE	dist=NONE;dist=NONE	.	.
KB477078.1	16724	16724	C	T	intergenic	NONE;NONE	dist=NONE;dist=NONE	.	.
KB477078.1	16668	16668	C	T	intergenic	NONE;NONE	dist=NONE;dist=NONE	.	.
KB477078.1	16664	16664	C	T	intergenic	NONE;NONE	dist=NONE;dist=NONE	.	.
KB477189.1	54709	54709	A	G	intergenic	NONE;NONE	dist=NONE;dist=NONE	.	.
KB477189.1	54724	54724	T	C	intergenic	NONE;NONE	dist=NONE;dist=NONE	.	.
KB477189.1	54746	54746	G	A	intergenic	NONE;NONE	dist=NONE;dist=NONE	.	.
KB477189.1	54760	54760	T	C	intergenic	NONE;NONE	dist=NONE;dist=NONE	.	.
KB477189.1	54942	54942	T	C	intergenic	NONE;NONE	dist=NONE;dist=NONE	.	.
KB477189.1	54943	54943	G	T	intergenic	NONE;NONE	dist=NONE;dist=NONE	.	.
KB477522.1	488822	488822	T	C	intergenic	NONE;NONE	dist=NONE;dist=NONE	.	.
KB477522.1	488584	488584	T	G	intergenic	NONE;NONE	dist=NONE;dist=NONE	.	.
KB477522.1	488546	488546	G	T	intergenic	NONE;NONE	dist=NONE;dist=NONE	.	.
KB477522.1	1994981	1994981	C	A	intergenic	NONE;NONE	dist=NONE;dist=NONE	.	.
KB477522.1	2017493	2017493	G	A	intergenic	NONE;NONE	dist=NONE;dist=NONE	.	.
KB477522.1	2017563	2017563	G	A	intergenic	NONE;NONE	dist=NONE;dist=NONE	.	.
KB477522.1	2017564	2017564	C	T	intergenic	NONE;NONE	dist=NONE;dist=NONE	.	.
KB477522.1	2017599	2017599	G	A	intergenic	NONE;NONE	dist=NONE;dist=NONE	.	.
KB477522.1	2017608	2017608	G	C	intergenic	NONE;NONE	dist=NONE;dist=NONE	.	.
KB477522.1	2017633	2017633	C	T	intergenic	NONE;NONE	dist=NONE;dist=NONE	.	.
KB477522.1	2017643	2017643	T	G	intergenic	NONE;NONE	dist=NONE;dist=NONE	.	.
KB477522.1	2017645	2017645	C	G	intergenic	NONE;NONE	dist=NONE;dist=NONE	.	.
KB477522.1	2017653	2017653	A	T	intergenic	NONE;NONE	dist=NONE;dist=NONE	.	.
KB477522.1	2017654	2017654	T	G	intergenic	NONE;NONE	dist=NONE;dist=NONE	.	.
KB477522.1	2017664	2017664	G	C	intergenic	NONE;NONE	dist=NONE;dist=NONE	.	.
KB477522.1	2017668	2017668	A	G	intergenic	NONE;NONE	dist=NONE;dist=NONE	.	.
KB477522.1	2120976	2120976	C	T	intergenic	NONE;NONE	dist=NONE;dist=NONE	.	.
KB477522.1	2121010	2121010	C	T	intergenic	NONE;NONE	dist=NONE;dist=NONE	.	.
KB477522.1	2121010	2121010	C	T	intergenic	NONE;NONE	dist=NONE;dist=NONE	.	.
KB477522.1	3131428	3131428	A	T	intergenic	NONE;NONE	dist=NONE;dist=NONE	.	.
KB477522.1	3239252	3239252	G	A	intergenic	NONE;NONE	dist=NONE;dist=NONE	.	.
KB477522.1	4115417	4115417	G	A	intergenic	NONE;NONE	dist=NONE;dist=NONE	.	.
KB477522.1	5454924	5454924	T	G	intergenic	NONE;NONE	dist=NONE;dist=NONE	.	.
KB477522.1	6465066	6465066	T	C	intergenic	NONE;NONE	dist=NONE;dist=NONE	.	.
KB477522.1	6465118	6465118	T	C	intergenic	NONE;NONE	dist=NONE;dist=NONE	.	.
KB477522.1	6465128	6465128	T	C	intergenic	NONE;NONE	dist=NONE;dist=NONE	.	.
KB477522.1	6465356	6465356	G	A	intergenic	NONE;NONE	dist=NONE;dist=NONE	.	.
KB477522.1	7211594	7211594	C	T	intergenic	NONE;NONE	dist=NONE;dist=NONE	.	.
KB477522.1	10309125	10309125	C	T	intergenic	NONE;NONE	dist=NONE;dist=NONE	.	.
KB477522.1	12080344	12080344	C	T	intergenic	NONE;NONE	dist=NONE;dist=NONE	.	.
KB477522.1	12080343	12080343	G	T	intergenic	NONE;NONE	dist=NONE;dist=NONE	.	.
KB477522.1	12080253	12080253	G	A	intergenic	NONE;NONE	dist=NONE;dist=NONE	.	.
KB478189.1	46348	46348	C	T	intergenic	NONE;NONE	dist=NONE;dist=NONE	.	.
KB478189.1	46492	46492	G	A	intergenic	NONE;NONE	dist=NONE;dist=NONE	.	.
KB478633.1	3026842	3026842	G	A	intergenic	NONE;NONE	dist=NONE;dist=NONE	.	.
KB478633.1	3026790	3026790	G	T	intergenic	NONE;NONE	dist=NONE;dist=NONE	.	.
KB478633.1	3355245	3355245	C	T	intergenic	NONE;NONE	dist=NONE;dist=NONE	.	.
KB478633.1	3519408	3519408	G	A	intergenic	NONE;NONE	dist=NONE;dist=NONE	.	.
KB478633.1	3519432	3519432	T	C	intergenic	NONE;NONE	dist=NONE;dist=NONE	.	.
KB478633.1	3519407	3519407	C	T	intergenic	NONE;NONE	dist=NONE;dist=NONE	.	.
KB478633.1	3519351	3519351	C	T	intergenic	NONE;NONE	dist=NONE;dist=NONE	.	.
KB478633.1	3519227	3519227	C	T	intergenic	NONE;NONE	dist=NONE;dist=NONE	.	.
KB478633.1	3519219	3519219	C	T	intergenic	NONE;NONE	dist=NONE;dist=NONE	.	.
KB478633.1	4756256	4756256	C	T	intergenic	NONE;NONE	dist=NONE;dist=NONE	.	.
KB478633.1	5509268	5509268	G	A	intergenic	NONE;NONE	dist=NONE;dist=NONE	.	.
KB478633.1	5509244	5509244	G	A	intergenic	NONE;NONE	dist=NONE;dist=NONE	.	.
KB478633.1	5509233	5509233	A	C	intergenic	NONE;NONE	dist=NONE;dist=NONE	.	.
KB478633.1	5509217	5509217	G	A	intergenic	NONE;NONE	dist=NONE;dist=NONE	.	.
KB478633.1	5540664	5540664	A	C	intergenic	NONE;NONE	dist=NONE;dist=NONE	.	.
KB478633.1	5540681	5540681	C	T	intergenic	NONE;NONE	dist=NONE;dist=NONE	.	.
KB478633.1	5540694	5540694	T	C	intergenic	NONE;NONE	dist=NONE;dist=NONE	.	.
KB478633.1	5540712	5540712	G	A	intergenic	NONE;NONE	dist=NONE;dist=NONE	.	.
KB478634.1	44343	44343	T	C	intergenic	NONE;NONE	dist=NONE;dist=NONE	.	.
KB478634.1	141262	141262	G	A	intergenic	NONE;NONE	dist=NONE;dist=NONE	.	.
KB478634.1	141230	141230	C	T	intergenic	NONE;NONE	dist=NONE;dist=NONE	.	.
KB478634.1	141148	141148	T	C	intergenic	NONE;NONE	dist=NONE;dist=NONE	.	.
KB478634.1	141117	141117	A	T	intergenic	NONE;NONE	dist=NONE;dist=NONE	.	.
KB478745.1	2962	2962	G	A	intergenic	NONE;NONE	dist=NONE;dist=NONE	.	.
KB478745.1	2727	2727	A	T	intergenic	NONE;NONE	dist=NONE;dist=NONE	.	.
KB478745.1	2689	2689	C	G	intergenic	NONE;NONE	dist=NONE;dist=NONE	.	.
KB478745.1	2808	2808	G	T	intergenic	NONE;NONE	dist=NONE;dist=NONE	.	.
KB478745.1	31771	31771	T	C	intergenic	NONE;NONE	dist=NONE;dist=NONE	.	.
KB478745.1	55784	55784	T	A	intergenic	NONE;NONE	dist=NONE;dist=NONE	.	.
KB479078.1	5044	5044	G	C	intergenic	NONE;NONE	dist=NONE;dist=NONE	.	.
KB479078.1	39119	39119	T	C	intergenic	NONE;NONE	dist=NONE;dist=NONE	.	.
KB479411.1	68329	68329	A	C	intergenic	NONE;NONE	dist=NONE;dist=NONE	.	.
KB479411.1	72394	72394	C	T	intergenic	NONE;NONE	dist=NONE;dist=NONE	.	.
KB479411.1	77991	77991	C	T	intergenic	NONE;NONE	dist=NONE;dist=NONE	.	.
KB479411.1	77981	77981	T	A	intergenic	NONE;NONE	dist=NONE;dist=NONE	.	.
KB479411.1	77924	77924	C	G	intergenic	NONE;NONE	dist=NONE;dist=NONE	.	.
KB479501.1	147	147	C	T	intergenic	NONE;NONE	dist=NONE;dist=NONE	.	.
KB479501.1	134	134	C	G	intergenic	NONE;NONE	dist=NONE;dist=NONE	.	.
KB479501.1	110	110	T	C	intergenic	NONE;NONE	dist=NONE;dist=NONE	.	.
KB479501.1	86	86	T	A	intergenic	NONE;NONE	dist=NONE;dist=NONE	.	.
KB479521.1	51484	51484	C	T	intergenic	NONE;NONE	dist=NONE;dist=NONE	.	.
KB479521.1	51484	51484	C	T	intergenic	NONE;NONE	dist=NONE;dist=NONE	.	.
KB479521.1	51475	51475	G	T	intergenic	NONE;NONE	dist=NONE;dist=NONE	.	.
KB479521.1	51394	51394	G	T	intergenic	NONE;NONE	dist=NONE;dist=NONE	.	.
KB479599.1	868	868	A	C	intergenic	NONE;NONE	dist=NONE;dist=NONE	.	.
KB479743.1	599010	599010	G	A	intergenic	NONE;NONE	dist=NONE;dist=NONE	.	.
KB479743.1	599044	599044	C	T	intergenic	NONE;NONE	dist=NONE;dist=NONE	.	.
KB479743.1	598955	598955	T	G	intergenic	NONE;NONE	dist=NONE;dist=NONE	.	.
KB479743.1	1081178	1081178	C	T	intergenic	NONE;NONE	dist=NONE;dist=NONE	.	.
KB479743.1	1285556	1285556	T	C	intergenic	NONE;NONE	dist=NONE;dist=NONE	.	.
KB479743.1	1581329	1581329	G	A	intergenic	NONE;NONE	dist=NONE;dist=NONE	.	.
KB479743.1	1581344	1581344	A	T	intergenic	NONE;NONE	dist=NONE;dist=NONE	.	.
KB479743.1	1581309	1581309	C	G	intergenic	NONE;NONE	dist=NONE;dist=NONE	.	.
KB479743.1	1581302	1581302	C	T	intergenic	NONE;NONE	dist=NONE;dist=NONE	.	.
KB479743.1	1581301	1581301	C	T	intergenic	NONE;NONE	dist=NONE;dist=NONE	.	.
KB479743.1	1581285	1581285	C	T	intergenic	NONE;NONE	dist=NONE;dist=NONE	.	.
KB479743.1	1581266	1581266	C	T	intergenic	NONE;NONE	dist=NONE;dist=NONE	.	.
KB479743.1	1581256	1581256	G	A	intergenic	NONE;NONE	dist=NONE;dist=NONE	.	.
KB479743.1	1581252	1581252	C	T	intergenic	NONE;NONE	dist=NONE;dist=NONE	.	.
KB479743.1	1581081	1581081	G	A	intergenic	NONE;NONE	dist=NONE;dist=NONE	.	.
KB479743.1	2735922	2735922	T	C	intergenic	NONE;NONE	dist=NONE;dist=NONE	.	.
KB479743.1	2735935	2735935	T	C	intergenic	NONE;NONE	dist=NONE;dist=NONE	.	.
KB479743.1	2735963	2735963	A	T	intergenic	NONE;NONE	dist=NONE;dist=NONE	.	.
KB479743.1	2735984	2735984	A	T	intergenic	NONE;NONE	dist=NONE;dist=NONE	.	.
KB479743.1	2735991	2735991	G	A	intergenic	NONE;NONE	dist=NONE;dist=NONE	.	.
KB479743.1	2735997	2735997	C	G	intergenic	NONE;NONE	dist=NONE;dist=NONE	.	.
KB479743.1	2736005	2736005	A	G	intergenic	NONE;NONE	dist=NONE;dist=NONE	.	.
KB479743.1	3711949	3711949	T	A	intergenic	NONE;NONE	dist=NONE;dist=NONE	.	.
KB479743.1	4011528	4011528	G	A	intergenic	NONE;NONE	dist=NONE;dist=NONE	.	.
KB479855.1	6413	6413	G	A	intergenic	NONE;NONE	dist=NONE;dist=NONE	.	.
KB479855.1	6395	6395	C	T	intergenic	NONE;NONE	dist=NONE;dist=NONE	.	.
KB479855.1	6387	6387	A	G	intergenic	NONE;NONE	dist=NONE;dist=NONE	.	.
KB479855.1	6320	6320	C	T	intergenic	NONE;NONE	dist=NONE;dist=NONE	.	.
KB479966.1	13014	13014	G	A	intergenic	NONE;NONE	dist=NONE;dist=NONE	.	.
KB479966.1	13041	13041	G	A	intergenic	NONE;NONE	dist=NONE;dist=NONE	.	.
KB479966.1	13174	13174	G	A	intergenic	NONE;NONE	dist=NONE;dist=NONE	.	.
KB479966.1	13174	13174	G	A	intergenic	NONE;NONE	dist=NONE;dist=NONE	.	.
KB479966.1	13254	13254	G	A	intergenic	NONE;NONE	dist=NONE;dist=NONE	.	.
KB479966.1	13201	13201	C	T	intergenic	NONE;NONE	dist=NONE;dist=NONE	.	.
KB479966.1	13157	13157	G	A	intergenic	NONE;NONE	dist=NONE;dist=NONE	.	.
KB479966.1	19125	19125	C	T	intergenic	NONE;NONE	dist=NONE;dist=NONE	.	.
KB479966.1	19126	19126	C	A	intergenic	NONE;NONE	dist=NONE;dist=NONE	.	.
KB479966.1	19886	19886	G	A	intergenic	NONE;NONE	dist=NONE;dist=NONE	.	.
KB479966.1	19894	19894	C	T	intergenic	NONE;NONE	dist=NONE;dist=NONE	.	.
KB479966.1	19905	19905	A	G	intergenic	NONE;NONE	dist=NONE;dist=NONE	.	.
KB479966.1	19928	19928	A	T	intergenic	NONE;NONE	dist=NONE;dist=NONE	.	.
KB479966.1	19937	19937	C	T	intergenic	NONE;NONE	dist=NONE;dist=NONE	.	.
KB479966.1	19940	19940	A	T	intergenic	NONE;NONE	dist=NONE;dist=NONE	.	.
KB480077.1	72909	72909	G	A	intergenic	NONE;NONE	dist=NONE;dist=NONE	.	.
KB480077.1	72992	72992	G	A	intergenic	NONE;NONE	dist=NONE;dist=NONE	.	.
KB480188.1	1478	1478	T	A	intergenic	NONE;NONE	dist=NONE;dist=NONE	.	.
KB480188.1	1482	1482	A	G	intergenic	NONE;NONE	dist=NONE;dist=NONE	.	.
KB480188.1	3032	3032	G	C	intergenic	NONE;NONE	dist=NONE;dist=NONE	.	.
KB480188.1	3427	3427	G	A	intergenic	NONE;NONE	dist=NONE;dist=NONE	.	.
KB480188.1	3427	3427	G	A	intergenic	NONE;NONE	dist=NONE;dist=NONE	.	.
KB480188.1	8767	8767	G	A	intergenic	NONE;NONE	dist=NONE;dist=NONE	.	.
KB480410.1	96076	96076	G	C	intergenic	NONE;NONE	dist=NONE;dist=NONE	.	.
KB480410.1	96025	96025	G	A	intergenic	NONE;NONE	dist=NONE;dist=NONE	.	.
KB480854.1	522133	522133	G	C	intergenic	NONE;NONE	dist=NONE;dist=NONE	.	.
KB480854.1	522200	522200	A	C	intergenic	NONE;NONE	dist=NONE;dist=NONE	.	.
KB480854.1	521598	521598	A	C	intergenic	NONE;NONE	dist=NONE;dist=NONE	.	.
KB480854.1	523366	523366	G	A	intergenic	NONE;NONE	dist=NONE;dist=NONE	.	.
KB480854.1	2359581	2359581	C	T	intergenic	NONE;NONE	dist=NONE;dist=NONE	.	.
KB480854.1	2359564	2359564	C	T	intergenic	NONE;NONE	dist=NONE;dist=NONE	.	.
KB480854.1	3467608	3467608	A	G	intergenic	NONE;NONE	dist=NONE;dist=NONE	.	.
KB480854.1	3721553	3721553	T	C	intergenic	NONE;NONE	dist=NONE;dist=NONE	.	.
KB480854.1	3721509	3721509	C	T	intergenic	NONE;NONE	dist=NONE;dist=NONE	.	.
KB480854.1	3722131	3722131	C	T	intergenic	NONE;NONE	dist=NONE;dist=NONE	.	.
KB480854.1	3744312	3744312	C	A	intergenic	NONE;NONE	dist=NONE;dist=NONE	.	.
KB480854.1	4182879	4182879	C	T	intergenic	NONE;NONE	dist=NONE;dist=NONE	.	.
KB480854.1	4183126	4183126	T	C	intergenic	NONE;NONE	dist=NONE;dist=NONE	.	.
KB480854.1	4183087	4183087	G	A	intergenic	NONE;NONE	dist=NONE;dist=NONE	.	.
KB480854.1	4183071	4183071	G	A	intergenic	NONE;NONE	dist=NONE;dist=NONE	.	.
KB480854.1	4182895	4182895	C	T	intergenic	NONE;NONE	dist=NONE;dist=NONE	.	.
KB480854.1	4182871	4182871	C	A	intergenic	NONE;NONE	dist=NONE;dist=NONE	.	.
KB480854.1	4616144	4616144	G	T	intergenic	NONE;NONE	dist=NONE;dist=NONE	.	.
KB480854.1	4616146	4616146	G	A	intergenic	NONE;NONE	dist=NONE;dist=NONE	.	.
KB480854.1	4616276	4616276	G	A	intergenic	NONE;NONE	dist=NONE;dist=NONE	.	.
KB480854.1	4616277	4616277	G	A	intergenic	NONE;NONE	dist=NONE;dist=NONE	.	.
KB480854.1	4616282	4616282	C	A	intergenic	NONE;NONE	dist=NONE;dist=NONE	.	.
KB480854.1	4616307	4616307	A	G	intergenic	NONE;NONE	dist=NONE;dist=NONE	.	.
KB480854.1	4616319	4616319	T	C	intergenic	NONE;NONE	dist=NONE;dist=NONE	.	.
KB480854.1	4616314	4616314	A	G	intergenic	NONE;NONE	dist=NONE;dist=NONE	.	.
KB480854.1	4616310	4616310	C	T	intergenic	NONE;NONE	dist=NONE;dist=NONE	.	.
KB480854.1	4616260	4616260	A	G	intergenic	NONE;NONE	dist=NONE;dist=NONE	.	.
KB480854.1	4616255	4616255	A	G	intergenic	NONE;NONE	dist=NONE;dist=NONE	.	.
KB480854.1	5478978	5478978	G	A	intergenic	NONE;NONE	dist=NONE;dist=NONE	.	.
KB480854.1	5478829	5478829	A	G	intergenic	NONE;NONE	dist=NONE;dist=NONE	.	.
KB480854.1	6417414	6417414	G	A	intergenic	NONE;NONE	dist=NONE;dist=NONE	.	.
KB480854.1	6417427	6417427	C	T	intergenic	NONE;NONE	dist=NONE;dist=NONE	.	.
KB480854.1	6417466	6417466	G	A	intergenic	NONE;NONE	dist=NONE;dist=NONE	.	.
KB480854.1	6417479	6417479	G	A	intergenic	NONE;NONE	dist=NONE;dist=NONE	.	.
KB480854.1	6417480	6417480	G	A	intergenic	NONE;NONE	dist=NONE;dist=NONE	.	.
KB480854.1	6417492	6417492	C	T	intergenic	NONE;NONE	dist=NONE;dist=NONE	.	.
KB480854.1	6644827	6644827	T	A	intergenic	NONE;NONE	dist=NONE;dist=NONE	.	.
KB480854.1	6644821	6644821	C	T	intergenic	NONE;NONE	dist=NONE;dist=NONE	.	.
KB480854.1	6644766	6644766	G	A	intergenic	NONE;NONE	dist=NONE;dist=NONE	.	.
KB480854.1	6644972	6644972	T	A	intergenic	NONE;NONE	dist=NONE;dist=NONE	.	.
KB480854.1	6644992	6644992	C	T	intergenic	NONE;NONE	dist=NONE;dist=NONE	.	.
KB480854.1	6645015	6645015	G	T	intergenic	NONE;NONE	dist=NONE;dist=NONE	.	.
KB480854.1	6645031	6645031	T	G	intergenic	NONE;NONE	dist=NONE;dist=NONE	.	.
KB480854.1	7319713	7319713	T	A	intergenic	NONE;NONE	dist=NONE;dist=NONE	.	.
KB480854.1	7319726	7319726	C	A	intergenic	NONE;NONE	dist=NONE;dist=NONE	.	.
KB480854.1	8333473	8333473	G	A	intergenic	NONE;NONE	dist=NONE;dist=NONE	.	.
KB480854.1	8333547	8333547	T	C	intergenic	NONE;NONE	dist=NONE;dist=NONE	.	.
KB480854.1	8333662	8333662	T	C	intergenic	NONE;NONE	dist=NONE;dist=NONE	.	.
KB480854.1	8333550	8333550	C	A	intergenic	NONE;NONE	dist=NONE;dist=NONE	.	.
KB480854.1	8680247	8680247	G	A	intergenic	NONE;NONE	dist=NONE;dist=NONE	.	.
KB480854.1	8680569	8680569	T	C	intergenic	NONE;NONE	dist=NONE;dist=NONE	.	.
KB480854.1	8680586	8680586	G	A	intergenic	NONE;NONE	dist=NONE;dist=NONE	.	.
KB480855.1	585370	585370	G	T	intergenic	NONE;NONE	dist=NONE;dist=NONE	.	.
KB480855.1	953529	953529	T	G	intergenic	NONE;NONE	dist=NONE;dist=NONE	.	.
KB480855.1	953528	953528	G	T	intergenic	NONE;NONE	dist=NONE;dist=NONE	.	.
KB480855.1	953526	953526	T	G	intergenic	NONE;NONE	dist=NONE;dist=NONE	.	.
KB480855.1	953459	953459	T	C	intergenic	NONE;NONE	dist=NONE;dist=NONE	.	.
KB480855.1	953431	953431	G	T	intergenic	NONE;NONE	dist=NONE;dist=NONE	.	.
KB480855.1	953424	953424	G	C	intergenic	NONE;NONE	dist=NONE;dist=NONE	.	.
KB480855.1	953403	953403	G	A	intergenic	NONE;NONE	dist=NONE;dist=NONE	.	.
KB480855.1	953381	953381	G	T	intergenic	NONE;NONE	dist=NONE;dist=NONE	.	.
KB480855.1	1117864	1117864	C	A	intergenic	NONE;NONE	dist=NONE;dist=NONE	.	.
KB480855.1	1147192	1147192	T	G	intergenic	NONE;NONE	dist=NONE;dist=NONE	.	.
KB480855.1	1147425	1147425	G	A	intergenic	NONE;NONE	dist=NONE;dist=NONE	.	.
KB480855.1	1147428	1147428	A	G	intergenic	NONE;NONE	dist=NONE;dist=NONE	.	.
KB480855.1	1147435	1147435	G	T	intergenic	NONE;NONE	dist=NONE;dist=NONE	.	.
KB480855.1	1147434	1147434	A	T	intergenic	NONE;NONE	dist=NONE;dist=NONE	.	.
KB480855.1	1147192	1147192	T	G	intergenic	NONE;NONE	dist=NONE;dist=NONE	.	.
KB480855.1	1147177	1147177	C	T	intergenic	NONE;NONE	dist=NONE;dist=NONE	.	.
KB480855.1	1147145	1147145	G	T	intergenic	NONE;NONE	dist=NONE;dist=NONE	.	.
KB480855.1	1860400	1860400	A	G	intergenic	NONE;NONE	dist=NONE;dist=NONE	.	.
KB480855.1	2026320	2026320	G	A	intergenic	NONE;NONE	dist=NONE;dist=NONE	.	.
KB480855.1	2026356	2026356	C	T	intergenic	NONE;NONE	dist=NONE;dist=NONE	.	.
KB480855.1	2026386	2026386	C	T	intergenic	NONE;NONE	dist=NONE;dist=NONE	.	.
KB480855.1	2039956	2039956	G	T	intergenic	NONE;NONE	dist=NONE;dist=NONE	.	.
KB480855.1	2040031	2040031	C	T	intergenic	NONE;NONE	dist=NONE;dist=NONE	.	.
KB481078.1	11542	11542	C	T	intergenic	NONE;NONE	dist=NONE;dist=NONE	.	.
KB481078.1	12197	12197	G	A	intergenic	NONE;NONE	dist=NONE;dist=NONE	.	.
KB481078.1	12136	12136	C	T	intergenic	NONE;NONE	dist=NONE;dist=NONE	.	.
KB481078.1	13160	13160	C	T	intergenic	NONE;NONE	dist=NONE;dist=NONE	.	.
KB481078.1	13138	13138	C	G	intergenic	NONE;NONE	dist=NONE;dist=NONE	.	.
KB481078.1	13493	13493	C	T	intergenic	NONE;NONE	dist=NONE;dist=NONE	.	.
KB481743.1	55063	55063	C	A	intergenic	NONE;NONE	dist=NONE;dist=NONE	.	.
KB481743.1	57193	57193	A	C	intergenic	NONE;NONE	dist=NONE;dist=NONE	.	.
KB482077.1	86561	86561	T	C	intergenic	NONE;NONE	dist=NONE;dist=NONE	.	.
KB482077.1	86626	86626	G	A	intergenic	NONE;NONE	dist=NONE;dist=NONE	.	.
KB482077.1	86634	86634	G	C	intergenic	NONE;NONE	dist=NONE;dist=NONE	.	.
KB482077.1	86651	86651	G	C	intergenic	NONE;NONE	dist=NONE;dist=NONE	.	.
KB482077.1	86666	86666	A	G	intergenic	NONE;NONE	dist=NONE;dist=NONE	.	.
KB482188.1	12503	12503	G	A	intergenic	NONE;NONE	dist=NONE;dist=NONE	.	.
KB482188.1	29294	29294	G	A	intergenic	NONE;NONE	dist=NONE;dist=NONE	.	.
KB482188.1	74786	74786	T	G	intergenic	NONE;NONE	dist=NONE;dist=NONE	.	.
KB482188.1	74749	74749	T	C	intergenic	NONE;NONE	dist=NONE;dist=NONE	.	.
KB482521.1	3415	3415	C	T	intergenic	NONE;NONE	dist=NONE;dist=NONE	.	.
KB482521.1	3423	3423	A	C	intergenic	NONE;NONE	dist=NONE;dist=NONE	.	.
KB482521.1	88161	88161	A	G	intergenic	NONE;NONE	dist=NONE;dist=NONE	.	.
KB483075.1	571490	571490	A	G	intergenic	NONE;NONE	dist=NONE;dist=NONE	.	.
KB483075.1	571502	571502	C	A	intergenic	NONE;NONE	dist=NONE;dist=NONE	.	.
KB483075.1	571522	571522	G	C	intergenic	NONE;NONE	dist=NONE;dist=NONE	.	.
KB483075.1	571534	571534	C	T	intergenic	NONE;NONE	dist=NONE;dist=NONE	.	.
KB483075.1	571558	571558	G	A	intergenic	NONE;NONE	dist=NONE;dist=NONE	.	.
KB483075.1	571583	571583	C	T	intergenic	NONE;NONE	dist=NONE;dist=NONE	.	.
KB483075.1	571590	571590	G	A	intergenic	NONE;NONE	dist=NONE;dist=NONE	.	.
KB483075.1	571605	571605	C	T	intergenic	NONE;NONE	dist=NONE;dist=NONE	.	.
KB483075.1	571618	571618	G	C	intergenic	NONE;NONE	dist=NONE;dist=NONE	.	.
KB483075.1	571637	571637	A	G	intergenic	NONE;NONE	dist=NONE;dist=NONE	.	.
KB483075.1	571665	571665	G	A	intergenic	NONE;NONE	dist=NONE;dist=NONE	.	.
KB483075.1	1949909	1949909	G	C	intergenic	NONE;NONE	dist=NONE;dist=NONE	.	.
KB483187.1	62713	62713	C	T	intergenic	NONE;NONE	dist=NONE;dist=NONE	.	.
KB483187.1	62759	62759	G	T	intergenic	NONE;NONE	dist=NONE;dist=NONE	.	.
KB483187.1	62788	62788	C	G	intergenic	NONE;NONE	dist=NONE;dist=NONE	.	.
KB483187.1	62790	62790	C	T	intergenic	NONE;NONE	dist=NONE;dist=NONE	.	.
KB483187.1	62796	62796	C	A	intergenic	NONE;NONE	dist=NONE;dist=NONE	.	.
KB483187.1	62797	62797	T	A	intergenic	NONE;NONE	dist=NONE;dist=NONE	.	.
KB483187.1	62803	62803	G	A	intergenic	NONE;NONE	dist=NONE;dist=NONE	.	.
KB483187.1	62804	62804	C	G	intergenic	NONE;NONE	dist=NONE;dist=NONE	.	.
KB483298.1	39301	39301	T	C	intergenic	NONE;NONE	dist=NONE;dist=NONE	.	.
KB483298.1	39252	39252	C	A	intergenic	NONE;NONE	dist=NONE;dist=NONE	.	.
KB483298.1	39202	39202	T	C	intergenic	NONE;NONE	dist=NONE;dist=NONE	.	.
KB483332.1	642	642	A	C	intergenic	NONE;NONE	dist=NONE;dist=NONE	.	.
KB483763.1	57	57	C	T	intergenic	NONE;NONE	dist=NONE;dist=NONE	.	.
KB484260.1	210	210	G	A	intergenic	NONE;NONE	dist=NONE;dist=NONE	.	.
KB484260.1	121	121	C	T	intergenic	NONE;NONE	dist=NONE;dist=NONE	.	.
KB484409.1	70153	70153	G	C	intergenic	NONE;NONE	dist=NONE;dist=NONE	.	.
KB484409.1	70153	70153	G	C	intergenic	NONE;NONE	dist=NONE;dist=NONE	.	.
KB484409.1	70117	70117	G	A	intergenic	NONE;NONE	dist=NONE;dist=NONE	.	.
KB484516.1	86	86	G	T	intergenic	NONE;NONE	dist=NONE;dist=NONE	.	.
KB484520.1	11995	11995	G	A	intergenic	NONE;NONE	dist=NONE;dist=NONE	.	.
KB484520.1	47063	47063	G	A	intergenic	NONE;NONE	dist=NONE;dist=NONE	.	.
KB484520.1	73095	73095	C	A	intergenic	NONE;NONE	dist=NONE;dist=NONE	.	.
KB484520.1	73179	73179	C	T	intergenic	NONE;NONE	dist=NONE;dist=NONE	.	.
KB484520.1	73180	73180	G	C	intergenic	NONE;NONE	dist=NONE;dist=NONE	.	.
KB484520.1	73720	73720	C	T	intergenic	NONE;NONE	dist=NONE;dist=NONE	.	.
KB484520.1	74815	74815	T	C	intergenic	NONE;NONE	dist=NONE;dist=NONE	.	.
KB484520.1	74746	74746	G	C	intergenic	NONE;NONE	dist=NONE;dist=NONE	.	.
KB484571.1	205	205	T	G	intergenic	NONE;NONE	dist=NONE;dist=NONE	.	.
KB484686.1	167	167	G	A	intergenic	NONE;NONE	dist=NONE;dist=NONE	.	.
KB485296.1	771922	771922	C	T	intergenic	NONE;NONE	dist=NONE;dist=NONE	.	.
KB485296.1	771949	771949	G	T	intergenic	NONE;NONE	dist=NONE;dist=NONE	.	.
KB485296.1	772057	772057	C	G	intergenic	NONE;NONE	dist=NONE;dist=NONE	.	.
KB485296.1	771922	771922	C	T	intergenic	NONE;NONE	dist=NONE;dist=NONE	.	.
KB485296.1	771865	771865	C	T	intergenic	NONE;NONE	dist=NONE;dist=NONE	.	.
KB485296.1	2296554	2296554	T	G	intergenic	NONE;NONE	dist=NONE;dist=NONE	.	.
KB485296.1	2296581	2296581	G	T	intergenic	NONE;NONE	dist=NONE;dist=NONE	.	.
KB485296.1	2296754	2296754	T	C	intergenic	NONE;NONE	dist=NONE;dist=NONE	.	.
KB485296.1	2296581	2296581	G	T	intergenic	NONE;NONE	dist=NONE;dist=NONE	.	.
KB485297.1	3184	3184	C	T	intergenic	NONE;NONE	dist=NONE;dist=NONE	.	.
KB485297.1	3202	3202	T	C	intergenic	NONE;NONE	dist=NONE;dist=NONE	.	.
KB485408.1	162	162	T	C	intergenic	NONE;NONE	dist=NONE;dist=NONE	.	.
KB485408.1	168	168	C	T	intergenic	NONE;NONE	dist=NONE;dist=NONE	.	.
KB485408.1	12183	12183	C	T	intergenic	NONE;NONE	dist=NONE;dist=NONE	.	.
KB485408.1	11993	11993	C	T	intergenic	NONE;NONE	dist=NONE;dist=NONE	.	.
KB485408.1	11918	11918	G	C	intergenic	NONE;NONE	dist=NONE;dist=NONE	.	.
KB485408.1	12543	12543	G	C	intergenic	NONE;NONE	dist=NONE;dist=NONE	.	.
KB485408.1	12584	12584	T	C	intergenic	NONE;NONE	dist=NONE;dist=NONE	.	.
KB485408.1	18690	18690	C	T	intergenic	NONE;NONE	dist=NONE;dist=NONE	.	.
KB485408.1	18723	18723	T	C	intergenic	NONE;NONE	dist=NONE;dist=NONE	.	.
KB485408.1	18810	18810	C	T	intergenic	NONE;NONE	dist=NONE;dist=NONE	.	.
KB485408.1	19647	19647	G	A	intergenic	NONE;NONE	dist=NONE;dist=NONE	.	.
KB485408.1	19887	19887	C	A	intergenic	NONE;NONE	dist=NONE;dist=NONE	.	.
KB485408.1	22820	22820	C	T	intergenic	NONE;NONE	dist=NONE;dist=NONE	.	.
KB485408.1	22963	22963	A	G	intergenic	NONE;NONE	dist=NONE;dist=NONE	.	.
KB485408.1	22971	22971	C	G	intergenic	NONE;NONE	dist=NONE;dist=NONE	.	.
KB485408.1	23699	23699	G	A	intergenic	NONE;NONE	dist=NONE;dist=NONE	.	.
KB485408.1	23334	23334	C	A	intergenic	NONE;NONE	dist=NONE;dist=NONE	.	.
KB485408.1	23395	23395	C	A	intergenic	NONE;NONE	dist=NONE;dist=NONE	.	.
KB485408.1	23401	23401	G	A	intergenic	NONE;NONE	dist=NONE;dist=NONE	.	.
KB485408.1	23346	23346	G	A	intergenic	NONE;NONE	dist=NONE;dist=NONE	.	.
KB485408.1	30017	30017	A	G	intergenic	NONE;NONE	dist=NONE;dist=NONE	.	.
KB485408.1	30020	30020	A	G	intergenic	NONE;NONE	dist=NONE;dist=NONE	.	.
KB485408.1	30037	30037	T	C	intergenic	NONE;NONE	dist=NONE;dist=NONE	.	.
KB485408.1	30038	30038	A	C	intergenic	NONE;NONE	dist=NONE;dist=NONE	.	.
KB485408.1	30104	30104	A	C	intergenic	NONE;NONE	dist=NONE;dist=NONE	.	.
KB485408.1	32326	32326	T	C	intergenic	NONE;NONE	dist=NONE;dist=NONE	.	.
KB485408.1	32380	32380	C	A	intergenic	NONE;NONE	dist=NONE;dist=NONE	.	.
KB485408.1	40218	40218	C	A	intergenic	NONE;NONE	dist=NONE;dist=NONE	.	.
KB485408.1	42656	42656	A	T	intergenic	NONE;NONE	dist=NONE;dist=NONE	.	.
KB485408.1	46215	46215	C	A	intergenic	NONE;NONE	dist=NONE;dist=NONE	.	.
KB485408.1	58138	58138	C	T	intergenic	NONE;NONE	dist=NONE;dist=NONE	.	.
KB485408.1	58158	58158	T	A	intergenic	NONE;NONE	dist=NONE;dist=NONE	.	.
KB485408.1	60701	60701	G	A	intergenic	NONE;NONE	dist=NONE;dist=NONE	.	.
KB486073.1	45220	45220	G	C	intergenic	NONE;NONE	dist=NONE;dist=NONE	.	.
KB486073.1	45042	45042	C	T	intergenic	NONE;NONE	dist=NONE;dist=NONE	.	.
KB486073.1	45029	45029	T	A	intergenic	NONE;NONE	dist=NONE;dist=NONE	.	.
KB486406.1	56682	56682	G	A	intergenic	NONE;NONE	dist=NONE;dist=NONE	.	.
KB486406.1	820008	820008	C	A	intergenic	NONE;NONE	dist=NONE;dist=NONE	.	.
KB486406.1	820308	820308	G	A	intergenic	NONE;NONE	dist=NONE;dist=NONE	.	.
KB486407.1	678	678	G	A	intergenic	NONE;NONE	dist=NONE;dist=NONE	.	.
KB486407.1	13468	13468	G	A	intergenic	NONE;NONE	dist=NONE;dist=NONE	.	.
KB486407.1	62423	62423	T	G	intergenic	NONE;NONE	dist=NONE;dist=NONE	.	.
KB486407.1	72813	72813	C	T	intergenic	NONE;NONE	dist=NONE;dist=NONE	.	.
KB486851.1	7591	7591	G	A	intergenic	NONE;NONE	dist=NONE;dist=NONE	.	.
KB486851.1	12535	12535	T	G	intergenic	NONE;NONE	dist=NONE;dist=NONE	.	.
KB486851.1	12535	12535	T	G	intergenic	NONE;NONE	dist=NONE;dist=NONE	.	.
KB486962.1	5806	5806	C	T	intergenic	NONE;NONE	dist=NONE;dist=NONE	.	.
KB486962.1	5826	5826	C	G	intergenic	NONE;NONE	dist=NONE;dist=NONE	.	.
KB487184.1	3486	3486	A	G	intergenic	NONE;NONE	dist=NONE;dist=NONE	.	.
KB487184.1	3407	3407	C	A	intergenic	NONE;NONE	dist=NONE;dist=NONE	.	.
KB487295.1	29647	29647	T	G	intergenic	NONE;NONE	dist=NONE;dist=NONE	.	.
KB487295.1	76949	76949	T	A	intergenic	NONE;NONE	dist=NONE;dist=NONE	.	.
KB487295.1	76947	76947	A	T	intergenic	NONE;NONE	dist=NONE;dist=NONE	.	.
KB487295.1	76928	76928	A	G	intergenic	NONE;NONE	dist=NONE;dist=NONE	.	.
KB487295.1	76919	76919	A	G	intergenic	NONE;NONE	dist=NONE;dist=NONE	.	.
KB487295.1	76887	76887	A	C	intergenic	NONE;NONE	dist=NONE;dist=NONE	.	.
KB487295.1	76869	76869	G	T	intergenic	NONE;NONE	dist=NONE;dist=NONE	.	.
KB487295.1	76813	76813	T	C	intergenic	NONE;NONE	dist=NONE;dist=NONE	.	.
KB487295.1	76808	76808	G	T	intergenic	NONE;NONE	dist=NONE;dist=NONE	.	.
KB487295.1	76801	76801	C	A	intergenic	NONE;NONE	dist=NONE;dist=NONE	.	.
KB487295.1	76777	76777	A	G	intergenic	NONE;NONE	dist=NONE;dist=NONE	.	.
KB487295.1	76775	76775	G	C	intergenic	NONE;NONE	dist=NONE;dist=NONE	.	.
KB487295.1	77279	77279	A	T	intergenic	NONE;NONE	dist=NONE;dist=NONE	.	.
KB487517.1	266502	266502	T	G	intergenic	NONE;NONE	dist=NONE;dist=NONE	.	.
KB487517.1	266558	266558	T	C	intergenic	NONE;NONE	dist=NONE;dist=NONE	.	.
KB487517.1	266663	266663	G	A	intergenic	NONE;NONE	dist=NONE;dist=NONE	.	.
KB487517.1	266750	266750	T	A	intergenic	NONE;NONE	dist=NONE;dist=NONE	.	.
KB487517.1	680186	680186	G	A	intergenic	NONE;NONE	dist=NONE;dist=NONE	.	.
KB487517.1	680191	680191	A	T	intergenic	NONE;NONE	dist=NONE;dist=NONE	.	.
KB487517.1	680199	680199	C	T	intergenic	NONE;NONE	dist=NONE;dist=NONE	.	.
KB487517.1	680206	680206	C	T	intergenic	NONE;NONE	dist=NONE;dist=NONE	.	.
KB487517.1	680245	680245	C	G	intergenic	NONE;NONE	dist=NONE;dist=NONE	.	.
KB487517.1	3241902	3241902	G	A	intergenic	NONE;NONE	dist=NONE;dist=NONE	.	.
KB487517.1	5955246	5955246	G	A	intergenic	NONE;NONE	dist=NONE;dist=NONE	.	.
KB487517.1	5955264	5955264	G	C	intergenic	NONE;NONE	dist=NONE;dist=NONE	.	.
KB487517.1	5955398	5955398	G	C	intergenic	NONE;NONE	dist=NONE;dist=NONE	.	.
KB487517.1	5955421	5955421	C	A	intergenic	NONE;NONE	dist=NONE;dist=NONE	.	.
KB487517.1	5955456	5955456	A	G	intergenic	NONE;NONE	dist=NONE;dist=NONE	.	.
KB487517.1	5955476	5955476	G	A	intergenic	NONE;NONE	dist=NONE;dist=NONE	.	.
KB487517.1	5955480	5955480	C	T	intergenic	NONE;NONE	dist=NONE;dist=NONE	.	.
KB487629.1	27159	27159	C	T	intergenic	NONE;NONE	dist=NONE;dist=NONE	.	.
KB487629.1	27263	27263	C	A	intergenic	NONE;NONE	dist=NONE;dist=NONE	.	.
KB487629.1	33434	33434	C	T	intergenic	NONE;NONE	dist=NONE;dist=NONE	.	.
KB487629.1	33415	33415	T	C	intergenic	NONE;NONE	dist=NONE;dist=NONE	.	.
KB487629.1	44099	44099	T	G	intergenic	NONE;NONE	dist=NONE;dist=NONE	.	.
KB488073.1	70085	70085	G	A	intergenic	NONE;NONE	dist=NONE;dist=NONE	.	.
KB488073.1	70169	70169	A	C	intergenic	NONE;NONE	dist=NONE;dist=NONE	.	.
KB488073.1	70103	70103	C	T	intergenic	NONE;NONE	dist=NONE;dist=NONE	.	.
KB488073.1	70098	70098	C	T	intergenic	NONE;NONE	dist=NONE;dist=NONE	.	.
KB488627.1	277380	277380	A	G	intergenic	NONE;NONE	dist=NONE;dist=NONE	.	.
KB488627.1	277357	277357	G	T	intergenic	NONE;NONE	dist=NONE;dist=NONE	.	.
KB488627.1	277352	277352	A	G	intergenic	NONE;NONE	dist=NONE;dist=NONE	.	.
KB488627.1	277321	277321	C	T	intergenic	NONE;NONE	dist=NONE;dist=NONE	.	.
KB488627.1	277315	277315	C	G	intergenic	NONE;NONE	dist=NONE;dist=NONE	.	.
KB488627.1	277291	277291	G	A	intergenic	NONE;NONE	dist=NONE;dist=NONE	.	.
KB488627.1	277290	277290	T	C	intergenic	NONE;NONE	dist=NONE;dist=NONE	.	.
KB488628.1	60409	60409	G	A	intergenic	NONE;NONE	dist=NONE;dist=NONE	.	.
KB489016.1	181	181	G	T	intergenic	NONE;NONE	dist=NONE;dist=NONE	.	.
KB489182.1	64046	64046	G	A	intergenic	NONE;NONE	dist=NONE;dist=NONE	.	.
KB489737.1	258599	258599	G	T	intergenic	NONE;NONE	dist=NONE;dist=NONE	.	.
KB489737.1	258605	258605	G	C	intergenic	NONE;NONE	dist=NONE;dist=NONE	.	.
KB489737.1	258611	258611	C	A	intergenic	NONE;NONE	dist=NONE;dist=NONE	.	.
KB489737.1	1742725	1742725	G	A	intergenic	NONE;NONE	dist=NONE;dist=NONE	.	.
KB489737.1	1742744	1742744	G	C	intergenic	NONE;NONE	dist=NONE;dist=NONE	.	.
KB489737.1	1742750	1742750	C	T	intergenic	NONE;NONE	dist=NONE;dist=NONE	.	.
KB489737.1	1742781	1742781	C	G	intergenic	NONE;NONE	dist=NONE;dist=NONE	.	.
KB489849.1	36370	36370	A	G	intergenic	NONE;NONE	dist=NONE;dist=NONE	.	.
KB489849.1	36372	36372	C	A	intergenic	NONE;NONE	dist=NONE;dist=NONE	.	.
KB489849.1	36401	36401	G	A	intergenic	NONE;NONE	dist=NONE;dist=NONE	.	.
KB489849.1	36405	36405	A	G	intergenic	NONE;NONE	dist=NONE;dist=NONE	.	.
KB489849.1	37101	37101	A	T	intergenic	NONE;NONE	dist=NONE;dist=NONE	.	.
KB489849.1	37081	37081	C	T	intergenic	NONE;NONE	dist=NONE;dist=NONE	.	.
KB489849.1	37042	37042	C	T	intergenic	NONE;NONE	dist=NONE;dist=NONE	.	.
KB489849.1	37028	37028	T	C	intergenic	NONE;NONE	dist=NONE;dist=NONE	.	.
KB489849.1	40793	40793	C	A	intergenic	NONE;NONE	dist=NONE;dist=NONE	.	.
KB489849.1	40722	40722	A	C	intergenic	NONE;NONE	dist=NONE;dist=NONE	.	.
KB489849.1	40716	40716	A	C	intergenic	NONE;NONE	dist=NONE;dist=NONE	.	.
KB489849.1	60805	60805	C	T	intergenic	NONE;NONE	dist=NONE;dist=NONE	.	.
KB489849.1	61376	61376	C	A	intergenic	NONE;NONE	dist=NONE;dist=NONE	.	.
KB489849.1	61461	61461	C	A	intergenic	NONE;NONE	dist=NONE;dist=NONE	.	.
KB489849.1	60814	60814	G	A	intergenic	NONE;NONE	dist=NONE;dist=NONE	.	.
KB489849.1	61360	61360	G	A	intergenic	NONE;NONE	dist=NONE;dist=NONE	.	.
KB489849.1	61793	61793	G	T	intergenic	NONE;NONE	dist=NONE;dist=NONE	.	.
KB489849.1	61780	61780	G	A	intergenic	NONE;NONE	dist=NONE;dist=NONE	.	.
KB489849.1	62051	62051	A	T	intergenic	NONE;NONE	dist=NONE;dist=NONE	.	.
KB489849.1	62223	62223	C	T	intergenic	NONE;NONE	dist=NONE;dist=NONE	.	.
KB489849.1	63477	63477	C	G	intergenic	NONE;NONE	dist=NONE;dist=NONE	.	.
KB489849.1	64628	64628	G	A	intergenic	NONE;NONE	dist=NONE;dist=NONE	.	.
KB489849.1	64744	64744	A	G	intergenic	NONE;NONE	dist=NONE;dist=NONE	.	.
KB489849.1	64788	64788	C	T	intergenic	NONE;NONE	dist=NONE;dist=NONE	.	.
KB489849.1	64873	64873	T	A	intergenic	NONE;NONE	dist=NONE;dist=NONE	.	.
KB489849.1	64734	64734	C	G	intergenic	NONE;NONE	dist=NONE;dist=NONE	.	.
KB489849.1	64703	64703	A	G	intergenic	NONE;NONE	dist=NONE;dist=NONE	.	.
KB489849.1	66283	66283	G	A	intergenic	NONE;NONE	dist=NONE;dist=NONE	.	.
KB489849.1	66372	66372	C	T	intergenic	NONE;NONE	dist=NONE;dist=NONE	.	.
KB489849.1	66382	66382	G	T	intergenic	NONE;NONE	dist=NONE;dist=NONE	.	.
KB489849.1	66349	66349	C	T	intergenic	NONE;NONE	dist=NONE;dist=NONE	.	.
KB489849.1	66329	66329	T	C	intergenic	NONE;NONE	dist=NONE;dist=NONE	.	.
KB489849.1	66278	66278	G	C	intergenic	NONE;NONE	dist=NONE;dist=NONE	.	.
KB489849.1	81487	81487	G	A	intergenic	NONE;NONE	dist=NONE;dist=NONE	.	.
KB489849.1	81551	81551	G	A	intergenic	NONE;NONE	dist=NONE;dist=NONE	.	.
KB489849.1	81480	81480	C	T	intergenic	NONE;NONE	dist=NONE;dist=NONE	.	.
KB489849.1	84172	84172	C	T	intergenic	NONE;NONE	dist=NONE;dist=NONE	.	.
KB489849.1	84489	84489	C	T	intergenic	NONE;NONE	dist=NONE;dist=NONE	.	.
KB489849.1	84456	84456	T	A	intergenic	NONE;NONE	dist=NONE;dist=NONE	.	.
KB489849.1	85690	85690	G	A	intergenic	NONE;NONE	dist=NONE;dist=NONE	.	.
KB489849.1	85991	85991	C	T	intergenic	NONE;NONE	dist=NONE;dist=NONE	.	.
KB489849.1	86920	86920	A	G	intergenic	NONE;NONE	dist=NONE;dist=NONE	.	.
KB489849.1	87218	87218	G	A	intergenic	NONE;NONE	dist=NONE;dist=NONE	.	.
KB489849.1	87237	87237	A	G	intergenic	NONE;NONE	dist=NONE;dist=NONE	.	.
KB489849.1	89457	89457	A	G	intergenic	NONE;NONE	dist=NONE;dist=NONE	.	.
KB489849.1	89468	89468	A	G	intergenic	NONE;NONE	dist=NONE;dist=NONE	.	.
KB489849.1	89683	89683	G	A	intergenic	NONE;NONE	dist=NONE;dist=NONE	.	.
KB489849.1	90584	90584	G	A	intergenic	NONE;NONE	dist=NONE;dist=NONE	.	.
KB489849.1	90940	90940	G	A	intergenic	NONE;NONE	dist=NONE;dist=NONE	.	.
KB489849.1	91013	91013	C	A	intergenic	NONE;NONE	dist=NONE;dist=NONE	.	.
KB489849.1	91859	91859	C	A	intergenic	NONE;NONE	dist=NONE;dist=NONE	.	.
KB489849.1	92042	92042	T	G	intergenic	NONE;NONE	dist=NONE;dist=NONE	.	.
KB489849.1	92897	92897	T	C	intergenic	NONE;NONE	dist=NONE;dist=NONE	.	.
KB489849.1	93007	93007	C	T	intergenic	NONE;NONE	dist=NONE;dist=NONE	.	.
KB489849.1	93252	93252	G	A	intergenic	NONE;NONE	dist=NONE;dist=NONE	.	.
KB489849.1	97535	97535	C	T	intergenic	NONE;NONE	dist=NONE;dist=NONE	.	.
KB489849.1	97890	97890	G	T	intergenic	NONE;NONE	dist=NONE;dist=NONE	.	.
KB489849.1	98002	98002	G	A	intergenic	NONE;NONE	dist=NONE;dist=NONE	.	.
KB489849.1	97925	97925	C	T	intergenic	NONE;NONE	dist=NONE;dist=NONE	.	.
KB489849.1	97896	97896	C	A	intergenic	NONE;NONE	dist=NONE;dist=NONE	.	.
KB489849.1	101184	101184	A	C	intergenic	NONE;NONE	dist=NONE;dist=NONE	.	.
KB489849.1	101026	101026	G	A	intergenic	NONE;NONE	dist=NONE;dist=NONE	.	.
KB489849.1	101013	101013	G	A	intergenic	NONE;NONE	dist=NONE;dist=NONE	.	.
KB489849.1	102814	102814	T	A	intergenic	NONE;NONE	dist=NONE;dist=NONE	.	.
KB489849.1	102855	102855	C	T	intergenic	NONE;NONE	dist=NONE;dist=NONE	.	.
KB489849.1	102904	102904	G	A	intergenic	NONE;NONE	dist=NONE;dist=NONE	.	.
KB489849.1	104478	104478	A	G	intergenic	NONE;NONE	dist=NONE;dist=NONE	.	.
KB489849.1	104144	104144	G	A	intergenic	NONE;NONE	dist=NONE;dist=NONE	.	.
KB489849.1	105890	105890	C	T	intergenic	NONE;NONE	dist=NONE;dist=NONE	.	.
KB489849.1	107208	107208	C	A	intergenic	NONE;NONE	dist=NONE;dist=NONE	.	.
KB489849.1	108234	108234	G	A	intergenic	NONE;NONE	dist=NONE;dist=NONE	.	.
KB489849.1	109277	109277	C	T	intergenic	NONE;NONE	dist=NONE;dist=NONE	.	.
KB489849.1	109813	109813	G	A	intergenic	NONE;NONE	dist=NONE;dist=NONE	.	.
KB489849.1	109780	109780	G	A	intergenic	NONE;NONE	dist=NONE;dist=NONE	.	.
KB489849.1	110021	110021	A	G	intergenic	NONE;NONE	dist=NONE;dist=NONE	.	.
KB489849.1	110234	110234	G	T	intergenic	NONE;NONE	dist=NONE;dist=NONE	.	.
KB489849.1	110755	110755	C	T	intergenic	NONE;NONE	dist=NONE;dist=NONE	.	.
KB489849.1	111114	111114	C	T	intergenic	NONE;NONE	dist=NONE;dist=NONE	.	.
KB489849.1	111368	111368	C	T	intergenic	NONE;NONE	dist=NONE;dist=NONE	.	.
KB489849.1	111685	111685	G	A	intergenic	NONE;NONE	dist=NONE;dist=NONE	.	.
KB489849.1	111375	111375	C	A	intergenic	NONE;NONE	dist=NONE;dist=NONE	.	.
KB489849.1	111368	111368	C	T	intergenic	NONE;NONE	dist=NONE;dist=NONE	.	.
KB489849.1	111732	111732	C	T	intergenic	NONE;NONE	dist=NONE;dist=NONE	.	.
KB489849.1	112631	112631	T	C	intergenic	NONE;NONE	dist=NONE;dist=NONE	.	.
KB489849.1	112674	112674	C	A	intergenic	NONE;NONE	dist=NONE;dist=NONE	.	.
KB489849.1	112631	112631	T	C	intergenic	NONE;NONE	dist=NONE;dist=NONE	.	.
KB489849.1	115590	115590	C	T	intergenic	NONE;NONE	dist=NONE;dist=NONE	.	.
KB489849.1	116945	116945	C	T	intergenic	NONE;NONE	dist=NONE;dist=NONE	.	.
KB489849.1	117012	117012	G	A	intergenic	NONE;NONE	dist=NONE;dist=NONE	.	.
KB489849.1	117078	117078	G	A	intergenic	NONE;NONE	dist=NONE;dist=NONE	.	.
KB489849.1	117256	117256	C	T	intergenic	NONE;NONE	dist=NONE;dist=NONE	.	.
KB489849.1	116963	116963	C	T	intergenic	NONE;NONE	dist=NONE;dist=NONE	.	.
KB489849.1	117326	117326	G	A	intergenic	NONE;NONE	dist=NONE;dist=NONE	.	.
KB489849.1	117243	117243	G	A	intergenic	NONE;NONE	dist=NONE;dist=NONE	.	.
KB489849.1	117642	117642	C	T	intergenic	NONE;NONE	dist=NONE;dist=NONE	.	.
KB489849.1	117722	117722	G	T	intergenic	NONE;NONE	dist=NONE;dist=NONE	.	.
KB489849.1	117326	117326	G	A	intergenic	NONE;NONE	dist=NONE;dist=NONE	.	.
KB489849.1	118078	118078	C	A	intergenic	NONE;NONE	dist=NONE;dist=NONE	.	.
KB489849.1	118487	118487	G	A	intergenic	NONE;NONE	dist=NONE;dist=NONE	.	.
KB489849.1	119444	119444	C	A	intergenic	NONE;NONE	dist=NONE;dist=NONE	.	.
KB489849.1	119594	119594	A	C	intergenic	NONE;NONE	dist=NONE;dist=NONE	.	.
KB489849.1	119574	119574	C	T	intergenic	NONE;NONE	dist=NONE;dist=NONE	.	.
KB489849.1	120396	120396	G	C	intergenic	NONE;NONE	dist=NONE;dist=NONE	.	.
KB489849.1	120414	120414	G	A	intergenic	NONE;NONE	dist=NONE;dist=NONE	.	.
KB489849.1	120556	120556	G	A	intergenic	NONE;NONE	dist=NONE;dist=NONE	.	.
KB489849.1	120414	120414	G	A	intergenic	NONE;NONE	dist=NONE;dist=NONE	.	.
KB489849.1	121541	121541	G	A	intergenic	NONE;NONE	dist=NONE;dist=NONE	.	.
KB489849.1	146719	146719	C	T	intergenic	NONE;NONE	dist=NONE;dist=NONE	.	.
KB489849.1	152503	152503	A	G	intergenic	NONE;NONE	dist=NONE;dist=NONE	.	.
KB489849.1	152372	152372	C	A	intergenic	NONE;NONE	dist=NONE;dist=NONE	.	.
KB490293.1	31725	31725	A	C	intergenic	NONE;NONE	dist=NONE;dist=NONE	.	.
KB490390.1	186	186	G	A	intergenic	NONE;NONE	dist=NONE;dist=NONE	.	.
KB490515.1	1236	1236	G	A	intergenic	NONE;NONE	dist=NONE;dist=NONE	.	.
KB490515.1	1265	1265	T	A	intergenic	NONE;NONE	dist=NONE;dist=NONE	.	.
KB490515.1	1265	1265	T	A	intergenic	NONE;NONE	dist=NONE;dist=NONE	.	.
KB490848.1	1169589	1169589	C	T	intergenic	NONE;NONE	dist=NONE;dist=NONE	.	.
KB490849.1	49358	49358	C	T	intergenic	NONE;NONE	dist=NONE;dist=NONE	.	.
KB491626.1	9816	9816	G	A	intergenic	NONE;NONE	dist=NONE;dist=NONE	.	.
KB491737.1	18259	18259	G	A	intergenic	NONE;NONE	dist=NONE;dist=NONE	.	.
KB491848.1	62102	62102	C	T	intergenic	NONE;NONE	dist=NONE;dist=NONE	.	.
KB491959.1	726437	726437	T	G	intergenic	NONE;NONE	dist=NONE;dist=NONE	.	.
KB491959.1	726481	726481	C	T	intergenic	NONE;NONE	dist=NONE;dist=NONE	.	.
KB491959.1	3333679	3333679	T	C	intergenic	NONE;NONE	dist=NONE;dist=NONE	.	.
KB491959.1	3333797	3333797	G	A	intergenic	NONE;NONE	dist=NONE;dist=NONE	.	.
KB491959.1	3333733	3333733	C	T	intergenic	NONE;NONE	dist=NONE;dist=NONE	.	.
KB491959.1	3333691	3333691	C	G	intergenic	NONE;NONE	dist=NONE;dist=NONE	.	.
KB491959.1	3333685	3333685	A	G	intergenic	NONE;NONE	dist=NONE;dist=NONE	.	.
KB491959.1	3333684	3333684	C	A	intergenic	NONE;NONE	dist=NONE;dist=NONE	.	.
KB491959.1	4031006	4031006	G	T	intergenic	NONE;NONE	dist=NONE;dist=NONE	.	.
KB491959.1	4829077	4829077	C	T	intergenic	NONE;NONE	dist=NONE;dist=NONE	.	.
KB491959.1	4829164	4829164	G	A	intergenic	NONE;NONE	dist=NONE;dist=NONE	.	.
KB491959.1	4829154	4829154	C	T	intergenic	NONE;NONE	dist=NONE;dist=NONE	.	.
KB491959.1	4829124	4829124	C	T	intergenic	NONE;NONE	dist=NONE;dist=NONE	.	.
KB491959.1	4829308	4829308	G	T	intergenic	NONE;NONE	dist=NONE;dist=NONE	.	.
KB491959.1	5678288	5678288	C	T	intergenic	NONE;NONE	dist=NONE;dist=NONE	.	.
KB491959.1	5678319	5678319	C	T	intergenic	NONE;NONE	dist=NONE;dist=NONE	.	.
KB491960.1	272923	272923	C	G	intergenic	NONE;NONE	dist=NONE;dist=NONE	.	.
KB491960.1	272924	272924	C	T	intergenic	NONE;NONE	dist=NONE;dist=NONE	.	.
KB491960.1	272949	272949	A	G	intergenic	NONE;NONE	dist=NONE;dist=NONE	.	.
KB491960.1	272950	272950	T	C	intergenic	NONE;NONE	dist=NONE;dist=NONE	.	.
KB491960.1	272958	272958	G	A	intergenic	NONE;NONE	dist=NONE;dist=NONE	.	.
KB491960.1	272973	272973	C	T	intergenic	NONE;NONE	dist=NONE;dist=NONE	.	.
KB491960.1	272979	272979	T	C	intergenic	NONE;NONE	dist=NONE;dist=NONE	.	.
KB491960.1	272987	272987	G	A	intergenic	NONE;NONE	dist=NONE;dist=NONE	.	.
KB491960.1	272998	272998	T	G	intergenic	NONE;NONE	dist=NONE;dist=NONE	.	.
KB491960.1	273046	273046	C	T	intergenic	NONE;NONE	dist=NONE;dist=NONE	.	.
KB491960.1	273089	273089	G	A	intergenic	NONE;NONE	dist=NONE;dist=NONE	.	.
KB491960.1	273090	273090	A	G	intergenic	NONE;NONE	dist=NONE;dist=NONE	.	.
KB491960.1	273098	273098	C	T	intergenic	NONE;NONE	dist=NONE;dist=NONE	.	.
KB491960.1	273100	273100	C	T	intergenic	NONE;NONE	dist=NONE;dist=NONE	.	.
KB491960.1	273107	273107	C	T	intergenic	NONE;NONE	dist=NONE;dist=NONE	.	.
KB491960.1	273053	273053	C	G	intergenic	NONE;NONE	dist=NONE;dist=NONE	.	.
KB491960.1	273048	273048	G	T	intergenic	NONE;NONE	dist=NONE;dist=NONE	.	.
KB491960.1	273047	273047	G	A	intergenic	NONE;NONE	dist=NONE;dist=NONE	.	.
KB491960.1	272995	272995	T	A	intergenic	NONE;NONE	dist=NONE;dist=NONE	.	.
KB491960.1	272938	272938	T	C	intergenic	NONE;NONE	dist=NONE;dist=NONE	.	.
KB491960.1	272933	272933	T	C	intergenic	NONE;NONE	dist=NONE;dist=NONE	.	.
KB491960.1	272915	272915	A	G	intergenic	NONE;NONE	dist=NONE;dist=NONE	.	.
KB491960.1	421873	421873	T	C	intergenic	NONE;NONE	dist=NONE;dist=NONE	.	.
KB491960.1	421918	421918	A	G	intergenic	NONE;NONE	dist=NONE;dist=NONE	.	.
KB491960.1	421919	421919	G	A	intergenic	NONE;NONE	dist=NONE;dist=NONE	.	.
KB491960.1	421920	421920	T	C	intergenic	NONE;NONE	dist=NONE;dist=NONE	.	.
KB491960.1	421921	421921	C	T	intergenic	NONE;NONE	dist=NONE;dist=NONE	.	.
KB491960.1	620269	620269	G	A	intergenic	NONE;NONE	dist=NONE;dist=NONE	.	.
KB491960.1	620254	620254	A	G	intergenic	NONE;NONE	dist=NONE;dist=NONE	.	.
KB491960.1	620186	620186	G	C	intergenic	NONE;NONE	dist=NONE;dist=NONE	.	.
KB491960.1	1668777	1668777	C	T	intergenic	NONE;NONE	dist=NONE;dist=NONE	.	.
KB491960.1	1668743	1668743	G	C	intergenic	NONE;NONE	dist=NONE;dist=NONE	.	.
KB491960.1	1904383	1904383	G	A	intergenic	NONE;NONE	dist=NONE;dist=NONE	.	.
KB491961.1	39575	39575	C	T	intergenic	NONE;NONE	dist=NONE;dist=NONE	.	.
KB491961.1	39580	39580	G	T	intergenic	NONE;NONE	dist=NONE;dist=NONE	.	.
KB491961.1	39555	39555	G	A	intergenic	NONE;NONE	dist=NONE;dist=NONE	.	.
KB492072.1	62402	62402	A	G	intergenic	NONE;NONE	dist=NONE;dist=NONE	.	.
KB492505.1	260	260	G	A	intergenic	NONE;NONE	dist=NONE;dist=NONE	.	.
KB492627.1	60201	60201	A	C	intergenic	NONE;NONE	dist=NONE;dist=NONE	.	.
KB492627.1	60170	60170	G	A	intergenic	NONE;NONE	dist=NONE;dist=NONE	.	.
KB492627.1	60163	60163	T	C	intergenic	NONE;NONE	dist=NONE;dist=NONE	.	.
KB493071.1	944071	944071	C	T	intergenic	NONE;NONE	dist=NONE;dist=NONE	.	.
KB493071.1	1078628	1078628	A	G	intergenic	NONE;NONE	dist=NONE;dist=NONE	.	.
KB493071.1	1078627	1078627	A	T	intergenic	NONE;NONE	dist=NONE;dist=NONE	.	.
KB493071.1	1078611	1078611	G	A	intergenic	NONE;NONE	dist=NONE;dist=NONE	.	.
KB493071.1	1078605	1078605	G	T	intergenic	NONE;NONE	dist=NONE;dist=NONE	.	.
KB493071.1	1078590	1078590	C	T	intergenic	NONE;NONE	dist=NONE;dist=NONE	.	.
KB493071.1	1078573	1078573	T	C	intergenic	NONE;NONE	dist=NONE;dist=NONE	.	.
KB493071.1	1078564	1078564	G	T	intergenic	NONE;NONE	dist=NONE;dist=NONE	.	.
KB493071.1	1078559	1078559	G	C	intergenic	NONE;NONE	dist=NONE;dist=NONE	.	.
KB493071.1	1078548	1078548	T	A	intergenic	NONE;NONE	dist=NONE;dist=NONE	.	.
KB493071.1	1078546	1078546	T	C	intergenic	NONE;NONE	dist=NONE;dist=NONE	.	.
KB493071.1	1078538	1078538	A	G	intergenic	NONE;NONE	dist=NONE;dist=NONE	.	.
KB493071.1	1598880	1598880	C	A	intergenic	NONE;NONE	dist=NONE;dist=NONE	.	.
KB493071.1	1620148	1620148	T	G	intergenic	NONE;NONE	dist=NONE;dist=NONE	.	.
KB493071.1	1620112	1620112	T	C	intergenic	NONE;NONE	dist=NONE;dist=NONE	.	.
KB493071.1	1620072	1620072	G	C	intergenic	NONE;NONE	dist=NONE;dist=NONE	.	.
KB493071.1	1620060	1620060	G	A	intergenic	NONE;NONE	dist=NONE;dist=NONE	.	.
KB493071.1	1620011	1620011	C	T	intergenic	NONE;NONE	dist=NONE;dist=NONE	.	.
KB493071.1	1619961	1619961	A	T	intergenic	NONE;NONE	dist=NONE;dist=NONE	.	.
KB493627.1	2908	2908	T	G	intergenic	NONE;NONE	dist=NONE;dist=NONE	.	.
KB493627.1	3052	3052	G	A	intergenic	NONE;NONE	dist=NONE;dist=NONE	.	.
KB493627.1	3038	3038	G	A	intergenic	NONE;NONE	dist=NONE;dist=NONE	.	.
KB493627.1	3033	3033	G	A	intergenic	NONE;NONE	dist=NONE;dist=NONE	.	.
KB493627.1	5083	5083	G	C	intergenic	NONE;NONE	dist=NONE;dist=NONE	.	.
KB493627.1	5233	5233	G	A	intergenic	NONE;NONE	dist=NONE;dist=NONE	.	.
KB493627.1	5113	5113	C	A	intergenic	NONE;NONE	dist=NONE;dist=NONE	.	.
KB493627.1	5109	5109	G	A	intergenic	NONE;NONE	dist=NONE;dist=NONE	.	.
KB493627.1	13593	13593	G	A	intergenic	NONE;NONE	dist=NONE;dist=NONE	.	.
KB493627.1	13593	13593	G	A	intergenic	NONE;NONE	dist=NONE;dist=NONE	.	.
KB493738.1	35110	35110	A	T	intergenic	NONE;NONE	dist=NONE;dist=NONE	.	.
KB493960.1	26067	26067	C	T	intergenic	NONE;NONE	dist=NONE;dist=NONE	.	.
KB493960.1	26096	26096	C	T	intergenic	NONE;NONE	dist=NONE;dist=NONE	.	.
KB494182.1	958112	958112	C	T	intergenic	NONE;NONE	dist=NONE;dist=NONE	.	.
KB494182.1	958392	958392	T	C	intergenic	NONE;NONE	dist=NONE;dist=NONE	.	.
KB494182.1	1047777	1047777	T	G	intergenic	NONE;NONE	dist=NONE;dist=NONE	.	.
KB494182.1	1047715	1047715	C	T	intergenic	NONE;NONE	dist=NONE;dist=NONE	.	.
KB494182.1	1047610	1047610	T	C	intergenic	NONE;NONE	dist=NONE;dist=NONE	.	.
KB494182.1	1110538	1110538	G	A	intergenic	NONE;NONE	dist=NONE;dist=NONE	.	.
KB494182.1	1119914	1119914	A	T	intergenic	NONE;NONE	dist=NONE;dist=NONE	.	.
KB494182.1	2016935	2016935	A	T	intergenic	NONE;NONE	dist=NONE;dist=NONE	.	.
KB494182.1	2118320	2118320	A	G	intergenic	NONE;NONE	dist=NONE;dist=NONE	.	.
KB494182.1	2251655	2251655	C	T	intergenic	NONE;NONE	dist=NONE;dist=NONE	.	.
KB494182.1	2377713	2377713	C	G	intergenic	NONE;NONE	dist=NONE;dist=NONE	.	.
KB494182.1	2493964	2493964	C	A	intergenic	NONE;NONE	dist=NONE;dist=NONE	.	.
KB494182.1	2493946	2493946	G	T	intergenic	NONE;NONE	dist=NONE;dist=NONE	.	.
KB494182.1	2493938	2493938	A	T	intergenic	NONE;NONE	dist=NONE;dist=NONE	.	.
KB494182.1	2493915	2493915	C	G	intergenic	NONE;NONE	dist=NONE;dist=NONE	.	.
KB494182.1	2493908	2493908	A	C	intergenic	NONE;NONE	dist=NONE;dist=NONE	.	.
KB494182.1	2753242	2753242	C	T	intergenic	NONE;NONE	dist=NONE;dist=NONE	.	.
KB494182.1	2753241	2753241	A	G	intergenic	NONE;NONE	dist=NONE;dist=NONE	.	.
KB494182.1	2753231	2753231	G	C	intergenic	NONE;NONE	dist=NONE;dist=NONE	.	.
KB494294.1	564	564	T	A	intergenic	NONE;NONE	dist=NONE;dist=NONE	.	.
KB494294.1	594	594	C	T	intergenic	NONE;NONE	dist=NONE;dist=NONE	.	.
KB494294.1	532	532	C	T	intergenic	NONE;NONE	dist=NONE;dist=NONE	.	.
KB494405.1	86606	86606	C	A	intergenic	NONE;NONE	dist=NONE;dist=NONE	.	.
KB495249.1	408	408	C	T	intergenic	NONE;NONE	dist=NONE;dist=NONE	.	.
KB495249.1	435	435	C	T	intergenic	NONE;NONE	dist=NONE;dist=NONE	.	.
KB495249.1	431	431	C	A	intergenic	NONE;NONE	dist=NONE;dist=NONE	.	.
KB495293.1	5284	5284	C	T	intergenic	NONE;NONE	dist=NONE;dist=NONE	.	.
KB495293.1	2117153	2117153	G	C	intergenic	NONE;NONE	dist=NONE;dist=NONE	.	.
KB495293.1	2117119	2117119	T	G	intergenic	NONE;NONE	dist=NONE;dist=NONE	.	.
KB495293.1	2117082	2117082	G	C	intergenic	NONE;NONE	dist=NONE;dist=NONE	.	.
KB495293.1	2117050	2117050	G	C	intergenic	NONE;NONE	dist=NONE;dist=NONE	.	.
KB495293.1	2117525	2117525	T	C	intergenic	NONE;NONE	dist=NONE;dist=NONE	.	.
KB495293.1	2117473	2117473	G	A	intergenic	NONE;NONE	dist=NONE;dist=NONE	.	.
KB495293.1	2610271	2610271	C	G	intergenic	NONE;NONE	dist=NONE;dist=NONE	.	.
KB495293.1	2610376	2610376	C	T	intergenic	NONE;NONE	dist=NONE;dist=NONE	.	.
KB495293.1	2610378	2610378	G	T	intergenic	NONE;NONE	dist=NONE;dist=NONE	.	.
KB495293.1	2610357	2610357	G	A	intergenic	NONE;NONE	dist=NONE;dist=NONE	.	.
KB495293.1	2610353	2610353	C	T	intergenic	NONE;NONE	dist=NONE;dist=NONE	.	.
KB495293.1	2610350	2610350	C	T	intergenic	NONE;NONE	dist=NONE;dist=NONE	.	.
KB495293.1	4166673	4166673	T	G	intergenic	NONE;NONE	dist=NONE;dist=NONE	.	.
KB495293.1	4166685	4166685	C	T	intergenic	NONE;NONE	dist=NONE;dist=NONE	.	.
KB495293.1	4166855	4166855	C	T	intergenic	NONE;NONE	dist=NONE;dist=NONE	.	.
KB495293.1	4166860	4166860	C	T	intergenic	NONE;NONE	dist=NONE;dist=NONE	.	.
KB495293.1	4166865	4166865	G	T	intergenic	NONE;NONE	dist=NONE;dist=NONE	.	.
KB495293.1	4166869	4166869	T	A	intergenic	NONE;NONE	dist=NONE;dist=NONE	.	.
KB495293.1	4166912	4166912	A	T	intergenic	NONE;NONE	dist=NONE;dist=NONE	.	.
KB495293.1	4166915	4166915	T	C	intergenic	NONE;NONE	dist=NONE;dist=NONE	.	.
KB495293.1	4166933	4166933	T	G	intergenic	NONE;NONE	dist=NONE;dist=NONE	.	.
KB495293.1	4166935	4166935	T	C	intergenic	NONE;NONE	dist=NONE;dist=NONE	.	.
KB495293.1	4166954	4166954	G	A	intergenic	NONE;NONE	dist=NONE;dist=NONE	.	.
KB495293.1	5269917	5269917	C	A	intergenic	NONE;NONE	dist=NONE;dist=NONE	.	.
KB495293.1	5269903	5269903	T	C	intergenic	NONE;NONE	dist=NONE;dist=NONE	.	.
KB495293.1	5269875	5269875	T	A	intergenic	NONE;NONE	dist=NONE;dist=NONE	.	.
KB495293.1	5269864	5269864	C	T	intergenic	NONE;NONE	dist=NONE;dist=NONE	.	.
KB495293.1	5269835	5269835	C	T	intergenic	NONE;NONE	dist=NONE;dist=NONE	.	.
KB495293.1	5269831	5269831	C	T	intergenic	NONE;NONE	dist=NONE;dist=NONE	.	.
KB495293.1	5527121	5527121	A	G	intergenic	NONE;NONE	dist=NONE;dist=NONE	.	.
KB495293.1	5528461	5528461	T	G	intergenic	NONE;NONE	dist=NONE;dist=NONE	.	.
KB495293.1	5528466	5528466	A	C	intergenic	NONE;NONE	dist=NONE;dist=NONE	.	.
KB495293.1	5528473	5528473	A	G	intergenic	NONE;NONE	dist=NONE;dist=NONE	.	.
KB495293.1	5528489	5528489	G	C	intergenic	NONE;NONE	dist=NONE;dist=NONE	.	.
KB495293.1	5528492	5528492	A	G	intergenic	NONE;NONE	dist=NONE;dist=NONE	.	.
KB495293.1	5528515	5528515	C	A	intergenic	NONE;NONE	dist=NONE;dist=NONE	.	.
KB495293.1	5528522	5528522	C	T	intergenic	NONE;NONE	dist=NONE;dist=NONE	.	.
KB495293.1	5528536	5528536	T	C	intergenic	NONE;NONE	dist=NONE;dist=NONE	.	.
KB495293.1	5528576	5528576	A	G	intergenic	NONE;NONE	dist=NONE;dist=NONE	.	.
KB495293.1	5528613	5528613	G	T	intergenic	NONE;NONE	dist=NONE;dist=NONE	.	.
KB495294.1	1371	1371	C	T	intergenic	NONE;NONE	dist=NONE;dist=NONE	.	.
KB495294.1	1664	1664	A	G	intergenic	NONE;NONE	dist=NONE;dist=NONE	.	.
KB495394.1	656	656	A	C	intergenic	NONE;NONE	dist=NONE;dist=NONE	.	.
KB495394.1	738	738	G	T	intergenic	NONE;NONE	dist=NONE;dist=NONE	.	.
KB495849.1	14175	14175	C	T	intergenic	NONE;NONE	dist=NONE;dist=NONE	.	.
KB495849.1	14293	14293	C	T	intergenic	NONE;NONE	dist=NONE;dist=NONE	.	.
KB495849.1	14360	14360	G	C	intergenic	NONE;NONE	dist=NONE;dist=NONE	.	.
KB495849.1	18761	18761	A	G	intergenic	NONE;NONE	dist=NONE;dist=NONE	.	.
KB495849.1	24656	24656	C	T	intergenic	NONE;NONE	dist=NONE;dist=NONE	.	.
KB495849.1	27087	27087	C	T	intergenic	NONE;NONE	dist=NONE;dist=NONE	.	.
KB495849.1	27051	27051	A	G	intergenic	NONE;NONE	dist=NONE;dist=NONE	.	.
KB495849.1	30668	30668	G	A	intergenic	NONE;NONE	dist=NONE;dist=NONE	.	.
KB495849.1	37893	37893	C	G	intergenic	NONE;NONE	dist=NONE;dist=NONE	.	.
KB495849.1	38658	38658	A	C	intergenic	NONE;NONE	dist=NONE;dist=NONE	.	.
KB495849.1	38989	38989	T	G	intergenic	NONE;NONE	dist=NONE;dist=NONE	.	.
KB495849.1	39052	39052	C	T	intergenic	NONE;NONE	dist=NONE;dist=NONE	.	.
KB495849.1	39212	39212	A	C	intergenic	NONE;NONE	dist=NONE;dist=NONE	.	.
KB495849.1	39173	39173	G	A	intergenic	NONE;NONE	dist=NONE;dist=NONE	.	.
KB495849.1	39166	39166	A	G	intergenic	NONE;NONE	dist=NONE;dist=NONE	.	.
KB495849.1	39476	39476	G	T	intergenic	NONE;NONE	dist=NONE;dist=NONE	.	.
KB495849.1	39335	39335	A	G	intergenic	NONE;NONE	dist=NONE;dist=NONE	.	.
KB495849.1	46141	46141	A	G	intergenic	NONE;NONE	dist=NONE;dist=NONE	.	.
KB495849.1	46042	46042	C	T	intergenic	NONE;NONE	dist=NONE;dist=NONE	.	.
KB495849.1	48357	48357	A	C	intergenic	NONE;NONE	dist=NONE;dist=NONE	.	.
KB495849.1	48276	48276	C	A	intergenic	NONE;NONE	dist=NONE;dist=NONE	.	.
KB495916.1	1139	1139	G	A	intergenic	NONE;NONE	dist=NONE;dist=NONE	.	.
KB496071.1	24655	24655	G	A	intergenic	NONE;NONE	dist=NONE;dist=NONE	.	.
KB496071.1	24677	24677	A	T	intergenic	NONE;NONE	dist=NONE;dist=NONE	.	.
KB496071.1	24655	24655	G	A	intergenic	NONE;NONE	dist=NONE;dist=NONE	.	.
KB496071.1	30879	30879	C	T	intergenic	NONE;NONE	dist=NONE;dist=NONE	.	.
KB496071.1	30876	30876	C	A	intergenic	NONE;NONE	dist=NONE;dist=NONE	.	.
KB496071.1	30872	30872	A	G	intergenic	NONE;NONE	dist=NONE;dist=NONE	.	.
KB496071.1	30866	30866	G	A	intergenic	NONE;NONE	dist=NONE;dist=NONE	.	.
KB496071.1	39972	39972	G	C	intergenic	NONE;NONE	dist=NONE;dist=NONE	.	.
KB496404.1	1107692	1107692	C	T	intergenic	NONE;NONE	dist=NONE;dist=NONE	.	.
KB496404.1	1222182	1222182	G	A	intergenic	NONE;NONE	dist=NONE;dist=NONE	.	.
KB496404.1	1222269	1222269	G	A	intergenic	NONE;NONE	dist=NONE;dist=NONE	.	.
KB496404.1	1222258	1222258	G	T	intergenic	NONE;NONE	dist=NONE;dist=NONE	.	.
KB496404.1	1222215	1222215	C	T	intergenic	NONE;NONE	dist=NONE;dist=NONE	.	.
KB496404.1	1222193	1222193	C	T	intergenic	NONE;NONE	dist=NONE;dist=NONE	.	.
KB496404.1	1222177	1222177	G	A	intergenic	NONE;NONE	dist=NONE;dist=NONE	.	.
KB496404.1	2081865	2081865	G	A	intergenic	NONE;NONE	dist=NONE;dist=NONE	.	.
KB496405.1	26223	26223	G	A	intergenic	NONE;NONE	dist=NONE;dist=NONE	.	.
KB496405.1	26229	26229	G	A	intergenic	NONE;NONE	dist=NONE;dist=NONE	.	.
KB496405.1	26330	26330	T	A	intergenic	NONE;NONE	dist=NONE;dist=NONE	.	.
KB496516.1	456	456	C	T	intergenic	NONE;NONE	dist=NONE;dist=NONE	.	.
KB496516.1	282	282	C	T	intergenic	NONE;NONE	dist=NONE;dist=NONE	.	.
KB496516.1	1221	1221	C	A	intergenic	NONE;NONE	dist=NONE;dist=NONE	.	.
KB496516.1	1232	1232	G	T	intergenic	NONE;NONE	dist=NONE;dist=NONE	.	.
KB496516.1	1231	1231	T	C	intergenic	NONE;NONE	dist=NONE;dist=NONE	.	.
KB497404.1	14074	14074	A	G	intergenic	NONE;NONE	dist=NONE;dist=NONE	.	.
KB497404.1	14075	14075	A	G	intergenic	NONE;NONE	dist=NONE;dist=NONE	.	.
KB497404.1	14119	14119	T	G	intergenic	NONE;NONE	dist=NONE;dist=NONE	.	.
KB497404.1	20958	20958	G	A	intergenic	NONE;NONE	dist=NONE;dist=NONE	.	.
KB497404.1	20625	20625	A	T	intergenic	NONE;NONE	dist=NONE;dist=NONE	.	.
KB497404.1	20614	20614	G	T	intergenic	NONE;NONE	dist=NONE;dist=NONE	.	.
KB497404.1	20519	20519	A	T	intergenic	NONE;NONE	dist=NONE;dist=NONE	.	.
KB497404.1	20955	20955	T	C	intergenic	NONE;NONE	dist=NONE;dist=NONE	.	.
KB497404.1	28744	28744	G	A	intergenic	NONE;NONE	dist=NONE;dist=NONE	.	.
KB497404.1	35285	35285	G	C	intergenic	NONE;NONE	dist=NONE;dist=NONE	.	.
KB497404.1	35573	35573	A	G	intergenic	NONE;NONE	dist=NONE;dist=NONE	.	.
KB497404.1	35567	35567	C	T	intergenic	NONE;NONE	dist=NONE;dist=NONE	.	.
KB497404.1	35566	35566	C	T	intergenic	NONE;NONE	dist=NONE;dist=NONE	.	.
KB497404.1	35548	35548	C	G	intergenic	NONE;NONE	dist=NONE;dist=NONE	.	.
KB497404.1	35477	35477	C	G	intergenic	NONE;NONE	dist=NONE;dist=NONE	.	.
KB497404.1	38240	38240	T	C	intergenic	NONE;NONE	dist=NONE;dist=NONE	.	.
KB497404.1	38290	38290	A	G	intergenic	NONE;NONE	dist=NONE;dist=NONE	.	.
KB497404.1	38341	38341	C	T	intergenic	NONE;NONE	dist=NONE;dist=NONE	.	.
KB497404.1	38640	38640	A	C	intergenic	NONE;NONE	dist=NONE;dist=NONE	.	.
KB497404.1	38686	38686	C	T	intergenic	NONE;NONE	dist=NONE;dist=NONE	.	.
KB497404.1	38132	38132	G	A	intergenic	NONE;NONE	dist=NONE;dist=NONE	.	.
KB497404.1	38128	38128	C	G	intergenic	NONE;NONE	dist=NONE;dist=NONE	.	.
KB497404.1	38701	38701	G	A	intergenic	NONE;NONE	dist=NONE;dist=NONE	.	.
KB497404.1	43045	43045	A	G	intergenic	NONE;NONE	dist=NONE;dist=NONE	.	.
KB497515.1	49252	49252	C	T	intergenic	NONE;NONE	dist=NONE;dist=NONE	.	.
KB497515.1	49365	49365	C	A	intergenic	NONE;NONE	dist=NONE;dist=NONE	.	.
KB497515.1	95695	95695	G	A	intergenic	NONE;NONE	dist=NONE;dist=NONE	.	.
KB497515.1	95278	95278	A	G	intergenic	NONE;NONE	dist=NONE;dist=NONE	.	.
KB497515.1	95277	95277	C	T	intergenic	NONE;NONE	dist=NONE;dist=NONE	.	.
KB497515.1	95215	95215	C	T	intergenic	NONE;NONE	dist=NONE;dist=NONE	.	.
KB497515.1	95682	95682	T	C	intergenic	NONE;NONE	dist=NONE;dist=NONE	.	.
KB497515.1	126208	126208	G	C	intergenic	NONE;NONE	dist=NONE;dist=NONE	.	.
KB497515.1	126222	126222	G	A	intergenic	NONE;NONE	dist=NONE;dist=NONE	.	.
KB497515.1	126266	126266	C	T	intergenic	NONE;NONE	dist=NONE;dist=NONE	.	.
KB497515.1	379692	379692	C	T	intergenic	NONE;NONE	dist=NONE;dist=NONE	.	.
KB497515.1	379725	379725	C	T	intergenic	NONE;NONE	dist=NONE;dist=NONE	.	.
KB497515.1	379759	379759	G	A	intergenic	NONE;NONE	dist=NONE;dist=NONE	.	.
KB497515.1	379778	379778	T	C	intergenic	NONE;NONE	dist=NONE;dist=NONE	.	.
KB497515.1	379836	379836	C	T	intergenic	NONE;NONE	dist=NONE;dist=NONE	.	.
KB497515.1	379740	379740	T	C	intergenic	NONE;NONE	dist=NONE;dist=NONE	.	.
KB497515.1	1082004	1082004	T	C	intergenic	NONE;NONE	dist=NONE;dist=NONE	.	.
KB497515.1	1082007	1082007	T	A	intergenic	NONE;NONE	dist=NONE;dist=NONE	.	.
KB497515.1	1082060	1082060	C	G	intergenic	NONE;NONE	dist=NONE;dist=NONE	.	.
KB497515.1	1082115	1082115	C	T	intergenic	NONE;NONE	dist=NONE;dist=NONE	.	.
KB497515.1	1082120	1082120	C	T	intergenic	NONE;NONE	dist=NONE;dist=NONE	.	.
KB497515.1	1510762	1510762	G	C	intergenic	NONE;NONE	dist=NONE;dist=NONE	.	.
KB497515.1	1833564	1833564	T	C	intergenic	NONE;NONE	dist=NONE;dist=NONE	.	.
KB497515.1	1833543	1833543	A	C	intergenic	NONE;NONE	dist=NONE;dist=NONE	.	.
KB497515.1	1833532	1833532	C	T	intergenic	NONE;NONE	dist=NONE;dist=NONE	.	.
KB497515.1	1864542	1864542	G	A	intergenic	NONE;NONE	dist=NONE;dist=NONE	.	.
KB497515.1	2239187	2239187	T	C	intergenic	NONE;NONE	dist=NONE;dist=NONE	.	.
KB497515.1	2239231	2239231	A	G	intergenic	NONE;NONE	dist=NONE;dist=NONE	.	.
KB497515.1	2239238	2239238	C	T	intergenic	NONE;NONE	dist=NONE;dist=NONE	.	.
KB497515.1	3021803	3021803	C	T	intergenic	NONE;NONE	dist=NONE;dist=NONE	.	.
KB497515.1	3021810	3021810	C	T	intergenic	NONE;NONE	dist=NONE;dist=NONE	.	.
KB497515.1	3021811	3021811	G	A	intergenic	NONE;NONE	dist=NONE;dist=NONE	.	.
KB497515.1	3021862	3021862	C	T	intergenic	NONE;NONE	dist=NONE;dist=NONE	.	.
KB497515.1	4551806	4551806	A	G	intergenic	NONE;NONE	dist=NONE;dist=NONE	.	.
KB497515.1	4551680	4551680	C	G	intergenic	NONE;NONE	dist=NONE;dist=NONE	.	.
KB497515.1	5728988	5728988	G	A	intergenic	NONE;NONE	dist=NONE;dist=NONE	.	.
KB497515.1	5978089	5978089	C	T	intergenic	NONE;NONE	dist=NONE;dist=NONE	.	.
KB497515.1	6386469	6386469	A	G	intergenic	NONE;NONE	dist=NONE;dist=NONE	.	.
KB497515.1	8724276	8724276	C	T	intergenic	NONE;NONE	dist=NONE;dist=NONE	.	.
KB497515.1	8724291	8724291	G	A	intergenic	NONE;NONE	dist=NONE;dist=NONE	.	.
KB497849.1	3176	3176	G	A	intergenic	NONE;NONE	dist=NONE;dist=NONE	.	.
KB498292.1	1711	1711	A	G	intergenic	NONE;NONE	dist=NONE;dist=NONE	.	.
KB498292.1	1711	1711	A	G	intergenic	NONE;NONE	dist=NONE;dist=NONE	.	.
KB498292.1	4313	4313	T	G	intergenic	NONE;NONE	dist=NONE;dist=NONE	.	.
KB498292.1	5908	5908	C	T	intergenic	NONE;NONE	dist=NONE;dist=NONE	.	.
KB498292.1	6624	6624	T	C	intergenic	NONE;NONE	dist=NONE;dist=NONE	.	.
KB498292.1	6645	6645	G	A	intergenic	NONE;NONE	dist=NONE;dist=NONE	.	.
KB498292.1	6624	6624	T	C	intergenic	NONE;NONE	dist=NONE;dist=NONE	.	.
KB498292.1	6495	6495	G	T	intergenic	NONE;NONE	dist=NONE;dist=NONE	.	.
KB498292.1	7293	7293	C	T	intergenic	NONE;NONE	dist=NONE;dist=NONE	.	.
KB498292.1	7231	7231	G	T	intergenic	NONE;NONE	dist=NONE;dist=NONE	.	.
KB498292.1	7809	7809	G	A	intergenic	NONE;NONE	dist=NONE;dist=NONE	.	.
KB498292.1	9977	9977	C	T	intergenic	NONE;NONE	dist=NONE;dist=NONE	.	.
KB498514.1	27190	27190	C	T	intergenic	NONE;NONE	dist=NONE;dist=NONE	.	.
KB498625.1	341195	341195	G	A	intergenic	NONE;NONE	dist=NONE;dist=NONE	.	.
KB498625.1	341178	341178	C	T	intergenic	NONE;NONE	dist=NONE;dist=NONE	.	.
KB498625.1	4298902	4298902	T	A	intergenic	NONE;NONE	dist=NONE;dist=NONE	.	.
KB498625.1	4299068	4299068	C	G	intergenic	NONE;NONE	dist=NONE;dist=NONE	.	.
KB498625.1	4299079	4299079	A	T	intergenic	NONE;NONE	dist=NONE;dist=NONE	.	.
KB498625.1	5572896	5572896	C	A	intergenic	NONE;NONE	dist=NONE;dist=NONE	.	.
KB498625.1	5572864	5572864	A	C	intergenic	NONE;NONE	dist=NONE;dist=NONE	.	.
KB498625.1	5572858	5572858	C	G	intergenic	NONE;NONE	dist=NONE;dist=NONE	.	.
KB498625.1	5572670	5572670	A	C	intergenic	NONE;NONE	dist=NONE;dist=NONE	.	.
KB498625.1	5572624	5572624	G	A	intergenic	NONE;NONE	dist=NONE;dist=NONE	.	.
KB498848.1	54436	54436	A	C	intergenic	NONE;NONE	dist=NONE;dist=NONE	.	.
KB498848.1	54731	54731	G	A	intergenic	NONE;NONE	dist=NONE;dist=NONE	.	.
KB498848.1	54723	54723	T	G	intergenic	NONE;NONE	dist=NONE;dist=NONE	.	.
KB498959.1	46560	46560	G	T	intergenic	NONE;NONE	dist=NONE;dist=NONE	.	.
KB498959.1	46569	46569	T	G	intergenic	NONE;NONE	dist=NONE;dist=NONE	.	.
KB498959.1	46585	46585	C	A	intergenic	NONE;NONE	dist=NONE;dist=NONE	.	.
KB499181.1	10162	10162	G	A	intergenic	NONE;NONE	dist=NONE;dist=NONE	.	.
KB499181.1	10256	10256	T	A	intergenic	NONE;NONE	dist=NONE;dist=NONE	.	.
KB499181.1	9782	9782	G	T	intergenic	NONE;NONE	dist=NONE;dist=NONE	.	.
KB499181.1	35030	35030	A	C	intergenic	NONE;NONE	dist=NONE;dist=NONE	.	.
KB499181.1	35031	35031	G	A	intergenic	NONE;NONE	dist=NONE;dist=NONE	.	.
KB499181.1	35029	35029	G	C	intergenic	NONE;NONE	dist=NONE;dist=NONE	.	.
KB499181.1	44292	44292	G	T	intergenic	NONE;NONE	dist=NONE;dist=NONE	.	.
KB499181.1	44362	44362	C	T	intergenic	NONE;NONE	dist=NONE;dist=NONE	.	.
KB499181.1	44292	44292	G	T	intergenic	NONE;NONE	dist=NONE;dist=NONE	.	.
KB499070.1	64522	64522	G	C	intergenic	NONE;NONE	dist=NONE;dist=NONE	.	.
KB499070.1	64526	64526	G	A	intergenic	NONE;NONE	dist=NONE;dist=NONE	.	.
KB499070.1	64539	64539	A	G	intergenic	NONE;NONE	dist=NONE;dist=NONE	.	.
KB499070.1	64549	64549	A	G	intergenic	NONE;NONE	dist=NONE;dist=NONE	.	.
KB499736.1	85302	85302	C	G	intergenic	NONE;NONE	dist=NONE;dist=NONE	.	.
KB499736.1	1120291	1120291	C	G	intergenic	NONE;NONE	dist=NONE;dist=NONE	.	.
KB499736.1	1348654	1348654	C	A	intergenic	NONE;NONE	dist=NONE;dist=NONE	.	.
KB499736.1	1348658	1348658	G	T	intergenic	NONE;NONE	dist=NONE;dist=NONE	.	.
KB499736.1	1348661	1348661	G	A	intergenic	NONE;NONE	dist=NONE;dist=NONE	.	.
KB499736.1	1348662	1348662	C	T	intergenic	NONE;NONE	dist=NONE;dist=NONE	.	.
KB499736.1	1348684	1348684	C	G	intergenic	NONE;NONE	dist=NONE;dist=NONE	.	.
KB499736.1	1348704	1348704	T	G	intergenic	NONE;NONE	dist=NONE;dist=NONE	.	.
KB499736.1	1348721	1348721	C	G	intergenic	NONE;NONE	dist=NONE;dist=NONE	.	.
KB499736.1	1348726	1348726	G	A	intergenic	NONE;NONE	dist=NONE;dist=NONE	.	.
KB500291.1	63632	63632	C	T	intergenic	NONE;NONE	dist=NONE;dist=NONE	.	.
KB500291.1	63653	63653	C	T	intergenic	NONE;NONE	dist=NONE;dist=NONE	.	.
KB500291.1	63684	63684	G	C	intergenic	NONE;NONE	dist=NONE;dist=NONE	.	.
KB500291.1	63693	63693	C	G	intergenic	NONE;NONE	dist=NONE;dist=NONE	.	.
KB500291.1	63722	63722	C	G	intergenic	NONE;NONE	dist=NONE;dist=NONE	.	.
KB500291.1	63725	63725	C	G	intergenic	NONE;NONE	dist=NONE;dist=NONE	.	.
KB500624.1	44183	44183	C	T	intergenic	NONE;NONE	dist=NONE;dist=NONE	.	.
KB500624.1	44171	44171	G	T	intergenic	NONE;NONE	dist=NONE;dist=NONE	.	.
KB500624.1	44166	44166	C	T	intergenic	NONE;NONE	dist=NONE;dist=NONE	.	.
KB500691.1	376	376	C	T	intergenic	NONE;NONE	dist=NONE;dist=NONE	.	.
KB500691.1	542	542	T	A	intergenic	NONE;NONE	dist=NONE;dist=NONE	.	.
KB500691.1	501	501	G	A	intergenic	NONE;NONE	dist=NONE;dist=NONE	.	.
KB500691.1	992	992	G	A	intergenic	NONE;NONE	dist=NONE;dist=NONE	.	.
KB500691.1	988	988	G	A	intergenic	NONE;NONE	dist=NONE;dist=NONE	.	.
KB500691.1	972	972	G	A	intergenic	NONE;NONE	dist=NONE;dist=NONE	.	.
KB500846.1	2229403	2229403	G	C	intergenic	NONE;NONE	dist=NONE;dist=NONE	.	.
KB500846.1	2230547	2230547	C	A	intergenic	NONE;NONE	dist=NONE;dist=NONE	.	.
KB500846.1	3330821	3330821	G	A	intergenic	NONE;NONE	dist=NONE;dist=NONE	.	.
KB500846.1	3330815	3330815	C	G	intergenic	NONE;NONE	dist=NONE;dist=NONE	.	.
KB500846.1	3330747	3330747	A	G	intergenic	NONE;NONE	dist=NONE;dist=NONE	.	.
KB500846.1	3330740	3330740	A	G	intergenic	NONE;NONE	dist=NONE;dist=NONE	.	.
KB500846.1	3330728	3330728	C	G	intergenic	NONE;NONE	dist=NONE;dist=NONE	.	.
KB500846.1	4024891	4024891	G	A	intergenic	NONE;NONE	dist=NONE;dist=NONE	.	.
KB500846.1	4499933	4499933	T	G	intergenic	NONE;NONE	dist=NONE;dist=NONE	.	.
KB500846.1	4499911	4499911	G	A	intergenic	NONE;NONE	dist=NONE;dist=NONE	.	.
KB500846.1	4791434	4791434	C	G	intergenic	NONE;NONE	dist=NONE;dist=NONE	.	.
KB500846.1	4791493	4791493	A	C	intergenic	NONE;NONE	dist=NONE;dist=NONE	.	.
KB500846.1	4791506	4791506	T	A	intergenic	NONE;NONE	dist=NONE;dist=NONE	.	.
KB500846.1	4791514	4791514	A	G	intergenic	NONE;NONE	dist=NONE;dist=NONE	.	.
KB500846.1	4791646	4791646	C	T	intergenic	NONE;NONE	dist=NONE;dist=NONE	.	.
KB500846.1	4791650	4791650	A	G	intergenic	NONE;NONE	dist=NONE;dist=NONE	.	.
KB500846.1	4791670	4791670	T	G	intergenic	NONE;NONE	dist=NONE;dist=NONE	.	.
KB500846.1	4791681	4791681	T	A	intergenic	NONE;NONE	dist=NONE;dist=NONE	.	.
KB500846.1	4791692	4791692	A	G	intergenic	NONE;NONE	dist=NONE;dist=NONE	.	.
KB500846.1	4791693	4791693	C	T	intergenic	NONE;NONE	dist=NONE;dist=NONE	.	.
KB500846.1	7024680	7024680	G	T	intergenic	NONE;NONE	dist=NONE;dist=NONE	.	.
KB500846.1	7024701	7024701	G	A	intergenic	NONE;NONE	dist=NONE;dist=NONE	.	.
KB500846.1	7024707	7024707	T	C	intergenic	NONE;NONE	dist=NONE;dist=NONE	.	.
KB500846.1	7024718	7024718	C	G	intergenic	NONE;NONE	dist=NONE;dist=NONE	.	.
KB500846.1	7024754	7024754	G	C	intergenic	NONE;NONE	dist=NONE;dist=NONE	.	.
KB500846.1	7572031	7572031	G	C	intergenic	NONE;NONE	dist=NONE;dist=NONE	.	.
KB500846.1	7572002	7572002	C	A	intergenic	NONE;NONE	dist=NONE;dist=NONE	.	.
KB501069.1	29722	29722	G	A	intergenic	NONE;NONE	dist=NONE;dist=NONE	.	.
KB501174.1	206	206	A	C	intergenic	NONE;NONE	dist=NONE;dist=NONE	.	.
KB501498.1	115	115	G	A	intergenic	NONE;NONE	dist=NONE;dist=NONE	.	.
KB501513.1	24018	24018	C	T	intergenic	NONE;NONE	dist=NONE;dist=NONE	.	.
KB501735.1	49327	49327	G	A	intergenic	NONE;NONE	dist=NONE;dist=NONE	.	.
KB501957.1	307150	307150	C	T	intergenic	NONE;NONE	dist=NONE;dist=NONE	.	.
KB501957.1	628631	628631	G	T	intergenic	NONE;NONE	dist=NONE;dist=NONE	.	.
KB501957.1	1175653	1175653	G	A	intergenic	NONE;NONE	dist=NONE;dist=NONE	.	.
KB501957.1	1175686	1175686	A	G	intergenic	NONE;NONE	dist=NONE;dist=NONE	.	.
KB501957.1	1175693	1175693	C	G	intergenic	NONE;NONE	dist=NONE;dist=NONE	.	.
KB501957.1	1175752	1175752	G	T	intergenic	NONE;NONE	dist=NONE;dist=NONE	.	.
KB501957.1	1175597	1175597	G	A	intergenic	NONE;NONE	dist=NONE;dist=NONE	.	.
KB501957.1	1175681	1175681	T	C	intergenic	NONE;NONE	dist=NONE;dist=NONE	.	.
KB501957.1	1756336	1756336	T	A	intergenic	NONE;NONE	dist=NONE;dist=NONE	.	.
KB502069.1	2880	2880	G	C	intergenic	NONE;NONE	dist=NONE;dist=NONE	.	.
KB502069.1	2881	2881	G	C	intergenic	NONE;NONE	dist=NONE;dist=NONE	.	.
KB502069.1	2917	2917	T	G	intergenic	NONE;NONE	dist=NONE;dist=NONE	.	.
KB502069.1	2917	2917	T	G	intergenic	NONE;NONE	dist=NONE;dist=NONE	.	.
KB502513.1	41697	41697	C	T	intergenic	NONE;NONE	dist=NONE;dist=NONE	.	.
KB502513.1	41801	41801	C	A	intergenic	NONE;NONE	dist=NONE;dist=NONE	.	.
KB502513.1	41811	41811	G	A	intergenic	NONE;NONE	dist=NONE;dist=NONE	.	.
KB502513.1	41835	41835	C	T	intergenic	NONE;NONE	dist=NONE;dist=NONE	.	.
KB502513.1	41897	41897	T	G	intergenic	NONE;NONE	dist=NONE;dist=NONE	.	.
KB502846.1	29700	29700	C	T	intergenic	NONE;NONE	dist=NONE;dist=NONE	.	.
KB502846.1	29633	29633	G	A	intergenic	NONE;NONE	dist=NONE;dist=NONE	.	.
KB502846.1	29855	29855	T	A	intergenic	NONE;NONE	dist=NONE;dist=NONE	.	.
KB502846.1	34153	34153	T	C	intergenic	NONE;NONE	dist=NONE;dist=NONE	.	.
KB502857.1	135	135	C	T	intergenic	NONE;NONE	dist=NONE;dist=NONE	.	.
KB503068.1	816126	816126	C	T	intergenic	NONE;NONE	dist=NONE;dist=NONE	.	.
KB503068.1	3362685	3362685	G	A	intergenic	NONE;NONE	dist=NONE;dist=NONE	.	.
KB503068.1	4186485	4186485	C	A	intergenic	NONE;NONE	dist=NONE;dist=NONE	.	.
KB503068.1	4186492	4186492	C	T	intergenic	NONE;NONE	dist=NONE;dist=NONE	.	.
KB503068.1	4186553	4186553	G	A	intergenic	NONE;NONE	dist=NONE;dist=NONE	.	.
KB503068.1	4186659	4186659	C	G	intergenic	NONE;NONE	dist=NONE;dist=NONE	.	.
KB503068.1	4186683	4186683	G	A	intergenic	NONE;NONE	dist=NONE;dist=NONE	.	.
KB503068.1	5960929	5960929	G	A	intergenic	NONE;NONE	dist=NONE;dist=NONE	.	.
KB503068.1	7244622	7244622	G	A	intergenic	NONE;NONE	dist=NONE;dist=NONE	.	.
KB503068.1	7244763	7244763	G	A	intergenic	NONE;NONE	dist=NONE;dist=NONE	.	.
KB503068.1	7244763	7244763	G	A	intergenic	NONE;NONE	dist=NONE;dist=NONE	.	.
KB503068.1	7244622	7244622	G	A	intergenic	NONE;NONE	dist=NONE;dist=NONE	.	.
KB503068.1	8122214	8122214	T	C	intergenic	NONE;NONE	dist=NONE;dist=NONE	.	.
KB503068.1	8122284	8122284	G	A	intergenic	NONE;NONE	dist=NONE;dist=NONE	.	.
KB503068.1	8122285	8122285	T	C	intergenic	NONE;NONE	dist=NONE;dist=NONE	.	.
KB503068.1	8122284	8122284	G	A	intergenic	NONE;NONE	dist=NONE;dist=NONE	.	.
KB503068.1	8122269	8122269	C	T	intergenic	NONE;NONE	dist=NONE;dist=NONE	.	.
KB503068.1	8122263	8122263	A	C	intergenic	NONE;NONE	dist=NONE;dist=NONE	.	.
KB503068.1	8122214	8122214	T	C	intergenic	NONE;NONE	dist=NONE;dist=NONE	.	.
KB503068.1	8122631	8122631	G	A	intergenic	NONE;NONE	dist=NONE;dist=NONE	.	.
KB503068.1	8273758	8273758	C	T	intergenic	NONE;NONE	dist=NONE;dist=NONE	.	.
KB503068.1	10271296	10271296	C	T	intergenic	NONE;NONE	dist=NONE;dist=NONE	.	.
KB503068.1	11924650	11924650	G	C	intergenic	NONE;NONE	dist=NONE;dist=NONE	.	.
KB503068.1	11924457	11924457	T	C	intergenic	NONE;NONE	dist=NONE;dist=NONE	.	.
KB503068.1	12482243	12482243	T	C	intergenic	NONE;NONE	dist=NONE;dist=NONE	.	.
KB503068.1	13406954	13406954	G	A	intergenic	NONE;NONE	dist=NONE;dist=NONE	.	.
KB503068.1	13406929	13406929	C	T	intergenic	NONE;NONE	dist=NONE;dist=NONE	.	.
KB503068.1	13406937	13406937	G	A	intergenic	NONE;NONE	dist=NONE;dist=NONE	.	.
KB503068.1	13406946	13406946	C	A	intergenic	NONE;NONE	dist=NONE;dist=NONE	.	.
KB503068.1	13406985	13406985	C	T	intergenic	NONE;NONE	dist=NONE;dist=NONE	.	.
KB503068.1	13406989	13406989	C	T	intergenic	NONE;NONE	dist=NONE;dist=NONE	.	.
KB503068.1	13407019	13407019	G	T	intergenic	NONE;NONE	dist=NONE;dist=NONE	.	.
KB503068.1	13407059	13407059	T	C	intergenic	NONE;NONE	dist=NONE;dist=NONE	.	.
KB503068.1	13408125	13408125	C	T	intergenic	NONE;NONE	dist=NONE;dist=NONE	.	.
KB503068.1	13408166	13408166	C	T	intergenic	NONE;NONE	dist=NONE;dist=NONE	.	.
KB503068.1	13408203	13408203	T	G	intergenic	NONE;NONE	dist=NONE;dist=NONE	.	.
KB503068.1	13408601	13408601	A	G	intergenic	NONE;NONE	dist=NONE;dist=NONE	.	.
KB503068.1	13408575	13408575	G	A	intergenic	NONE;NONE	dist=NONE;dist=NONE	.	.
KB503068.1	13408571	13408571	C	A	intergenic	NONE;NONE	dist=NONE;dist=NONE	.	.
KB503068.1	13408553	13408553	C	T	intergenic	NONE;NONE	dist=NONE;dist=NONE	.	.
KB503068.1	13408547	13408547	G	A	intergenic	NONE;NONE	dist=NONE;dist=NONE	.	.
KB503068.1	13408533	13408533	T	C	intergenic	NONE;NONE	dist=NONE;dist=NONE	.	.
KB503068.1	13408515	13408515	C	T	intergenic	NONE;NONE	dist=NONE;dist=NONE	.	.
KB503069.1	804464	804464	T	C	intergenic	NONE;NONE	dist=NONE;dist=NONE	.	.
KB503069.1	804249	804249	C	T	intergenic	NONE;NONE	dist=NONE;dist=NONE	.	.
KB503069.1	804228	804228	C	T	intergenic	NONE;NONE	dist=NONE;dist=NONE	.	.
KB503069.1	804220	804220	G	T	intergenic	NONE;NONE	dist=NONE;dist=NONE	.	.
KB503069.1	2216540	2216540	C	T	intergenic	NONE;NONE	dist=NONE;dist=NONE	.	.
KB503069.1	2216732	2216732	G	A	intergenic	NONE;NONE	dist=NONE;dist=NONE	.	.
KB503069.1	2216733	2216733	C	T	intergenic	NONE;NONE	dist=NONE;dist=NONE	.	.
KB503069.1	2216791	2216791	A	C	intergenic	NONE;NONE	dist=NONE;dist=NONE	.	.
KB503069.1	2216771	2216771	C	T	intergenic	NONE;NONE	dist=NONE;dist=NONE	.	.
KB503069.1	2216607	2216607	G	A	intergenic	NONE;NONE	dist=NONE;dist=NONE	.	.
KB503069.1	2216596	2216596	T	G	intergenic	NONE;NONE	dist=NONE;dist=NONE	.	.
KB503069.1	2216498	2216498	G	A	intergenic	NONE;NONE	dist=NONE;dist=NONE	.	.
KB503069.1	2216495	2216495	C	T	intergenic	NONE;NONE	dist=NONE;dist=NONE	.	.
KB503069.1	2315223	2315223	A	G	intergenic	NONE;NONE	dist=NONE;dist=NONE	.	.
KB503403.1	46198	46198	C	G	intergenic	NONE;NONE	dist=NONE;dist=NONE	.	.
KB503403.1	49037	49037	C	G	intergenic	NONE;NONE	dist=NONE;dist=NONE	.	.
KB503403.1	49093	49093	G	A	intergenic	NONE;NONE	dist=NONE;dist=NONE	.	.
KB503403.1	49199	49199	C	G	intergenic	NONE;NONE	dist=NONE;dist=NONE	.	.
KB503481.1	178	178	C	A	intergenic	NONE;NONE	dist=NONE;dist=NONE	.	.
KB503481.1	191	191	T	C	intergenic	NONE;NONE	dist=NONE;dist=NONE	.	.
KB503481.1	294	294	G	A	intergenic	NONE;NONE	dist=NONE;dist=NONE	.	.
KB503625.1	40872	40872	A	T	intergenic	NONE;NONE	dist=NONE;dist=NONE	.	.
KB503625.1	40871	40871	C	T	intergenic	NONE;NONE	dist=NONE;dist=NONE	.	.
KB503625.1	40862	40862	A	T	intergenic	NONE;NONE	dist=NONE;dist=NONE	.	.
KB503625.1	40858	40858	G	A	intergenic	NONE;NONE	dist=NONE;dist=NONE	.	.
KB503625.1	40853	40853	G	C	intergenic	NONE;NONE	dist=NONE;dist=NONE	.	.
KB503625.1	40847	40847	C	T	intergenic	NONE;NONE	dist=NONE;dist=NONE	.	.
KB503847.1	46702	46702	A	G	intergenic	NONE;NONE	dist=NONE;dist=NONE	.	.
KB503958.1	18856	18856	C	T	intergenic	NONE;NONE	dist=NONE;dist=NONE	.	.
KB503958.1	18838	18838	C	T	intergenic	NONE;NONE	dist=NONE;dist=NONE	.	.
KB503981.1	158	158	G	A	intergenic	NONE;NONE	dist=NONE;dist=NONE	.	.
KB503981.1	386	386	G	C	intergenic	NONE;NONE	dist=NONE;dist=NONE	.	.
KB503981.1	445	445	A	C	intergenic	NONE;NONE	dist=NONE;dist=NONE	.	.
KB504069.1	44512	44512	C	T	intergenic	NONE;NONE	dist=NONE;dist=NONE	.	.
KB504069.1	44526	44526	G	A	intergenic	NONE;NONE	dist=NONE;dist=NONE	.	.
KB504180.1	958438	958438	G	A	intergenic	NONE;NONE	dist=NONE;dist=NONE	.	.
KB504180.1	995167	995167	G	T	intergenic	NONE;NONE	dist=NONE;dist=NONE	.	.
KB504180.1	995087	995087	C	T	intergenic	NONE;NONE	dist=NONE;dist=NONE	.	.
KB504181.1	37621	37621	G	A	intergenic	NONE;NONE	dist=NONE;dist=NONE	.	.
KB504181.1	37660	37660	T	C	intergenic	NONE;NONE	dist=NONE;dist=NONE	.	.
KB504181.1	37653	37653	C	G	intergenic	NONE;NONE	dist=NONE;dist=NONE	.	.
KB504292.1	1960	1960	A	C	intergenic	NONE;NONE	dist=NONE;dist=NONE	.	.
KB504292.1	1919	1919	C	T	intergenic	NONE;NONE	dist=NONE;dist=NONE	.	.
KB504292.1	27461	27461	A	G	intergenic	NONE;NONE	dist=NONE;dist=NONE	.	.
KB504292.1	27488	27488	T	C	intergenic	NONE;NONE	dist=NONE;dist=NONE	.	.
KB504292.1	32084	32084	A	T	intergenic	NONE;NONE	dist=NONE;dist=NONE	.	.
KB504292.1	35532	35532	G	T	intergenic	NONE;NONE	dist=NONE;dist=NONE	.	.
KB504292.1	44685	44685	G	A	intergenic	NONE;NONE	dist=NONE;dist=NONE	.	.
KB504626.1	323	323	C	A	intergenic	NONE;NONE	dist=NONE;dist=NONE	.	.
KB504692.1	73	73	C	T	intergenic	NONE;NONE	dist=NONE;dist=NONE	.	.
KB504692.1	956	956	A	C	intergenic	NONE;NONE	dist=NONE;dist=NONE	.	.
KB504692.1	829	829	G	A	intergenic	NONE;NONE	dist=NONE;dist=NONE	.	.
KB505069.1	17184	17184	G	T	intergenic	NONE;NONE	dist=NONE;dist=NONE	.	.
KB505192.1	963	963	A	G	intergenic	NONE;NONE	dist=NONE;dist=NONE	.	.
KB505291.1	621527	621527	C	T	intergenic	NONE;NONE	dist=NONE;dist=NONE	.	.
KB505291.1	621589	621589	T	C	intergenic	NONE;NONE	dist=NONE;dist=NONE	.	.
KB505291.1	621592	621592	C	T	intergenic	NONE;NONE	dist=NONE;dist=NONE	.	.
KB505291.1	621592	621592	C	T	intergenic	NONE;NONE	dist=NONE;dist=NONE	.	.
KB505291.1	621589	621589	T	C	intergenic	NONE;NONE	dist=NONE;dist=NONE	.	.
KB505291.1	2818308	2818308	G	A	intergenic	NONE;NONE	dist=NONE;dist=NONE	.	.
KB505291.1	3373808	3373808	G	A	intergenic	NONE;NONE	dist=NONE;dist=NONE	.	.
KB505291.1	3373863	3373863	C	T	intergenic	NONE;NONE	dist=NONE;dist=NONE	.	.
KB505291.1	3373879	3373879	C	T	intergenic	NONE;NONE	dist=NONE;dist=NONE	.	.
KB505291.1	3373890	3373890	T	A	intergenic	NONE;NONE	dist=NONE;dist=NONE	.	.
KB505291.1	3373940	3373940	G	A	intergenic	NONE;NONE	dist=NONE;dist=NONE	.	.
KB505291.1	3373982	3373982	C	T	intergenic	NONE;NONE	dist=NONE;dist=NONE	.	.
KB505291.1	3374010	3374010	G	A	intergenic	NONE;NONE	dist=NONE;dist=NONE	.	.
KB505291.1	3832407	3832407	C	T	intergenic	NONE;NONE	dist=NONE;dist=NONE	.	.
KB505291.1	3832420	3832420	A	G	intergenic	NONE;NONE	dist=NONE;dist=NONE	.	.
KB505291.1	3832457	3832457	C	T	intergenic	NONE;NONE	dist=NONE;dist=NONE	.	.
KB505291.1	4369213	4369213	G	A	intergenic	NONE;NONE	dist=NONE;dist=NONE	.	.
KB505291.1	4389025	4389025	C	T	intergenic	NONE;NONE	dist=NONE;dist=NONE	.	.
KB505514.1	998	998	A	C	intergenic	NONE;NONE	dist=NONE;dist=NONE	.	.
KB505514.1	999	999	C	T	intergenic	NONE;NONE	dist=NONE;dist=NONE	.	.
KB505514.1	1022	1022	G	A	intergenic	NONE;NONE	dist=NONE;dist=NONE	.	.
KB505514.1	1045	1045	C	T	intergenic	NONE;NONE	dist=NONE;dist=NONE	.	.
KB505514.1	1049	1049	C	T	intergenic	NONE;NONE	dist=NONE;dist=NONE	.	.
KB505514.1	3470	3470	C	A	intergenic	NONE;NONE	dist=NONE;dist=NONE	.	.
KB505514.1	3477	3477	A	G	intergenic	NONE;NONE	dist=NONE;dist=NONE	.	.
KB505514.1	3492	3492	C	T	intergenic	NONE;NONE	dist=NONE;dist=NONE	.	.
KB505514.1	3493	3493	T	G	intergenic	NONE;NONE	dist=NONE;dist=NONE	.	.
KB505514.1	3779	3779	C	T	intergenic	NONE;NONE	dist=NONE;dist=NONE	.	.
KB505514.1	4097	4097	C	T	intergenic	NONE;NONE	dist=NONE;dist=NONE	.	.
KB505514.1	5587	5587	T	C	intergenic	NONE;NONE	dist=NONE;dist=NONE	.	.
KB505514.1	11469	11469	G	A	intergenic	NONE;NONE	dist=NONE;dist=NONE	.	.
KB505514.1	11262	11262	T	C	intergenic	NONE;NONE	dist=NONE;dist=NONE	.	.
KB505514.1	11210	11210	T	G	intergenic	NONE;NONE	dist=NONE;dist=NONE	.	.
KB505514.1	11692	11692	G	A	intergenic	NONE;NONE	dist=NONE;dist=NONE	.	.
KB505514.1	11932	11932	C	G	intergenic	NONE;NONE	dist=NONE;dist=NONE	.	.
KB505514.1	11997	11997	T	C	intergenic	NONE;NONE	dist=NONE;dist=NONE	.	.
KB505514.1	11983	11983	G	A	intergenic	NONE;NONE	dist=NONE;dist=NONE	.	.
KB505514.1	11930	11930	C	T	intergenic	NONE;NONE	dist=NONE;dist=NONE	.	.
KB505514.1	13339	13339	C	T	intergenic	NONE;NONE	dist=NONE;dist=NONE	.	.
KB505514.1	13266	13266	G	A	intergenic	NONE;NONE	dist=NONE;dist=NONE	.	.
KB505514.1	13254	13254	C	T	intergenic	NONE;NONE	dist=NONE;dist=NONE	.	.
KB505514.1	13252	13252	T	C	intergenic	NONE;NONE	dist=NONE;dist=NONE	.	.
KB505514.1	13247	13247	C	A	intergenic	NONE;NONE	dist=NONE;dist=NONE	.	.
KB505514.1	13236	13236	C	T	intergenic	NONE;NONE	dist=NONE;dist=NONE	.	.
KB505514.1	13232	13232	G	A	intergenic	NONE;NONE	dist=NONE;dist=NONE	.	.
KB505514.1	12898	12898	T	C	intergenic	NONE;NONE	dist=NONE;dist=NONE	.	.
KB505514.1	12872	12872	C	T	intergenic	NONE;NONE	dist=NONE;dist=NONE	.	.
KB505514.1	12861	12861	A	T	intergenic	NONE;NONE	dist=NONE;dist=NONE	.	.
KB505514.1	12811	12811	A	G	intergenic	NONE;NONE	dist=NONE;dist=NONE	.	.
KB505514.1	13589	13589	G	A	intergenic	NONE;NONE	dist=NONE;dist=NONE	.	.
KB505514.1	13579	13579	A	T	intergenic	NONE;NONE	dist=NONE;dist=NONE	.	.
KB505514.1	13551	13551	C	A	intergenic	NONE;NONE	dist=NONE;dist=NONE	.	.
KB505514.1	13549	13549	G	A	intergenic	NONE;NONE	dist=NONE;dist=NONE	.	.
KB505514.1	13548	13548	T	A	intergenic	NONE;NONE	dist=NONE;dist=NONE	.	.
KB505514.1	13538	13538	T	C	intergenic	NONE;NONE	dist=NONE;dist=NONE	.	.
KB505514.1	13534	13534	A	C	intergenic	NONE;NONE	dist=NONE;dist=NONE	.	.
KB505514.1	13531	13531	G	A	intergenic	NONE;NONE	dist=NONE;dist=NONE	.	.
KB505514.1	13529	13529	G	A	intergenic	NONE;NONE	dist=NONE;dist=NONE	.	.
KB505514.1	13516	13516	G	C	intergenic	NONE;NONE	dist=NONE;dist=NONE	.	.
KB505514.1	13478	13478	A	T	intergenic	NONE;NONE	dist=NONE;dist=NONE	.	.
KB505514.1	13875	13875	G	A	intergenic	NONE;NONE	dist=NONE;dist=NONE	.	.
KB505514.1	14988	14988	T	C	intergenic	NONE;NONE	dist=NONE;dist=NONE	.	.
KB505514.1	15439	15439	G	A	intergenic	NONE;NONE	dist=NONE;dist=NONE	.	.
KB505514.1	17561	17561	C	T	intergenic	NONE;NONE	dist=NONE;dist=NONE	.	.
KB505514.1	17593	17593	A	G	intergenic	NONE;NONE	dist=NONE;dist=NONE	.	.
KB505514.1	17592	17592	A	C	intergenic	NONE;NONE	dist=NONE;dist=NONE	.	.
KB505514.1	17561	17561	C	T	intergenic	NONE;NONE	dist=NONE;dist=NONE	.	.
KB505514.1	19835	19835	G	T	intergenic	NONE;NONE	dist=NONE;dist=NONE	.	.
KB505514.1	19837	19837	C	G	intergenic	NONE;NONE	dist=NONE;dist=NONE	.	.
KB505514.1	19840	19840	A	G	intergenic	NONE;NONE	dist=NONE;dist=NONE	.	.
KB505514.1	19845	19845	G	A	intergenic	NONE;NONE	dist=NONE;dist=NONE	.	.
KB505514.1	19853	19853	T	G	intergenic	NONE;NONE	dist=NONE;dist=NONE	.	.
KB505514.1	19879	19879	A	T	intergenic	NONE;NONE	dist=NONE;dist=NONE	.	.
KB505514.1	19891	19891	G	T	intergenic	NONE;NONE	dist=NONE;dist=NONE	.	.
KB505514.1	19893	19893	C	T	intergenic	NONE;NONE	dist=NONE;dist=NONE	.	.
KB505514.1	19909	19909	T	C	intergenic	NONE;NONE	dist=NONE;dist=NONE	.	.
KB505514.1	19916	19916	G	T	intergenic	NONE;NONE	dist=NONE;dist=NONE	.	.
KB505514.1	25798	25798	T	A	intergenic	NONE;NONE	dist=NONE;dist=NONE	.	.
KB505514.1	25850	25850	G	A	intergenic	NONE;NONE	dist=NONE;dist=NONE	.	.
KB505625.1	44678	44678	T	G	intergenic	NONE;NONE	dist=NONE;dist=NONE	.	.
KB505736.1	44156	44156	T	C	intergenic	NONE;NONE	dist=NONE;dist=NONE	.	.
KB505847.1	38533	38533	T	C	intergenic	NONE;NONE	dist=NONE;dist=NONE	.	.
KB505970.1	722	722	G	A	intergenic	NONE;NONE	dist=NONE;dist=NONE	.	.
KB505970.1	776	776	A	G	intergenic	NONE;NONE	dist=NONE;dist=NONE	.	.
KB505970.1	722	722	G	A	intergenic	NONE;NONE	dist=NONE;dist=NONE	.	.
KB506069.1	44969	44969	G	T	intergenic	NONE;NONE	dist=NONE;dist=NONE	.	.
KB506402.1	1014001	1014001	C	T	intergenic	NONE;NONE	dist=NONE;dist=NONE	.	.
KB506402.1	1014013	1014013	A	G	intergenic	NONE;NONE	dist=NONE;dist=NONE	.	.
KB506625.1	814	814	G	C	intergenic	NONE;NONE	dist=NONE;dist=NONE	.	.
KB506958.1	381	381	C	A	intergenic	NONE;NONE	dist=NONE;dist=NONE	.	.
KB506958.1	433	433	C	T	intergenic	NONE;NONE	dist=NONE;dist=NONE	.	.
KB506958.1	363	363	A	G	intergenic	NONE;NONE	dist=NONE;dist=NONE	.	.
KB506958.1	34378	34378	A	T	intergenic	NONE;NONE	dist=NONE;dist=NONE	.	.
KB506958.1	34276	34276	G	C	intergenic	NONE;NONE	dist=NONE;dist=NONE	.	.
KB506958.1	34262	34262	G	T	intergenic	NONE;NONE	dist=NONE;dist=NONE	.	.
KB507414.1	390	390	G	A	intergenic	NONE;NONE	dist=NONE;dist=NONE	.	.
KB507414.1	312	312	C	T	intergenic	NONE;NONE	dist=NONE;dist=NONE	.	.
KB507069.1	28680	28680	G	A	intergenic	NONE;NONE	dist=NONE;dist=NONE	.	.
KB507069.1	28714	28714	C	T	intergenic	NONE;NONE	dist=NONE;dist=NONE	.	.
KB507513.1	1931596	1931596	C	A	intergenic	NONE;NONE	dist=NONE;dist=NONE	.	.
KB507513.1	1931509	1931509	C	A	intergenic	NONE;NONE	dist=NONE;dist=NONE	.	.
KB507513.1	1935674	1935674	G	A	intergenic	NONE;NONE	dist=NONE;dist=NONE	.	.
KB507513.1	1935896	1935896	C	T	intergenic	NONE;NONE	dist=NONE;dist=NONE	.	.
KB507513.1	1935900	1935900	G	C	intergenic	NONE;NONE	dist=NONE;dist=NONE	.	.
KB507514.1	320	320	G	A	intergenic	NONE;NONE	dist=NONE;dist=NONE	.	.
KB507514.1	23639	23639	C	T	intergenic	NONE;NONE	dist=NONE;dist=NONE	.	.
KB507625.1	43749	43749	G	A	intergenic	NONE;NONE	dist=NONE;dist=NONE	.	.
KB507625.1	43847	43847	A	T	intergenic	NONE;NONE	dist=NONE;dist=NONE	.	.
KB507625.1	43877	43877	T	C	intergenic	NONE;NONE	dist=NONE;dist=NONE	.	.
KB507625.1	43908	43908	G	A	intergenic	NONE;NONE	dist=NONE;dist=NONE	.	.
KB507625.1	43908	43908	G	A	intergenic	NONE;NONE	dist=NONE;dist=NONE	.	.
KB507625.1	43877	43877	T	C	intergenic	NONE;NONE	dist=NONE;dist=NONE	.	.
KB507625.1	43749	43749	G	A	intergenic	NONE;NONE	dist=NONE;dist=NONE	.	.
KB507736.1	19199	19199	C	T	intergenic	NONE;NONE	dist=NONE;dist=NONE	.	.
KB507736.1	19302	19302	C	T	intergenic	NONE;NONE	dist=NONE;dist=NONE	.	.
KB507736.1	19329	19329	C	T	intergenic	NONE;NONE	dist=NONE;dist=NONE	.	.
KB507736.1	19302	19302	C	T	intergenic	NONE;NONE	dist=NONE;dist=NONE	.	.
KB508343.1	121	121	G	C	intergenic	NONE;NONE	dist=NONE;dist=NONE	.	.
KB508622.1	1471731	1471731	C	T	intergenic	NONE;NONE	dist=NONE;dist=NONE	.	.
KB508622.1	1471776	1471776	A	T	intergenic	NONE;NONE	dist=NONE;dist=NONE	.	.
KB508622.1	1663444	1663444	A	G	intergenic	NONE;NONE	dist=NONE;dist=NONE	.	.
KB508622.1	1663494	1663494	G	C	intergenic	NONE;NONE	dist=NONE;dist=NONE	.	.
KB508622.1	1663515	1663515	C	T	intergenic	NONE;NONE	dist=NONE;dist=NONE	.	.
KB508622.1	2502510	2502510	G	A	intergenic	NONE;NONE	dist=NONE;dist=NONE	.	.
KB508622.1	2743629	2743629	G	C	intergenic	NONE;NONE	dist=NONE;dist=NONE	.	.
KB508622.1	2743634	2743634	T	G	intergenic	NONE;NONE	dist=NONE;dist=NONE	.	.
KB508622.1	2743661	2743661	T	C	intergenic	NONE;NONE	dist=NONE;dist=NONE	.	.
KB508622.1	2743849	2743849	A	G	intergenic	NONE;NONE	dist=NONE;dist=NONE	.	.
KB508622.1	2743868	2743868	G	A	intergenic	NONE;NONE	dist=NONE;dist=NONE	.	.
KB508622.1	2743878	2743878	C	T	intergenic	NONE;NONE	dist=NONE;dist=NONE	.	.
KB508622.1	2743888	2743888	T	A	intergenic	NONE;NONE	dist=NONE;dist=NONE	.	.
KB508622.1	2743894	2743894	A	C	intergenic	NONE;NONE	dist=NONE;dist=NONE	.	.
KB508622.1	2743918	2743918	G	C	intergenic	NONE;NONE	dist=NONE;dist=NONE	.	.
KB508622.1	4274512	4274512	T	A	intergenic	NONE;NONE	dist=NONE;dist=NONE	.	.
KB508622.1	4602504	4602504	G	A	intergenic	NONE;NONE	dist=NONE;dist=NONE	.	.
KB509067.1	38625	38625	G	A	intergenic	NONE;NONE	dist=NONE;dist=NONE	.	.
KB509067.1	38629	38629	A	G	intergenic	NONE;NONE	dist=NONE;dist=NONE	.	.
KB509067.1	38656	38656	C	T	intergenic	NONE;NONE	dist=NONE;dist=NONE	.	.
KB509067.1	38729	38729	C	T	intergenic	NONE;NONE	dist=NONE;dist=NONE	.	.
KB509067.1	38656	38656	C	T	intergenic	NONE;NONE	dist=NONE;dist=NONE	.	.
KB509288.1	4955	4955	C	T	intergenic	NONE;NONE	dist=NONE;dist=NONE	.	.
KB509288.1	4910	4910	T	C	intergenic	NONE;NONE	dist=NONE;dist=NONE	.	.
KB509399.1	2101	2101	A	G	intergenic	NONE;NONE	dist=NONE;dist=NONE	.	.
KB509399.1	2111	2111	A	C	intergenic	NONE;NONE	dist=NONE;dist=NONE	.	.
KB509399.1	2145	2145	G	A	intergenic	NONE;NONE	dist=NONE;dist=NONE	.	.
KB509399.1	2159	2159	T	C	intergenic	NONE;NONE	dist=NONE;dist=NONE	.	.
KB509399.1	2185	2185	G	A	intergenic	NONE;NONE	dist=NONE;dist=NONE	.	.
KB509477.1	187	187	G	A	intergenic	NONE;NONE	dist=NONE;dist=NONE	.	.
KB509510.1	5102	5102	G	T	intergenic	NONE;NONE	dist=NONE;dist=NONE	.	.
KB509510.1	9171	9171	C	T	intergenic	NONE;NONE	dist=NONE;dist=NONE	.	.
KB509510.1	14482	14482	G	C	intergenic	NONE;NONE	dist=NONE;dist=NONE	.	.
KB509510.1	15088	15088	T	G	intergenic	NONE;NONE	dist=NONE;dist=NONE	.	.
KB509732.1	1033877	1033877	C	T	intergenic	NONE;NONE	dist=NONE;dist=NONE	.	.
KB509732.1	1033644	1033644	T	G	intergenic	NONE;NONE	dist=NONE;dist=NONE	.	.
KB509732.1	1437443	1437443	T	C	intergenic	NONE;NONE	dist=NONE;dist=NONE	.	.
KB509732.1	1437673	1437673	C	G	intergenic	NONE;NONE	dist=NONE;dist=NONE	.	.
KB509732.1	1437669	1437669	T	C	intergenic	NONE;NONE	dist=NONE;dist=NONE	.	.
KB509732.1	1437661	1437661	G	A	intergenic	NONE;NONE	dist=NONE;dist=NONE	.	.
KB509732.1	2004579	2004579	C	A	intergenic	NONE;NONE	dist=NONE;dist=NONE	.	.
KB509732.1	2137320	2137320	C	A	intergenic	NONE;NONE	dist=NONE;dist=NONE	.	.
KB509732.1	2137207	2137207	A	C	intergenic	NONE;NONE	dist=NONE;dist=NONE	.	.
KB510177.1	29834	29834	C	T	intergenic	NONE;NONE	dist=NONE;dist=NONE	.	.
KB510288.1	17171	17171	G	C	intergenic	NONE;NONE	dist=NONE;dist=NONE	.	.
KB510288.1	17180	17180	A	C	intergenic	NONE;NONE	dist=NONE;dist=NONE	.	.
KB510288.1	17155	17155	G	A	intergenic	NONE;NONE	dist=NONE;dist=NONE	.	.
KB510288.1	17151	17151	G	C	intergenic	NONE;NONE	dist=NONE;dist=NONE	.	.
KB510288.1	32644	32644	C	G	intergenic	NONE;NONE	dist=NONE;dist=NONE	.	.
KB510288.1	32861	32861	A	C	intergenic	NONE;NONE	dist=NONE;dist=NONE	.	.
KB510288.1	32868	32868	A	G	intergenic	NONE;NONE	dist=NONE;dist=NONE	.	.
KB510288.1	33171	33171	C	G	intergenic	NONE;NONE	dist=NONE;dist=NONE	.	.
KB510288.1	32727	32727	T	A	intergenic	NONE;NONE	dist=NONE;dist=NONE	.	.
KB510399.1	10322	10322	G	C	intergenic	NONE;NONE	dist=NONE;dist=NONE	.	.
KB510399.1	10614	10614	T	G	intergenic	NONE;NONE	dist=NONE;dist=NONE	.	.
KB510399.1	10678	10678	C	A	intergenic	NONE;NONE	dist=NONE;dist=NONE	.	.
KB510399.1	10682	10682	G	A	intergenic	NONE;NONE	dist=NONE;dist=NONE	.	.
KB510399.1	12441	12441	T	G	intergenic	NONE;NONE	dist=NONE;dist=NONE	.	.
KB510843.1	380593	380593	G	A	intergenic	NONE;NONE	dist=NONE;dist=NONE	.	.
KB511232.1	102	102	G	A	intergenic	NONE;NONE	dist=NONE;dist=NONE	.	.
KB511509.1	1798	1798	C	G	intergenic	NONE;NONE	dist=NONE;dist=NONE	.	.
KB511509.1	2697	2697	G	A	intergenic	NONE;NONE	dist=NONE;dist=NONE	.	.
KB511509.1	2697	2697	G	A	intergenic	NONE;NONE	dist=NONE;dist=NONE	.	.
KB511509.1	7272	7272	A	G	intergenic	NONE;NONE	dist=NONE;dist=NONE	.	.
KB511509.1	7272	7272	A	G	intergenic	NONE;NONE	dist=NONE;dist=NONE	.	.
KB511509.1	7105	7105	C	T	intergenic	NONE;NONE	dist=NONE;dist=NONE	.	.
KB511509.1	8495	8495	G	T	intergenic	NONE;NONE	dist=NONE;dist=NONE	.	.
KB511509.1	11891	11891	G	A	intergenic	NONE;NONE	dist=NONE;dist=NONE	.	.
KB511509.1	11856	11856	T	C	intergenic	NONE;NONE	dist=NONE;dist=NONE	.	.
KB511509.1	36288	36288	T	C	intergenic	NONE;NONE	dist=NONE;dist=NONE	.	.
KB511509.1	36476	36476	T	A	intergenic	NONE;NONE	dist=NONE;dist=NONE	.	.
KB511548.1	81	81	T	A	intergenic	NONE;NONE	dist=NONE;dist=NONE	.	.
KB511548.1	114	114	G	A	intergenic	NONE;NONE	dist=NONE;dist=NONE	.	.
KB511734.1	148	148	C	T	intergenic	NONE;NONE	dist=NONE;dist=NONE	.	.
KB511734.1	151	151	G	A	intergenic	NONE;NONE	dist=NONE;dist=NONE	.	.
KB511734.1	156	156	C	A	intergenic	NONE;NONE	dist=NONE;dist=NONE	.	.
KB511953.1	1070901	1070901	C	G	intergenic	NONE;NONE	dist=NONE;dist=NONE	.	.
KB511953.1	1070859	1070859	C	G	intergenic	NONE;NONE	dist=NONE;dist=NONE	.	.
KB511953.1	1070840	1070840	A	C	intergenic	NONE;NONE	dist=NONE;dist=NONE	.	.
KB511953.1	1070708	1070708	G	T	intergenic	NONE;NONE	dist=NONE;dist=NONE	.	.
KB511953.1	1070630	1070630	T	C	intergenic	NONE;NONE	dist=NONE;dist=NONE	.	.
KB511953.1	1215806	1215806	C	T	intergenic	NONE;NONE	dist=NONE;dist=NONE	.	.
KB511953.1	1934689	1934689	C	T	intergenic	NONE;NONE	dist=NONE;dist=NONE	.	.
KB511953.1	1934488	1934488	A	G	intergenic	NONE;NONE	dist=NONE;dist=NONE	.	.
KB511953.1	1934481	1934481	A	T	intergenic	NONE;NONE	dist=NONE;dist=NONE	.	.
KB511953.1	2777893	2777893	C	T	intergenic	NONE;NONE	dist=NONE;dist=NONE	.	.
KB511953.1	2777904	2777904	A	C	intergenic	NONE;NONE	dist=NONE;dist=NONE	.	.
KB511953.1	2777981	2777981	T	A	intergenic	NONE;NONE	dist=NONE;dist=NONE	.	.
KB511953.1	2777946	2777946	T	C	intergenic	NONE;NONE	dist=NONE;dist=NONE	.	.
KB511953.1	2777934	2777934	C	T	intergenic	NONE;NONE	dist=NONE;dist=NONE	.	.
KB511953.1	3389076	3389076	T	C	intergenic	NONE;NONE	dist=NONE;dist=NONE	.	.
KB511953.1	3389043	3389043	A	G	intergenic	NONE;NONE	dist=NONE;dist=NONE	.	.
KB511953.1	3389041	3389041	T	A	intergenic	NONE;NONE	dist=NONE;dist=NONE	.	.
KB511953.1	3388936	3388936	G	A	intergenic	NONE;NONE	dist=NONE;dist=NONE	.	.
KB511953.1	3398838	3398838	G	A	intergenic	NONE;NONE	dist=NONE;dist=NONE	.	.
KB511953.1	3398862	3398862	T	C	intergenic	NONE;NONE	dist=NONE;dist=NONE	.	.
KB511953.1	3398868	3398868	G	A	intergenic	NONE;NONE	dist=NONE;dist=NONE	.	.
KB511953.1	3398874	3398874	G	A	intergenic	NONE;NONE	dist=NONE;dist=NONE	.	.
KB511953.1	3398883	3398883	C	G	intergenic	NONE;NONE	dist=NONE;dist=NONE	.	.
KB511953.1	3399021	3399021	G	A	intergenic	NONE;NONE	dist=NONE;dist=NONE	.	.
KB511953.1	3399023	3399023	A	C	intergenic	NONE;NONE	dist=NONE;dist=NONE	.	.
KB511953.1	3399032	3399032	C	A	intergenic	NONE;NONE	dist=NONE;dist=NONE	.	.
KB511953.1	3399035	3399035	C	A	intergenic	NONE;NONE	dist=NONE;dist=NONE	.	.
KB511953.1	3399036	3399036	C	A	intergenic	NONE;NONE	dist=NONE;dist=NONE	.	.
KB511953.1	3399038	3399038	C	T	intergenic	NONE;NONE	dist=NONE;dist=NONE	.	.
KB511953.1	3399043	3399043	T	C	intergenic	NONE;NONE	dist=NONE;dist=NONE	.	.
KB511953.1	3399091	3399091	G	A	intergenic	NONE;NONE	dist=NONE;dist=NONE	.	.
KB511953.1	3399093	3399093	C	A	intergenic	NONE;NONE	dist=NONE;dist=NONE	.	.
KB511953.1	3399099	3399099	A	G	intergenic	NONE;NONE	dist=NONE;dist=NONE	.	.
KB511953.1	3399102	3399102	T	C	intergenic	NONE;NONE	dist=NONE;dist=NONE	.	.
KB511953.1	4266361	4266361	A	G	intergenic	NONE;NONE	dist=NONE;dist=NONE	.	.
KB511953.1	4266385	4266385	A	G	intergenic	NONE;NONE	dist=NONE;dist=NONE	.	.
KB511953.1	4266403	4266403	G	A	intergenic	NONE;NONE	dist=NONE;dist=NONE	.	.
KB511953.1	4266404	4266404	G	A	intergenic	NONE;NONE	dist=NONE;dist=NONE	.	.
KB511953.1	4266406	4266406	G	A	intergenic	NONE;NONE	dist=NONE;dist=NONE	.	.
KB511953.1	4266409	4266409	C	T	intergenic	NONE;NONE	dist=NONE;dist=NONE	.	.
KB511953.1	4266411	4266411	T	C	intergenic	NONE;NONE	dist=NONE;dist=NONE	.	.
KB511953.1	4266427	4266427	G	A	intergenic	NONE;NONE	dist=NONE;dist=NONE	.	.
KB512091.1	99	99	T	A	intergenic	NONE;NONE	dist=NONE;dist=NONE	.	.
KB512091.1	47	47	C	T	intergenic	NONE;NONE	dist=NONE;dist=NONE	.	.
KB512091.1	9	9	C	T	intergenic	NONE;NONE	dist=NONE;dist=NONE	.	.
KB512953.1	6347	6347	G	T	intergenic	NONE;NONE	dist=NONE;dist=NONE	.	.
KB512953.1	6249	6249	T	C	intergenic	NONE;NONE	dist=NONE;dist=NONE	.	.
KB512953.1	28718	28718	G	C	intergenic	NONE;NONE	dist=NONE;dist=NONE	.	.
KB513064.1	27488	27488	T	G	intergenic	NONE;NONE	dist=NONE;dist=NONE	.	.
KB513064.1	985890	985890	G	T	intergenic	NONE;NONE	dist=NONE;dist=NONE	.	.
KB513064.1	986209	986209	G	A	intergenic	NONE;NONE	dist=NONE;dist=NONE	.	.
KB513064.1	985858	985858	A	G	intergenic	NONE;NONE	dist=NONE;dist=NONE	.	.
KB513064.1	985877	985877	C	T	intergenic	NONE;NONE	dist=NONE;dist=NONE	.	.
KB513064.1	985905	985905	G	A	intergenic	NONE;NONE	dist=NONE;dist=NONE	.	.
KB513064.1	985918	985918	C	T	intergenic	NONE;NONE	dist=NONE;dist=NONE	.	.
KB513064.1	985953	985953	C	A	intergenic	NONE;NONE	dist=NONE;dist=NONE	.	.
KB513064.1	1828887	1828887	C	G	intergenic	NONE;NONE	dist=NONE;dist=NONE	.	.
KB513064.1	1862108	1862108	A	C	intergenic	NONE;NONE	dist=NONE;dist=NONE	.	.
KB513064.1	3891986	3891986	G	A	intergenic	NONE;NONE	dist=NONE;dist=NONE	.	.
KB513064.1	4222879	4222879	G	A	intergenic	NONE;NONE	dist=NONE;dist=NONE	.	.
KB513064.1	4230557	4230557	C	T	intergenic	NONE;NONE	dist=NONE;dist=NONE	.	.
KB513064.1	4230573	4230573	C	T	intergenic	NONE;NONE	dist=NONE;dist=NONE	.	.
KB513064.1	4230589	4230589	T	C	intergenic	NONE;NONE	dist=NONE;dist=NONE	.	.
KB513064.1	4278143	4278143	G	T	intergenic	NONE;NONE	dist=NONE;dist=NONE	.	.
KB513064.1	4278170	4278170	C	A	intergenic	NONE;NONE	dist=NONE;dist=NONE	.	.
KB513064.1	4278189	4278189	C	G	intergenic	NONE;NONE	dist=NONE;dist=NONE	.	.
KB513064.1	4278376	4278376	C	T	intergenic	NONE;NONE	dist=NONE;dist=NONE	.	.
KB513064.1	4278189	4278189	C	G	intergenic	NONE;NONE	dist=NONE;dist=NONE	.	.
KB513064.1	4278138	4278138	A	G	intergenic	NONE;NONE	dist=NONE;dist=NONE	.	.
KB513064.1	4278121	4278121	A	T	intergenic	NONE;NONE	dist=NONE;dist=NONE	.	.
KB513064.1	6702639	6702639	G	A	intergenic	NONE;NONE	dist=NONE;dist=NONE	.	.
KB513064.1	6702647	6702647	C	A	intergenic	NONE;NONE	dist=NONE;dist=NONE	.	.
KB513064.1	6702648	6702648	T	C	intergenic	NONE;NONE	dist=NONE;dist=NONE	.	.
KB513064.1	6702653	6702653	G	A	intergenic	NONE;NONE	dist=NONE;dist=NONE	.	.
KB513064.1	6702668	6702668	T	C	intergenic	NONE;NONE	dist=NONE;dist=NONE	.	.
KB513064.1	6702576	6702576	C	T	intergenic	NONE;NONE	dist=NONE;dist=NONE	.	.
KB513064.1	7151788	7151788	C	T	intergenic	NONE;NONE	dist=NONE;dist=NONE	.	.
KB513064.1	7151797	7151797	T	G	intergenic	NONE;NONE	dist=NONE;dist=NONE	.	.
KB513065.1	441	441	G	T	intergenic	NONE;NONE	dist=NONE;dist=NONE	.	.
KB513065.1	12773	12773	C	T	intergenic	NONE;NONE	dist=NONE;dist=NONE	.	.
KB513065.1	27831	27831	T	C	intergenic	NONE;NONE	dist=NONE;dist=NONE	.	.
KB513065.1	27901	27901	C	T	intergenic	NONE;NONE	dist=NONE;dist=NONE	.	.
KB513065.1	27965	27965	G	A	intergenic	NONE;NONE	dist=NONE;dist=NONE	.	.
KB513065.1	27901	27901	C	T	intergenic	NONE;NONE	dist=NONE;dist=NONE	.	.
KB513065.1	27831	27831	T	C	intergenic	NONE;NONE	dist=NONE;dist=NONE	.	.
KB513398.1	11473	11473	C	A	intergenic	NONE;NONE	dist=NONE;dist=NONE	.	.
KB513398.1	11620	11620	C	T	intergenic	NONE;NONE	dist=NONE;dist=NONE	.	.
KB513398.1	11553	11553	A	G	intergenic	NONE;NONE	dist=NONE;dist=NONE	.	.
KB513398.1	11467	11467	G	T	intergenic	NONE;NONE	dist=NONE;dist=NONE	.	.
KB513398.1	37138	37138	A	C	intergenic	NONE;NONE	dist=NONE;dist=NONE	.	.
KB513398.1	37172	37172	C	T	intergenic	NONE;NONE	dist=NONE;dist=NONE	.	.
KB513398.1	37220	37220	C	T	intergenic	NONE;NONE	dist=NONE;dist=NONE	.	.
KB513398.1	37285	37285	G	A	intergenic	NONE;NONE	dist=NONE;dist=NONE	.	.
KB513398.1	37160	37160	G	A	intergenic	NONE;NONE	dist=NONE;dist=NONE	.	.
KB513398.1	37326	37326	A	G	intergenic	NONE;NONE	dist=NONE;dist=NONE	.	.
KB513398.1	38436	38436	G	C	intergenic	NONE;NONE	dist=NONE;dist=NONE	.	.
KB513398.1	38449	38449	G	C	intergenic	NONE;NONE	dist=NONE;dist=NONE	.	.
KB513398.1	38453	38453	T	C	intergenic	NONE;NONE	dist=NONE;dist=NONE	.	.
KB513398.1	38453	38453	T	C	intergenic	NONE;NONE	dist=NONE;dist=NONE	.	.
KB513509.1	301	301	C	T	intergenic	NONE;NONE	dist=NONE;dist=NONE	.	.
KB513509.1	239	239	T	C	intergenic	NONE;NONE	dist=NONE;dist=NONE	.	.
KB513509.1	40	40	A	G	intergenic	NONE;NONE	dist=NONE;dist=NONE	.	.
KB513509.1	7204	7204	T	G	intergenic	NONE;NONE	dist=NONE;dist=NONE	.	.
KB513814.1	113	113	C	G	intergenic	NONE;NONE	dist=NONE;dist=NONE	.	.
KB513820.1	852	852	T	C	intergenic	NONE;NONE	dist=NONE;dist=NONE	.	.
KB513820.1	810	810	G	A	intergenic	NONE;NONE	dist=NONE;dist=NONE	.	.
KB513953.1	32619	32619	T	C	intergenic	NONE;NONE	dist=NONE;dist=NONE	.	.
KB513953.1	32639	32639	G	A	intergenic	NONE;NONE	dist=NONE;dist=NONE	.	.
KB513953.1	32661	32661	C	A	intergenic	NONE;NONE	dist=NONE;dist=NONE	.	.
KB513953.1	32685	32685	G	A	intergenic	NONE;NONE	dist=NONE;dist=NONE	.	.
KB513953.1	32686	32686	G	C	intergenic	NONE;NONE	dist=NONE;dist=NONE	.	.
KB513953.1	32689	32689	C	T	intergenic	NONE;NONE	dist=NONE;dist=NONE	.	.
KB513953.1	32764	32764	T	A	intergenic	NONE;NONE	dist=NONE;dist=NONE	.	.
KB513953.1	32737	32737	G	T	intergenic	NONE;NONE	dist=NONE;dist=NONE	.	.
KB513953.1	32734	32734	A	G	intergenic	NONE;NONE	dist=NONE;dist=NONE	.	.
KB513953.1	32726	32726	A	T	intergenic	NONE;NONE	dist=NONE;dist=NONE	.	.
KB513953.1	32697	32697	G	C	intergenic	NONE;NONE	dist=NONE;dist=NONE	.	.
KB513953.1	32677	32677	G	A	intergenic	NONE;NONE	dist=NONE;dist=NONE	.	.
KB514175.1	734380	734380	C	T	intergenic	NONE;NONE	dist=NONE;dist=NONE	.	.
KB514175.1	734397	734397	C	T	intergenic	NONE;NONE	dist=NONE;dist=NONE	.	.
KB514175.1	734676	734676	G	A	intergenic	NONE;NONE	dist=NONE;dist=NONE	.	.
KB514175.1	734681	734681	G	A	intergenic	NONE;NONE	dist=NONE;dist=NONE	.	.
KB514175.1	3375527	3375527	C	T	intergenic	NONE;NONE	dist=NONE;dist=NONE	.	.
KB514175.1	3375533	3375533	A	G	intergenic	NONE;NONE	dist=NONE;dist=NONE	.	.
KB514175.1	3375541	3375541	A	T	intergenic	NONE;NONE	dist=NONE;dist=NONE	.	.
KB514175.1	3375546	3375546	A	C	intergenic	NONE;NONE	dist=NONE;dist=NONE	.	.
KB514175.1	3375587	3375587	C	T	intergenic	NONE;NONE	dist=NONE;dist=NONE	.	.
KB514175.1	3375792	3375792	C	T	intergenic	NONE;NONE	dist=NONE;dist=NONE	.	.
KB514175.1	3375584	3375584	A	C	intergenic	NONE;NONE	dist=NONE;dist=NONE	.	.
KB514175.1	3375546	3375546	A	C	intergenic	NONE;NONE	dist=NONE;dist=NONE	.	.
KB514175.1	5460770	5460770	G	A	intergenic	NONE;NONE	dist=NONE;dist=NONE	.	.
KB514175.1	5460769	5460769	G	C	intergenic	NONE;NONE	dist=NONE;dist=NONE	.	.
KB514175.1	5460714	5460714	T	G	intergenic	NONE;NONE	dist=NONE;dist=NONE	.	.
KB514175.1	5460428	5460428	G	T	intergenic	NONE;NONE	dist=NONE;dist=NONE	.	.
KB514175.1	6184121	6184121	A	G	intergenic	NONE;NONE	dist=NONE;dist=NONE	.	.
KB514175.1	6184135	6184135	C	G	intergenic	NONE;NONE	dist=NONE;dist=NONE	.	.
KB514175.1	6184145	6184145	G	A	intergenic	NONE;NONE	dist=NONE;dist=NONE	.	.
KB514175.1	6184182	6184182	A	G	intergenic	NONE;NONE	dist=NONE;dist=NONE	.	.
KB514175.1	7719266	7719266	A	C	intergenic	NONE;NONE	dist=NONE;dist=NONE	.	.
KB514175.1	8732649	8732649	T	G	intergenic	NONE;NONE	dist=NONE;dist=NONE	.	.
KB514175.1	11381144	11381144	G	A	intergenic	NONE;NONE	dist=NONE;dist=NONE	.	.
KB514175.1	11381118	11381118	C	A	intergenic	NONE;NONE	dist=NONE;dist=NONE	.	.
KB514175.1	11702625	11702625	C	T	intergenic	NONE;NONE	dist=NONE;dist=NONE	.	.
KB514175.1	11702646	11702646	C	G	intergenic	NONE;NONE	dist=NONE;dist=NONE	.	.
KB514175.1	12146533	12146533	C	T	intergenic	NONE;NONE	dist=NONE;dist=NONE	.	.
KB514175.1	12534270	12534270	C	T	intergenic	NONE;NONE	dist=NONE;dist=NONE	.	.
KB514175.1	12648078	12648078	G	C	intergenic	NONE;NONE	dist=NONE;dist=NONE	.	.
KB514175.1	12648172	12648172	C	A	intergenic	NONE;NONE	dist=NONE;dist=NONE	.	.
KB514175.1	12648169	12648169	G	C	intergenic	NONE;NONE	dist=NONE;dist=NONE	.	.
KB514175.1	13101884	13101884	G	C	intergenic	NONE;NONE	dist=NONE;dist=NONE	.	.
KB514175.1	13101948	13101948	C	T	intergenic	NONE;NONE	dist=NONE;dist=NONE	.	.
KB514175.1	13101952	13101952	G	A	intergenic	NONE;NONE	dist=NONE;dist=NONE	.	.
KB514175.1	13101953	13101953	G	A	intergenic	NONE;NONE	dist=NONE;dist=NONE	.	.
KB514175.1	14405587	14405587	G	A	intergenic	NONE;NONE	dist=NONE;dist=NONE	.	.
KB514176.1	1757307	1757307	A	C	intergenic	NONE;NONE	dist=NONE;dist=NONE	.	.
KB514176.1	1757202	1757202	T	C	intergenic	NONE;NONE	dist=NONE;dist=NONE	.	.
KB514176.1	2612752	2612752	G	A	intergenic	NONE;NONE	dist=NONE;dist=NONE	.	.
KB514176.1	2959080	2959080	T	A	intergenic	NONE;NONE	dist=NONE;dist=NONE	.	.
KB514176.1	4821670	4821670	G	A	intergenic	NONE;NONE	dist=NONE;dist=NONE	.	.
KB514176.1	5750276	5750276	G	T	intergenic	NONE;NONE	dist=NONE;dist=NONE	.	.
KB514176.1	5750204	5750204	A	G	intergenic	NONE;NONE	dist=NONE;dist=NONE	.	.
KB514285.1	22915	22915	C	T	intergenic	NONE;NONE	dist=NONE;dist=NONE	.	.
KB514274.1	29856	29856	G	T	intergenic	NONE;NONE	dist=NONE;dist=NONE	.	.
KB514318.1	76	76	C	T	intergenic	NONE;NONE	dist=NONE;dist=NONE	.	.
KB514318.1	138	138	T	A	intergenic	NONE;NONE	dist=NONE;dist=NONE	.	.
KB514318.1	103	103	C	G	intergenic	NONE;NONE	dist=NONE;dist=NONE	.	.
KB514353.1	24846	24846	A	G	intergenic	NONE;NONE	dist=NONE;dist=NONE	.	.
KB514353.1	24828	24828	C	T	intergenic	NONE;NONE	dist=NONE;dist=NONE	.	.
KB514353.1	24776	24776	A	C	intergenic	NONE;NONE	dist=NONE;dist=NONE	.	.
KB514353.1	24755	24755	A	G	intergenic	NONE;NONE	dist=NONE;dist=NONE	.	.
KB514353.1	24601	24601	G	A	intergenic	NONE;NONE	dist=NONE;dist=NONE	.	.
KB514353.1	24582	24582	G	A	intergenic	NONE;NONE	dist=NONE;dist=NONE	.	.
KB514353.1	24580	24580	C	T	intergenic	NONE;NONE	dist=NONE;dist=NONE	.	.
KB514364.1	5058032	5058032	G	A	intergenic	NONE;NONE	dist=NONE;dist=NONE	.	.
KB514364.1	5866867	5866867	G	A	intergenic	NONE;NONE	dist=NONE;dist=NONE	.	.
KB514364.1	6097062	6097062	T	A	intergenic	NONE;NONE	dist=NONE;dist=NONE	.	.
KB514364.1	6097025	6097025	C	T	intergenic	NONE;NONE	dist=NONE;dist=NONE	.	.
KB514365.1	16388	16388	C	T	intergenic	NONE;NONE	dist=NONE;dist=NONE	.	.
KB514387.1	842	842	C	A	intergenic	NONE;NONE	dist=NONE;dist=NONE	.	.
KB514387.1	1038	1038	C	T	intergenic	NONE;NONE	dist=NONE;dist=NONE	.	.
KB514387.1	2634	2634	T	C	intergenic	NONE;NONE	dist=NONE;dist=NONE	.	.
KB514387.1	2665	2665	C	T	intergenic	NONE;NONE	dist=NONE;dist=NONE	.	.
KB514387.1	2798	2798	A	G	intergenic	NONE;NONE	dist=NONE;dist=NONE	.	.
KB514387.1	11286	11286	C	T	intergenic	NONE;NONE	dist=NONE;dist=NONE	.	.
KB514387.1	21563	21563	G	A	intergenic	NONE;NONE	dist=NONE;dist=NONE	.	.
KB514387.1	28608	28608	C	T	intergenic	NONE;NONE	dist=NONE;dist=NONE	.	.
KB514387.1	28645	28645	G	A	intergenic	NONE;NONE	dist=NONE;dist=NONE	.	.
KB514387.1	28538	28538	A	C	intergenic	NONE;NONE	dist=NONE;dist=NONE	.	.
KB514387.1	28496	28496	G	A	intergenic	NONE;NONE	dist=NONE;dist=NONE	.	.
KB514387.1	28494	28494	G	A	intergenic	NONE;NONE	dist=NONE;dist=NONE	.	.
KB514387.1	28474	28474	G	A	intergenic	NONE;NONE	dist=NONE;dist=NONE	.	.
KB514387.1	28659	28659	C	T	intergenic	NONE;NONE	dist=NONE;dist=NONE	.	.
KB514387.1	28656	28656	A	G	intergenic	NONE;NONE	dist=NONE;dist=NONE	.	.
KB514387.1	29687	29687	T	C	intergenic	NONE;NONE	dist=NONE;dist=NONE	.	.
KB514387.1	30311	30311	C	T	intergenic	NONE;NONE	dist=NONE;dist=NONE	.	.
KB514387.1	30236	30236	G	A	intergenic	NONE;NONE	dist=NONE;dist=NONE	.	.
KB514387.1	30371	30371	C	T	intergenic	NONE;NONE	dist=NONE;dist=NONE	.	.
KB514387.1	30301	30301	A	T	intergenic	NONE;NONE	dist=NONE;dist=NONE	.	.
KB514387.1	35848	35848	A	T	intergenic	NONE;NONE	dist=NONE;dist=NONE	.	.
KB514448.1	901	901	C	T	intergenic	NONE;NONE	dist=NONE;dist=NONE	.	.
KB514464.1	35759	35759	G	C	intergenic	NONE;NONE	dist=NONE;dist=NONE	.	.
KB514475.1	2698050	2698050	A	T	intergenic	NONE;NONE	dist=NONE;dist=NONE	.	.
KB514475.1	2698090	2698090	T	G	intergenic	NONE;NONE	dist=NONE;dist=NONE	.	.
KB514475.1	2698123	2698123	G	A	intergenic	NONE;NONE	dist=NONE;dist=NONE	.	.
KB514475.1	2698136	2698136	T	C	intergenic	NONE;NONE	dist=NONE;dist=NONE	.	.
KB514475.1	2698123	2698123	G	A	intergenic	NONE;NONE	dist=NONE;dist=NONE	.	.
KB514475.1	2698079	2698079	C	T	intergenic	NONE;NONE	dist=NONE;dist=NONE	.	.
KB514475.1	3957440	3957440	A	G	intergenic	NONE;NONE	dist=NONE;dist=NONE	.	.
KB514475.1	4206313	4206313	G	C	intergenic	NONE;NONE	dist=NONE;dist=NONE	.	.
KB514487.1	9297	9297	T	G	intergenic	NONE;NONE	dist=NONE;dist=NONE	.	.
KB514487.1	11126	11126	C	T	intergenic	NONE;NONE	dist=NONE;dist=NONE	.	.
KB514487.1	11141	11141	T	A	intergenic	NONE;NONE	dist=NONE;dist=NONE	.	.
KB514487.1	11201	11201	G	C	intergenic	NONE;NONE	dist=NONE;dist=NONE	.	.
KB514487.1	11632	11632	G	A	intergenic	NONE;NONE	dist=NONE;dist=NONE	.	.
KB514487.1	11855	11855	G	A	intergenic	NONE;NONE	dist=NONE;dist=NONE	.	.
KB514487.1	11950	11950	G	A	intergenic	NONE;NONE	dist=NONE;dist=NONE	.	.
KB514487.1	11976	11976	G	A	intergenic	NONE;NONE	dist=NONE;dist=NONE	.	.
KB514487.1	11658	11658	G	A	intergenic	NONE;NONE	dist=NONE;dist=NONE	.	.
KB514487.1	11642	11642	C	T	intergenic	NONE;NONE	dist=NONE;dist=NONE	.	.
KB514487.1	11976	11976	G	A	intergenic	NONE;NONE	dist=NONE;dist=NONE	.	.
KB514487.1	11950	11950	G	A	intergenic	NONE;NONE	dist=NONE;dist=NONE	.	.
KB514530.1	607	607	A	G	intergenic	NONE;NONE	dist=NONE;dist=NONE	.	.
KB514530.1	608	608	C	A	intergenic	NONE;NONE	dist=NONE;dist=NONE	.	.
KB514530.1	666	666	G	A	intergenic	NONE;NONE	dist=NONE;dist=NONE	.	.
KB514530.1	676	676	A	G	intergenic	NONE;NONE	dist=NONE;dist=NONE	.	.
KB514530.1	693	693	C	G	intergenic	NONE;NONE	dist=NONE;dist=NONE	.	.
KB514542.1	3011	3011	G	A	intergenic	NONE;NONE	dist=NONE;dist=NONE	.	.
KB514542.1	2793	2793	T	A	intergenic	NONE;NONE	dist=NONE;dist=NONE	.	.
KB514553.1	5147	5147	C	T	intergenic	NONE;NONE	dist=NONE;dist=NONE	.	.
KB514553.1	5294	5294	T	G	intergenic	NONE;NONE	dist=NONE;dist=NONE	.	.
KB514553.1	29427	29427	G	A	intergenic	NONE;NONE	dist=NONE;dist=NONE	.	.
KB514553.1	29635	29635	C	T	intergenic	NONE;NONE	dist=NONE;dist=NONE	.	.
KB514553.1	33949	33949	C	A	intergenic	NONE;NONE	dist=NONE;dist=NONE	.	.
KB514586.1	1269450	1269450	T	C	intergenic	NONE;NONE	dist=NONE;dist=NONE	.	.
KB514586.1	1269496	1269496	A	T	intergenic	NONE;NONE	dist=NONE;dist=NONE	.	.
KB514586.1	1269525	1269525	T	G	intergenic	NONE;NONE	dist=NONE;dist=NONE	.	.
KB514586.1	1269530	1269530	T	A	intergenic	NONE;NONE	dist=NONE;dist=NONE	.	.
KB514586.1	1269537	1269537	A	G	intergenic	NONE;NONE	dist=NONE;dist=NONE	.	.
KB514586.1	1269545	1269545	C	G	intergenic	NONE;NONE	dist=NONE;dist=NONE	.	.
KB514586.1	1871390	1871390	G	A	intergenic	NONE;NONE	dist=NONE;dist=NONE	.	.
KB514586.1	2562112	2562112	G	A	intergenic	NONE;NONE	dist=NONE;dist=NONE	.	.
KB514587.1	6789	6789	A	T	intergenic	NONE;NONE	dist=NONE;dist=NONE	.	.
KB514587.1	6801	6801	A	T	intergenic	NONE;NONE	dist=NONE;dist=NONE	.	.
KB514587.1	7131	7131	G	C	intergenic	NONE;NONE	dist=NONE;dist=NONE	.	.
KB514587.1	6801	6801	A	T	intergenic	NONE;NONE	dist=NONE;dist=NONE	.	.
KB514587.1	6789	6789	A	T	intergenic	NONE;NONE	dist=NONE;dist=NONE	.	.
KB514587.1	11952	11952	G	A	intergenic	NONE;NONE	dist=NONE;dist=NONE	.	.
KB514587.1	12020	12020	A	G	intergenic	NONE;NONE	dist=NONE;dist=NONE	.	.
KB514587.1	12598	12598	T	A	intergenic	NONE;NONE	dist=NONE;dist=NONE	.	.
KB514587.1	12592	12592	C	A	intergenic	NONE;NONE	dist=NONE;dist=NONE	.	.
KB514587.1	12964	12964	T	C	intergenic	NONE;NONE	dist=NONE;dist=NONE	.	.
KB514587.1	13024	13024	G	A	intergenic	NONE;NONE	dist=NONE;dist=NONE	.	.
KB514587.1	17389	17389	A	C	intergenic	NONE;NONE	dist=NONE;dist=NONE	.	.
KB514587.1	17341	17341	G	C	intergenic	NONE;NONE	dist=NONE;dist=NONE	.	.
KB514587.1	31088	31088	T	A	intergenic	NONE;NONE	dist=NONE;dist=NONE	.	.
KB514653.1	1250	1250	C	T	intergenic	NONE;NONE	dist=NONE;dist=NONE	.	.
KB514653.1	2801	2801	G	T	intergenic	NONE;NONE	dist=NONE;dist=NONE	.	.
KB514653.1	3199	3199	A	T	intergenic	NONE;NONE	dist=NONE;dist=NONE	.	.
KB514653.1	3184	3184	C	G	intergenic	NONE;NONE	dist=NONE;dist=NONE	.	.
KB514653.1	2845	2845	G	A	intergenic	NONE;NONE	dist=NONE;dist=NONE	.	.
KB514653.1	2798	2798	G	T	intergenic	NONE;NONE	dist=NONE;dist=NONE	.	.
KB514653.1	3469	3469	C	T	intergenic	NONE;NONE	dist=NONE;dist=NONE	.	.
KB514653.1	3510	3510	G	A	intergenic	NONE;NONE	dist=NONE;dist=NONE	.	.
KB514653.1	3723	3723	G	C	intergenic	NONE;NONE	dist=NONE;dist=NONE	.	.
KB514653.1	3662	3662	G	A	intergenic	NONE;NONE	dist=NONE;dist=NONE	.	.
KB514653.1	8834	8834	C	A	intergenic	NONE;NONE	dist=NONE;dist=NONE	.	.
KB514653.1	9302	9302	C	T	intergenic	NONE;NONE	dist=NONE;dist=NONE	.	.
KB514653.1	9334	9334	G	A	intergenic	NONE;NONE	dist=NONE;dist=NONE	.	.
KB514653.1	10293	10293	T	C	intergenic	NONE;NONE	dist=NONE;dist=NONE	.	.
KB514653.1	10279	10279	T	C	intergenic	NONE;NONE	dist=NONE;dist=NONE	.	.
KB514653.1	11406	11406	G	T	intergenic	NONE;NONE	dist=NONE;dist=NONE	.	.
KB514653.1	11405	11405	G	C	intergenic	NONE;NONE	dist=NONE;dist=NONE	.	.
KB514653.1	11689	11689	T	C	intergenic	NONE;NONE	dist=NONE;dist=NONE	.	.
KB514653.1	11654	11654	G	T	intergenic	NONE;NONE	dist=NONE;dist=NONE	.	.
KB514653.1	11653	11653	T	C	intergenic	NONE;NONE	dist=NONE;dist=NONE	.	.
KB514653.1	11651	11651	C	T	intergenic	NONE;NONE	dist=NONE;dist=NONE	.	.
KB514653.1	11648	11648	A	G	intergenic	NONE;NONE	dist=NONE;dist=NONE	.	.
KB514653.1	11620	11620	G	T	intergenic	NONE;NONE	dist=NONE;dist=NONE	.	.
KB514653.1	12942	12942	A	G	intergenic	NONE;NONE	dist=NONE;dist=NONE	.	.
KB514653.1	13057	13057	G	C	intergenic	NONE;NONE	dist=NONE;dist=NONE	.	.
KB514653.1	12932	12932	G	T	intergenic	NONE;NONE	dist=NONE;dist=NONE	.	.
KB514653.1	12923	12923	G	T	intergenic	NONE;NONE	dist=NONE;dist=NONE	.	.
KB514653.1	12921	12921	C	T	intergenic	NONE;NONE	dist=NONE;dist=NONE	.	.
KB514653.1	12873	12873	A	C	intergenic	NONE;NONE	dist=NONE;dist=NONE	.	.
KB514653.1	13871	13871	C	T	intergenic	NONE;NONE	dist=NONE;dist=NONE	.	.
KB514653.1	13962	13962	G	A	intergenic	NONE;NONE	dist=NONE;dist=NONE	.	.
KB514653.1	14025	14025	G	A	intergenic	NONE;NONE	dist=NONE;dist=NONE	.	.
KB514653.1	14047	14047	A	C	intergenic	NONE;NONE	dist=NONE;dist=NONE	.	.
KB514653.1	13954	13954	G	C	intergenic	NONE;NONE	dist=NONE;dist=NONE	.	.
KB514653.1	17529	17529	G	A	intergenic	NONE;NONE	dist=NONE;dist=NONE	.	.
KB514653.1	17292	17292	G	A	intergenic	NONE;NONE	dist=NONE;dist=NONE	.	.
KB514653.1	17235	17235	G	A	intergenic	NONE;NONE	dist=NONE;dist=NONE	.	.
KB514653.1	18159	18159	C	T	intergenic	NONE;NONE	dist=NONE;dist=NONE	.	.
KB514653.1	18159	18159	C	T	intergenic	NONE;NONE	dist=NONE;dist=NONE	.	.
KB514653.1	18050	18050	A	G	intergenic	NONE;NONE	dist=NONE;dist=NONE	.	.
KB514653.1	17995	17995	G	A	intergenic	NONE;NONE	dist=NONE;dist=NONE	.	.
KB514653.1	18401	18401	C	T	intergenic	NONE;NONE	dist=NONE;dist=NONE	.	.
KB514653.1	18613	18613	C	A	intergenic	NONE;NONE	dist=NONE;dist=NONE	.	.
KB514653.1	18517	18517	A	C	intergenic	NONE;NONE	dist=NONE;dist=NONE	.	.
KB514653.1	18470	18470	C	T	intergenic	NONE;NONE	dist=NONE;dist=NONE	.	.
KB514653.1	18986	18986	C	A	intergenic	NONE;NONE	dist=NONE;dist=NONE	.	.
KB514653.1	18992	18992	C	G	intergenic	NONE;NONE	dist=NONE;dist=NONE	.	.
KB514653.1	19015	19015	G	C	intergenic	NONE;NONE	dist=NONE;dist=NONE	.	.
KB514653.1	19027	19027	C	T	intergenic	NONE;NONE	dist=NONE;dist=NONE	.	.
KB514653.1	18900	18900	A	G	intergenic	NONE;NONE	dist=NONE;dist=NONE	.	.
KB514653.1	18899	18899	G	C	intergenic	NONE;NONE	dist=NONE;dist=NONE	.	.
KB514653.1	18894	18894	C	T	intergenic	NONE;NONE	dist=NONE;dist=NONE	.	.
KB514653.1	18893	18893	T	A	intergenic	NONE;NONE	dist=NONE;dist=NONE	.	.
KB514653.1	18892	18892	A	G	intergenic	NONE;NONE	dist=NONE;dist=NONE	.	.
KB514653.1	18883	18883	A	C	intergenic	NONE;NONE	dist=NONE;dist=NONE	.	.
KB514653.1	18878	18878	C	G	intergenic	NONE;NONE	dist=NONE;dist=NONE	.	.
KB514653.1	18876	18876	G	A	intergenic	NONE;NONE	dist=NONE;dist=NONE	.	.
KB514653.1	18875	18875	A	C	intergenic	NONE;NONE	dist=NONE;dist=NONE	.	.
KB514653.1	18873	18873	C	T	intergenic	NONE;NONE	dist=NONE;dist=NONE	.	.
KB514653.1	18871	18871	G	T	intergenic	NONE;NONE	dist=NONE;dist=NONE	.	.
KB514653.1	18870	18870	T	C	intergenic	NONE;NONE	dist=NONE;dist=NONE	.	.
KB514653.1	18869	18869	C	G	intergenic	NONE;NONE	dist=NONE;dist=NONE	.	.
KB514653.1	18866	18866	C	G	intergenic	NONE;NONE	dist=NONE;dist=NONE	.	.
KB514653.1	18864	18864	T	A	intergenic	NONE;NONE	dist=NONE;dist=NONE	.	.
KB514653.1	18863	18863	G	T	intergenic	NONE;NONE	dist=NONE;dist=NONE	.	.
KB514653.1	18862	18862	T	G	intergenic	NONE;NONE	dist=NONE;dist=NONE	.	.
KB514653.1	18861	18861	G	A	intergenic	NONE;NONE	dist=NONE;dist=NONE	.	.
KB514653.1	18860	18860	A	C	intergenic	NONE;NONE	dist=NONE;dist=NONE	.	.
KB514653.1	18858	18858	C	T	intergenic	NONE;NONE	dist=NONE;dist=NONE	.	.
KB514653.1	18857	18857	T	C	intergenic	NONE;NONE	dist=NONE;dist=NONE	.	.
KB514653.1	18856	18856	C	G	intergenic	NONE;NONE	dist=NONE;dist=NONE	.	.
KB514653.1	18854	18854	G	A	intergenic	NONE;NONE	dist=NONE;dist=NONE	.	.
KB514653.1	18853	18853	A	C	intergenic	NONE;NONE	dist=NONE;dist=NONE	.	.
KB514653.1	18852	18852	C	A	intergenic	NONE;NONE	dist=NONE;dist=NONE	.	.
KB514653.1	18848	18848	C	A	intergenic	NONE;NONE	dist=NONE;dist=NONE	.	.
KB514653.1	18847	18847	A	C	intergenic	NONE;NONE	dist=NONE;dist=NONE	.	.
KB514653.1	19255	19255	C	T	intergenic	NONE;NONE	dist=NONE;dist=NONE	.	.
KB514653.1	19247	19247	G	A	intergenic	NONE;NONE	dist=NONE;dist=NONE	.	.
KB514653.1	19676	19676	C	G	intergenic	NONE;NONE	dist=NONE;dist=NONE	.	.
KB514653.1	19676	19676	C	T	intergenic	NONE;NONE	dist=NONE;dist=NONE	.	.
KB514653.1	21136	21136	G	A	intergenic	NONE;NONE	dist=NONE;dist=NONE	.	.
KB514653.1	22179	22179	C	G	intergenic	NONE;NONE	dist=NONE;dist=NONE	.	.
KB514653.1	22307	22307	C	T	intergenic	NONE;NONE	dist=NONE;dist=NONE	.	.
KB514653.1	22317	22317	T	C	intergenic	NONE;NONE	dist=NONE;dist=NONE	.	.
KB514653.1	22340	22340	C	T	intergenic	NONE;NONE	dist=NONE;dist=NONE	.	.
KB514653.1	22346	22346	A	T	intergenic	NONE;NONE	dist=NONE;dist=NONE	.	.
KB514653.1	22348	22348	T	C	intergenic	NONE;NONE	dist=NONE;dist=NONE	.	.
KB514653.1	22349	22349	G	A	intergenic	NONE;NONE	dist=NONE;dist=NONE	.	.
KB514653.1	22352	22352	T	C	intergenic	NONE;NONE	dist=NONE;dist=NONE	.	.
KB514653.1	22361	22361	A	G	intergenic	NONE;NONE	dist=NONE;dist=NONE	.	.
KB514653.1	22368	22368	A	G	intergenic	NONE;NONE	dist=NONE;dist=NONE	.	.
KB514653.1	22274	22274	C	T	intergenic	NONE;NONE	dist=NONE;dist=NONE	.	.
KB514653.1	22374	22374	G	A	intergenic	NONE;NONE	dist=NONE;dist=NONE	.	.
KB514653.1	22340	22340	C	T	intergenic	NONE;NONE	dist=NONE;dist=NONE	.	.
KB514675.1	14366	14366	A	C	intergenic	NONE;NONE	dist=NONE;dist=NONE	.	.
KB514697.1	572725	572725	G	A	intergenic	NONE;NONE	dist=NONE;dist=NONE	.	.
KB514697.1	572736	572736	A	C	intergenic	NONE;NONE	dist=NONE;dist=NONE	.	.
KB514697.1	1100274	1100274	T	A	intergenic	NONE;NONE	dist=NONE;dist=NONE	.	.
KB514697.1	1100280	1100280	C	A	intergenic	NONE;NONE	dist=NONE;dist=NONE	.	.
KB514697.1	1100329	1100329	C	G	intergenic	NONE;NONE	dist=NONE;dist=NONE	.	.
KB514697.1	1100337	1100337	C	T	intergenic	NONE;NONE	dist=NONE;dist=NONE	.	.
KB514697.1	1100344	1100344	T	G	intergenic	NONE;NONE	dist=NONE;dist=NONE	.	.
KB514697.1	1100286	1100286	G	T	intergenic	NONE;NONE	dist=NONE;dist=NONE	.	.
KB514697.1	1235152	1235152	T	G	intergenic	NONE;NONE	dist=NONE;dist=NONE	.	.
KB514697.1	1235199	1235199	T	C	intergenic	NONE;NONE	dist=NONE;dist=NONE	.	.
KB514697.1	1235155	1235155	C	A	intergenic	NONE;NONE	dist=NONE;dist=NONE	.	.
KB514697.1	1235123	1235123	C	T	intergenic	NONE;NONE	dist=NONE;dist=NONE	.	.
KB514697.1	1235117	1235117	C	T	intergenic	NONE;NONE	dist=NONE;dist=NONE	.	.
KB514697.1	1235108	1235108	A	T	intergenic	NONE;NONE	dist=NONE;dist=NONE	.	.
KB514697.1	1235089	1235089	G	A	intergenic	NONE;NONE	dist=NONE;dist=NONE	.	.
KB514697.1	1565351	1565351	T	C	intergenic	NONE;NONE	dist=NONE;dist=NONE	.	.
KB514697.1	1565420	1565420	C	T	intergenic	NONE;NONE	dist=NONE;dist=NONE	.	.
KB514697.1	1565419	1565419	T	A	intergenic	NONE;NONE	dist=NONE;dist=NONE	.	.
KB514697.1	1565351	1565351	T	C	intergenic	NONE;NONE	dist=NONE;dist=NONE	.	.
KB514697.1	1565337	1565337	C	T	intergenic	NONE;NONE	dist=NONE;dist=NONE	.	.
KB514697.1	1760100	1760100	C	G	intergenic	NONE;NONE	dist=NONE;dist=NONE	.	.
KB514697.1	1872958	1872958	C	G	intergenic	NONE;NONE	dist=NONE;dist=NONE	.	.
KB514697.1	1873006	1873006	G	A	intergenic	NONE;NONE	dist=NONE;dist=NONE	.	.
KB514697.1	1873031	1873031	T	C	intergenic	NONE;NONE	dist=NONE;dist=NONE	.	.
KB514697.1	1924401	1924401	A	T	intergenic	NONE;NONE	dist=NONE;dist=NONE	.	.
KB514720.1	14873	14873	C	T	intergenic	NONE;NONE	dist=NONE;dist=NONE	.	.
KB514808.1	907508	907508	G	A	intergenic	NONE;NONE	dist=NONE;dist=NONE	.	.
KB514808.1	907601	907601	C	T	intergenic	NONE;NONE	dist=NONE;dist=NONE	.	.
KB514808.1	2205162	2205162	G	C	intergenic	NONE;NONE	dist=NONE;dist=NONE	.	.
KB514808.1	2205120	2205120	G	A	intergenic	NONE;NONE	dist=NONE;dist=NONE	.	.
KB514808.1	2205093	2205093	C	T	intergenic	NONE;NONE	dist=NONE;dist=NONE	.	.
KB514808.1	2205081	2205081	A	G	intergenic	NONE;NONE	dist=NONE;dist=NONE	.	.
KB514808.1	2205047	2205047	T	G	intergenic	NONE;NONE	dist=NONE;dist=NONE	.	.
KB514809.1	31153	31153	A	C	intergenic	NONE;NONE	dist=NONE;dist=NONE	.	.
KB514809.1	31524	31524	A	C	intergenic	NONE;NONE	dist=NONE;dist=NONE	.	.
KB514809.1	31680	31680	G	A	intergenic	NONE;NONE	dist=NONE;dist=NONE	.	.
KB514875.1	102	102	T	G	intergenic	NONE;NONE	dist=NONE;dist=NONE	.	.
[truncated: 9,125 more rows]

## Sheet: ST5
Functional annotation of variants, Ch. mydas as 2 groups
Chr	Start	End	Ref	Alt	Func.refGene	Gene.refGene	GeneDetail.refGene	ExonicFunc.refGene	AAChange.refGene
KB469743.1	128119	128119	A	T	intergenic	NONE;NONE	dist=NONE;dist=NONE	.	.
KB469743.1	1221629	1221629	C	A	intergenic	NONE;NONE	dist=NONE;dist=NONE	.	.
KB469743.1	1332173	1332173	T	G	intergenic	NONE;NONE	dist=NONE;dist=NONE	.	.
KB469743.1	1872947	1872947	A	G	intergenic	NONE;NONE	dist=NONE;dist=NONE	.	.
KB469743.1	1873133	1873133	G	A	intergenic	NONE;NONE	dist=NONE;dist=NONE	.	.
KB469743.1	1873022	1873022	C	T	intergenic	NONE;NONE	dist=NONE;dist=NONE	.	.
KB469743.1	1872931	1872931	T	G	intergenic	NONE;NONE	dist=NONE;dist=NONE	.	.
KB469743.1	2220665	2220665	G	A	intergenic	NONE;NONE	dist=NONE;dist=NONE	.	.
KB469743.1	2220680	2220680	T	C	intergenic	NONE;NONE	dist=NONE;dist=NONE	.	.
KB469743.1	2220701	2220701	G	A	intergenic	NONE;NONE	dist=NONE;dist=NONE	.	.
KB469743.1	2220718	2220718	G	A	intergenic	NONE;NONE	dist=NONE;dist=NONE	.	.
KB469743.1	2220724	2220724	T	G	intergenic	NONE;NONE	dist=NONE;dist=NONE	.	.
KB469743.1	2441026	2441026	C	T	intergenic	NONE;NONE	dist=NONE;dist=NONE	.	.
KB469743.1	2441061	2441061	C	T	intergenic	NONE;NONE	dist=NONE;dist=NONE	.	.
KB469743.1	5034093	5034093	A	C	intergenic	NONE;NONE	dist=NONE;dist=NONE	.	.
KB469743.1	5034080	5034080	T	C	intergenic	NONE;NONE	dist=NONE;dist=NONE	.	.
KB469743.1	5112638	5112638	C	T	intergenic	NONE;NONE	dist=NONE;dist=NONE	.	.
KB469743.1	5264356	5264356	G	A	intergenic	NONE;NONE	dist=NONE;dist=NONE	.	.
KB469743.1	5264405	5264405	G	C	intergenic	NONE;NONE	dist=NONE;dist=NONE	.	.
KB469743.1	5264510	5264510	C	T	intergenic	NONE;NONE	dist=NONE;dist=NONE	.	.
KB469743.1	5264573	5264573	A	G	intergenic	NONE;NONE	dist=NONE;dist=NONE	.	.
KB469743.1	5281372	5281372	A	G	intergenic	NONE;NONE	dist=NONE;dist=NONE	.	.
KB469743.1	5401090	5401090	C	T	intergenic	NONE;NONE	dist=NONE;dist=NONE	.	.
KB469743.1	5459266	5459266	G	T	intergenic	NONE;NONE	dist=NONE;dist=NONE	.	.
KB469743.1	5459263	5459263	G	C	intergenic	NONE;NONE	dist=NONE;dist=NONE	.	.
KB469743.1	5459225	5459225	A	C	intergenic	NONE;NONE	dist=NONE;dist=NONE	.	.
KB469743.1	5459215	5459215	A	C	intergenic	NONE;NONE	dist=NONE;dist=NONE	.	.
KB469743.1	5467964	5467964	G	A	intergenic	NONE;NONE	dist=NONE;dist=NONE	.	.
KB469743.1	5467994	5467994	T	A	intergenic	NONE;NONE	dist=NONE;dist=NONE	.	.
KB469743.1	5467974	5467974	T	G	intergenic	NONE;NONE	dist=NONE;dist=NONE	.	.
KB469743.1	5467935	5467935	T	G	intergenic	NONE;NONE	dist=NONE;dist=NONE	.	.
KB469743.1	5999749	5999749	C	T	intergenic	NONE;NONE	dist=NONE;dist=NONE	.	.
KB469743.1	5999739	5999739	G	A	intergenic	NONE;NONE	dist=NONE;dist=NONE	.	.
KB469743.1	5999701	5999701	G	A	intergenic	NONE;NONE	dist=NONE;dist=NONE	.	.
KB469743.1	5999688	5999688	C	T	intergenic	NONE;NONE	dist=NONE;dist=NONE	.	.
KB469743.1	5999628	5999628	C	T	intergenic	NONE;NONE	dist=NONE;dist=NONE	.	.
KB469743.1	5999581	5999581	C	T	intergenic	NONE;NONE	dist=NONE;dist=NONE	.	.
KB469743.1	5999575	5999575	T	C	intergenic	NONE;NONE	dist=NONE;dist=NONE	.	.
KB469743.1	7098951	7098951	T	C	intergenic	NONE;NONE	dist=NONE;dist=NONE	.	.
KB469743.1	7377337	7377337	G	A	intergenic	NONE;NONE	dist=NONE;dist=NONE	.	.
KB469744.1	165047	165047	T	A	intergenic	NONE;NONE	dist=NONE;dist=NONE	.	.
KB469744.1	165205	165205	T	C	intergenic	NONE;NONE	dist=NONE;dist=NONE	.	.
KB469744.1	165249	165249	C	T	intergenic	NONE;NONE	dist=NONE;dist=NONE	.	.
KB469744.1	165163	165163	G	A	intergenic	NONE;NONE	dist=NONE;dist=NONE	.	.
KB469744.1	164979	164979	G	T	intergenic	NONE;NONE	dist=NONE;dist=NONE	.	.
KB469744.1	406810	406810	G	T	intergenic	NONE;NONE	dist=NONE;dist=NONE	.	.
KB469744.1	406858	406858	C	T	intergenic	NONE;NONE	dist=NONE;dist=NONE	.	.
KB469744.1	618490	618490	C	T	intergenic	NONE;NONE	dist=NONE;dist=NONE	.	.
KB469744.1	978378	978378	C	T	intergenic	NONE;NONE	dist=NONE;dist=NONE	.	.
KB469744.1	1091075	1091075	T	C	intergenic	NONE;NONE	dist=NONE;dist=NONE	.	.
KB469744.1	1504696	1504696	G	A	intergenic	NONE;NONE	dist=NONE;dist=NONE	.	.
KB469744.1	1504736	1504736	T	C	intergenic	NONE;NONE	dist=NONE;dist=NONE	.	.
KB469744.1	2068137	2068137	A	G	intergenic	NONE;NONE	dist=NONE;dist=NONE	.	.
KB469744.1	2068343	2068343	C	T	intergenic	NONE;NONE	dist=NONE;dist=NONE	.	.
KB469744.1	2068209	2068209	G	T	intergenic	NONE;NONE	dist=NONE;dist=NONE	.	.
KB469744.1	3178684	3178684	T	G	intergenic	NONE;NONE	dist=NONE;dist=NONE	.	.
KB469744.1	3178903	3178903	T	C	intergenic	NONE;NONE	dist=NONE;dist=NONE	.	.
KB469744.1	3178919	3178919	C	T	intergenic	NONE;NONE	dist=NONE;dist=NONE	.	.
KB469744.1	3178931	3178931	G	C	intergenic	NONE;NONE	dist=NONE;dist=NONE	.	.
KB469745.1	133643	133643	G	C	intergenic	NONE;NONE	dist=NONE;dist=NONE	.	.
KB469745.1	134246	134246	T	A	intergenic	NONE;NONE	dist=NONE;dist=NONE	.	.
KB469745.1	134250	134250	G	C	intergenic	NONE;NONE	dist=NONE;dist=NONE	.	.
KB469745.1	134265	134265	C	G	intergenic	NONE;NONE	dist=NONE;dist=NONE	.	.
KB469745.1	134376	134376	A	C	intergenic	NONE;NONE	dist=NONE;dist=NONE	.	.
KB469745.1	134392	134392	A	G	intergenic	NONE;NONE	dist=NONE;dist=NONE	.	.
KB469745.1	134313	134313	C	T	intergenic	NONE;NONE	dist=NONE;dist=NONE	.	.
KB469745.1	134466	134466	G	A	intergenic	NONE;NONE	dist=NONE;dist=NONE	.	.
KB469745.1	134438	134438	A	G	intergenic	NONE;NONE	dist=NONE;dist=NONE	.	.
KB469745.1	134431	134431	A	T	intergenic	NONE;NONE	dist=NONE;dist=NONE	.	.
KB469745.1	134404	134404	C	A	intergenic	NONE;NONE	dist=NONE;dist=NONE	.	.
KB469745.1	134402	134402	G	A	intergenic	NONE;NONE	dist=NONE;dist=NONE	.	.
KB469745.1	134392	134392	A	G	intergenic	NONE;NONE	dist=NONE;dist=NONE	.	.
KB469745.1	134379	134379	A	C	intergenic	NONE;NONE	dist=NONE;dist=NONE	.	.
KB469745.1	134376	134376	A	C	intergenic	NONE;NONE	dist=NONE;dist=NONE	.	.
KB469745.1	415992	415992	T	G	intergenic	NONE;NONE	dist=NONE;dist=NONE	.	.
KB469745.1	416014	416014	T	C	intergenic	NONE;NONE	dist=NONE;dist=NONE	.	.
KB469745.1	416032	416032	A	C	intergenic	NONE;NONE	dist=NONE;dist=NONE	.	.
KB469745.1	673667	673667	A	G	intergenic	NONE;NONE	dist=NONE;dist=NONE	.	.
KB469745.1	673691	673691	T	C	intergenic	NONE;NONE	dist=NONE;dist=NONE	.	.
KB469745.1	673749	673749	T	C	intergenic	NONE;NONE	dist=NONE;dist=NONE	.	.
KB469745.1	673757	673757	A	G	intergenic	NONE;NONE	dist=NONE;dist=NONE	.	.
KB469745.1	990346	990346	T	G	intergenic	NONE;NONE	dist=NONE;dist=NONE	.	.
KB469745.1	990269	990269	G	A	intergenic	NONE;NONE	dist=NONE;dist=NONE	.	.
KB469745.1	990259	990259	A	G	intergenic	NONE;NONE	dist=NONE;dist=NONE	.	.
KB469745.1	1106055	1106055	C	T	intergenic	NONE;NONE	dist=NONE;dist=NONE	.	.
KB469745.1	1193975	1193975	G	A	intergenic	NONE;NONE	dist=NONE;dist=NONE	.	.
KB469745.1	1206900	1206900	G	A	intergenic	NONE;NONE	dist=NONE;dist=NONE	.	.
KB469745.1	1206952	1206952	C	T	intergenic	NONE;NONE	dist=NONE;dist=NONE	.	.
KB469745.1	1206973	1206973	C	G	intergenic	NONE;NONE	dist=NONE;dist=NONE	.	.
KB469745.1	1207039	1207039	T	C	intergenic	NONE;NONE	dist=NONE;dist=NONE	.	.
KB469745.1	1207049	1207049	G	A	intergenic	NONE;NONE	dist=NONE;dist=NONE	.	.
KB469745.1	1207080	1207080	C	T	intergenic	NONE;NONE	dist=NONE;dist=NONE	.	.
KB469745.1	1207058	1207058	C	G	intergenic	NONE;NONE	dist=NONE;dist=NONE	.	.
KB469745.1	1207039	1207039	T	C	intergenic	NONE;NONE	dist=NONE;dist=NONE	.	.
KB469745.1	1206991	1206991	C	T	intergenic	NONE;NONE	dist=NONE;dist=NONE	.	.
KB469745.1	1206990	1206990	C	A	intergenic	NONE;NONE	dist=NONE;dist=NONE	.	.
KB469745.1	1206971	1206971	C	G	intergenic	NONE;NONE	dist=NONE;dist=NONE	.	.
KB469745.1	1206952	1206952	C	T	intergenic	NONE;NONE	dist=NONE;dist=NONE	.	.
KB469745.1	1206900	1206900	G	A	intergenic	NONE;NONE	dist=NONE;dist=NONE	.	.
KB469745.1	1376987	1376987	T	C	intergenic	NONE;NONE	dist=NONE;dist=NONE	.	.
KB469745.1	1514116	1514116	C	A	intergenic	NONE;NONE	dist=NONE;dist=NONE	.	.
KB469745.1	1520126	1520126	A	C	intergenic	NONE;NONE	dist=NONE;dist=NONE	.	.
KB469745.1	1672607	1672607	C	T	intergenic	NONE;NONE	dist=NONE;dist=NONE	.	.
KB469745.1	1672554	1672554	G	A	intergenic	NONE;NONE	dist=NONE;dist=NONE	.	.
KB469745.1	1672518	1672518	T	C	intergenic	NONE;NONE	dist=NONE;dist=NONE	.	.
KB469745.1	1672619	1672619	T	C	intergenic	NONE;NONE	dist=NONE;dist=NONE	.	.
KB469745.1	1672605	1672605	C	T	intergenic	NONE;NONE	dist=NONE;dist=NONE	.	.
KB469745.1	1672603	1672603	C	T	intergenic	NONE;NONE	dist=NONE;dist=NONE	.	.
KB469745.1	1672589	1672589	T	C	intergenic	NONE;NONE	dist=NONE;dist=NONE	.	.
KB469745.1	1672900	1672900	A	C	intergenic	NONE;NONE	dist=NONE;dist=NONE	.	.
KB469745.1	1672892	1672892	A	T	intergenic	NONE;NONE	dist=NONE;dist=NONE	.	.
KB469745.1	1672862	1672862	A	G	intergenic	NONE;NONE	dist=NONE;dist=NONE	.	.
KB469745.1	1721574	1721574	G	A	intergenic	NONE;NONE	dist=NONE;dist=NONE	.	.
KB469745.1	1730494	1730494	G	C	intergenic	NONE;NONE	dist=NONE;dist=NONE	.	.
KB469745.1	1730452	1730452	G	C	intergenic	NONE;NONE	dist=NONE;dist=NONE	.	.
KB469745.1	1730445	1730445	C	A	intergenic	NONE;NONE	dist=NONE;dist=NONE	.	.
KB469745.1	1730398	1730398	C	T	intergenic	NONE;NONE	dist=NONE;dist=NONE	.	.
KB469745.1	1769272	1769272	G	T	intergenic	NONE;NONE	dist=NONE;dist=NONE	.	.
KB469746.1	29504	29504	G	C	intergenic	NONE;NONE	dist=NONE;dist=NONE	.	.
KB469746.1	29471	29471	T	A	intergenic	NONE;NONE	dist=NONE;dist=NONE	.	.
KB469746.1	29273	29273	C	A	intergenic	NONE;NONE	dist=NONE;dist=NONE	.	.
KB469746.1	29247	29247	T	C	intergenic	NONE;NONE	dist=NONE;dist=NONE	.	.
KB470079.1	66921	66921	T	C	intergenic	NONE;NONE	dist=NONE;dist=NONE	.	.
KB470190.1	21509	21509	C	A	intergenic	NONE;NONE	dist=NONE;dist=NONE	.	.
KB470190.1	21557	21557	G	A	intergenic	NONE;NONE	dist=NONE;dist=NONE	.	.
KB470190.1	21584	21584	C	G	intergenic	NONE;NONE	dist=NONE;dist=NONE	.	.
KB470190.1	21584	21584	C	G	intergenic	NONE;NONE	dist=NONE;dist=NONE	.	.
KB470190.1	21574	21574	G	A	intergenic	NONE;NONE	dist=NONE;dist=NONE	.	.
KB470190.1	21573	21573	G	A	intergenic	NONE;NONE	dist=NONE;dist=NONE	.	.
KB470190.1	21542	21542	T	G	intergenic	NONE;NONE	dist=NONE;dist=NONE	.	.
KB470190.1	21529	21529	T	A	intergenic	NONE;NONE	dist=NONE;dist=NONE	.	.
KB470190.1	21304	21304	T	C	intergenic	NONE;NONE	dist=NONE;dist=NONE	.	.
KB470190.1	21295	21295	C	T	intergenic	NONE;NONE	dist=NONE;dist=NONE	.	.
KB470190.1	21222	21222	C	T	intergenic	NONE;NONE	dist=NONE;dist=NONE	.	.
KB470190.1	21221	21221	T	C	intergenic	NONE;NONE	dist=NONE;dist=NONE	.	.
KB470190.1	21206	21206	A	G	intergenic	NONE;NONE	dist=NONE;dist=NONE	.	.
KB470190.1	21204	21204	G	C	intergenic	NONE;NONE	dist=NONE;dist=NONE	.	.
KB470301.1	384	384	C	T	intergenic	NONE;NONE	dist=NONE;dist=NONE	.	.
KB470301.1	1017	1017	C	G	intergenic	NONE;NONE	dist=NONE;dist=NONE	.	.
KB470301.1	1006	1006	C	T	intergenic	NONE;NONE	dist=NONE;dist=NONE	.	.
KB470301.1	549	549	C	T	intergenic	NONE;NONE	dist=NONE;dist=NONE	.	.
KB470301.1	1115	1115	G	A	intergenic	NONE;NONE	dist=NONE;dist=NONE	.	.
KB470301.1	1463	1463	G	A	intergenic	NONE;NONE	dist=NONE;dist=NONE	.	.
KB470301.1	1577	1577	G	A	intergenic	NONE;NONE	dist=NONE;dist=NONE	.	.
KB470301.1	1187	1187	G	A	intergenic	NONE;NONE	dist=NONE;dist=NONE	.	.
KB470301.1	1150	1150	C	T	intergenic	NONE;NONE	dist=NONE;dist=NONE	.	.
KB470301.1	2218	2218	G	A	intergenic	NONE;NONE	dist=NONE;dist=NONE	.	.
KB470301.1	112020	112020	G	A	intergenic	NONE;NONE	dist=NONE;dist=NONE	.	.
KB470301.1	112029	112029	C	T	intergenic	NONE;NONE	dist=NONE;dist=NONE	.	.
KB470301.1	112059	112059	C	T	intergenic	NONE;NONE	dist=NONE;dist=NONE	.	.
KB470301.1	121138	121138	G	A	intergenic	NONE;NONE	dist=NONE;dist=NONE	.	.
KB470610.1	198	198	G	C	intergenic	NONE;NONE	dist=NONE;dist=NONE	.	.
KB470610.1	279	279	G	A	intergenic	NONE;NONE	dist=NONE;dist=NONE	.	.
KB470610.1	232	232	G	A	intergenic	NONE;NONE	dist=NONE;dist=NONE	.	.
KB470610.1	198	198	G	C	intergenic	NONE;NONE	dist=NONE;dist=NONE	.	.
KB470634.1	24672	24672	C	A	intergenic	NONE;NONE	dist=NONE;dist=NONE	.	.
KB470634.1	24598	24598	C	T	intergenic	NONE;NONE	dist=NONE;dist=NONE	.	.
KB470634.1	24925	24925	C	T	intergenic	NONE;NONE	dist=NONE;dist=NONE	.	.
KB470634.1	24924	24924	A	G	intergenic	NONE;NONE	dist=NONE;dist=NONE	.	.
KB470634.1	106072	106072	T	A	intergenic	NONE;NONE	dist=NONE;dist=NONE	.	.
KB470716.1	61	61	C	G	intergenic	NONE;NONE	dist=NONE;dist=NONE	.	.
KB470716.1	58	58	T	A	intergenic	NONE;NONE	dist=NONE;dist=NONE	.	.
KB470716.1	49	49	T	C	intergenic	NONE;NONE	dist=NONE;dist=NONE	.	.
KB470745.1	244553	244553	G	A	intergenic	NONE;NONE	dist=NONE;dist=NONE	.	.
KB470745.1	244614	244614	G	A	intergenic	NONE;NONE	dist=NONE;dist=NONE	.	.
KB470745.1	244617	244617	C	A	intergenic	NONE;NONE	dist=NONE;dist=NONE	.	.
KB470856.1	82349	82349	G	C	intergenic	NONE;NONE	dist=NONE;dist=NONE	.	.
KB470856.1	82399	82399	G	A	intergenic	NONE;NONE	dist=NONE;dist=NONE	.	.
KB470856.1	82451	82451	T	C	intergenic	NONE;NONE	dist=NONE;dist=NONE	.	.
KB470856.1	82452	82452	C	T	intergenic	NONE;NONE	dist=NONE;dist=NONE	.	.
KB470856.1	168114	168114	A	C	intergenic	NONE;NONE	dist=NONE;dist=NONE	.	.
KB470856.1	168156	168156	C	A	intergenic	NONE;NONE	dist=NONE;dist=NONE	.	.
KB470856.1	182322	182322	G	A	intergenic	NONE;NONE	dist=NONE;dist=NONE	.	.
KB470856.1	182377	182377	C	T	intergenic	NONE;NONE	dist=NONE;dist=NONE	.	.
KB470856.1	861921	861921	G	A	intergenic	NONE;NONE	dist=NONE;dist=NONE	.	.
KB470856.1	861900	861900	G	T	intergenic	NONE;NONE	dist=NONE;dist=NONE	.	.
KB470856.1	861899	861899	A	T	intergenic	NONE;NONE	dist=NONE;dist=NONE	.	.
KB470856.1	861681	861681	T	A	intergenic	NONE;NONE	dist=NONE;dist=NONE	.	.
KB470856.1	861643	861643	A	G	intergenic	NONE;NONE	dist=NONE;dist=NONE	.	.
KB470856.1	1336284	1336284	T	A	intergenic	NONE;NONE	dist=NONE;dist=NONE	.	.
KB470856.1	1336355	1336355	C	T	intergenic	NONE;NONE	dist=NONE;dist=NONE	.	.
KB470856.1	1336427	1336427	G	A	intergenic	NONE;NONE	dist=NONE;dist=NONE	.	.
KB470856.1	1555104	1555104	C	T	intergenic	NONE;NONE	dist=NONE;dist=NONE	.	.
KB471079.1	76324	76324	T	A	intergenic	NONE;NONE	dist=NONE;dist=NONE	.	.
KB471079.1	76335	76335	G	A	intergenic	NONE;NONE	dist=NONE;dist=NONE	.	.
KB471079.1	76376	76376	C	T	intergenic	NONE;NONE	dist=NONE;dist=NONE	.	.
KB471079.1	76375	76375	A	G	intergenic	NONE;NONE	dist=NONE;dist=NONE	.	.
KB471079.1	76359	76359	A	T	intergenic	NONE;NONE	dist=NONE;dist=NONE	.	.
KB471079.1	76343	76343	C	T	intergenic	NONE;NONE	dist=NONE;dist=NONE	.	.
KB471079.1	76327	76327	G	A	intergenic	NONE;NONE	dist=NONE;dist=NONE	.	.
KB471079.1	76224	76224	A	G	intergenic	NONE;NONE	dist=NONE;dist=NONE	.	.
KB471157.1	260	260	G	C	intergenic	NONE;NONE	dist=NONE;dist=NONE	.	.
KB471157.1	285	285	C	A	intergenic	NONE;NONE	dist=NONE;dist=NONE	.	.
KB471157.1	327	327	T	C	intergenic	NONE;NONE	dist=NONE;dist=NONE	.	.
KB471301.1	86082	86082	G	T	intergenic	NONE;NONE	dist=NONE;dist=NONE	.	.
KB471301.1	86160	86160	T	C	intergenic	NONE;NONE	dist=NONE;dist=NONE	.	.
KB471301.1	86134	86134	T	G	intergenic	NONE;NONE	dist=NONE;dist=NONE	.	.
KB471301.1	86103	86103	T	C	intergenic	NONE;NONE	dist=NONE;dist=NONE	.	.
KB471301.1	85755	85755	G	A	intergenic	NONE;NONE	dist=NONE;dist=NONE	.	.
KB471301.1	100720	100720	C	T	intergenic	NONE;NONE	dist=NONE;dist=NONE	.	.
KB471301.1	100747	100747	A	G	intergenic	NONE;NONE	dist=NONE;dist=NONE	.	.
KB471301.1	101421	101421	G	A	intergenic	NONE;NONE	dist=NONE;dist=NONE	.	.
KB471301.1	103031	103031	C	A	intergenic	NONE;NONE	dist=NONE;dist=NONE	.	.
KB471301.1	103042	103042	A	G	intergenic	NONE;NONE	dist=NONE;dist=NONE	.	.
KB471301.1	103031	103031	C	A	intergenic	NONE;NONE	dist=NONE;dist=NONE	.	.
KB471301.1	107668	107668	G	C	intergenic	NONE;NONE	dist=NONE;dist=NONE	.	.
KB471301.1	107895	107895	G	A	intergenic	NONE;NONE	dist=NONE;dist=NONE	.	.
KB471301.1	109506	109506	T	C	intergenic	NONE;NONE	dist=NONE;dist=NONE	.	.
KB471301.1	109516	109516	C	A	intergenic	NONE;NONE	dist=NONE;dist=NONE	.	.
KB471301.1	109521	109521	C	A	intergenic	NONE;NONE	dist=NONE;dist=NONE	.	.
KB471301.1	109522	109522	A	T	intergenic	NONE;NONE	dist=NONE;dist=NONE	.	.
KB471301.1	109612	109612	A	C	intergenic	NONE;NONE	dist=NONE;dist=NONE	.	.
KB471301.1	109620	109620	A	C	intergenic	NONE;NONE	dist=NONE;dist=NONE	.	.
KB471301.1	109606	109606	G	A	intergenic	NONE;NONE	dist=NONE;dist=NONE	.	.
KB471301.1	109574	109574	T	C	intergenic	NONE;NONE	dist=NONE;dist=NONE	.	.
KB471301.1	109496	109496	C	G	intergenic	NONE;NONE	dist=NONE;dist=NONE	.	.
KB471301.1	113446	113446	G	C	intergenic	NONE;NONE	dist=NONE;dist=NONE	.	.
KB471301.1	113486	113486	G	A	intergenic	NONE;NONE	dist=NONE;dist=NONE	.	.
KB471301.1	113770	113770	A	C	intergenic	NONE;NONE	dist=NONE;dist=NONE	.	.
KB471301.1	113676	113676	G	A	intergenic	NONE;NONE	dist=NONE;dist=NONE	.	.
KB471301.1	122436	122436	C	G	intergenic	NONE;NONE	dist=NONE;dist=NONE	.	.
KB471301.1	122450	122450	G	C	intergenic	NONE;NONE	dist=NONE;dist=NONE	.	.
KB471301.1	122445	122445	G	A	intergenic	NONE;NONE	dist=NONE;dist=NONE	.	.
KB471301.1	122444	122444	C	T	intergenic	NONE;NONE	dist=NONE;dist=NONE	.	.
KB471301.1	123000	123000	C	G	intergenic	NONE;NONE	dist=NONE;dist=NONE	.	.
KB471301.1	123065	123065	G	A	intergenic	NONE;NONE	dist=NONE;dist=NONE	.	.
KB471301.1	123074	123074	G	A	intergenic	NONE;NONE	dist=NONE;dist=NONE	.	.
KB471301.1	123149	123149	T	A	intergenic	NONE;NONE	dist=NONE;dist=NONE	.	.
KB471301.1	123185	123185	C	T	intergenic	NONE;NONE	dist=NONE;dist=NONE	.	.
KB471634.1	17724	17724	G	A	intergenic	NONE;NONE	dist=NONE;dist=NONE	.	.
KB471634.1	17791	17791	A	G	intergenic	NONE;NONE	dist=NONE;dist=NONE	.	.
KB471634.1	102682	102682	C	T	intergenic	NONE;NONE	dist=NONE;dist=NONE	.	.
KB471757.1	751	751	C	T	intergenic	NONE;NONE	dist=NONE;dist=NONE	.	.
KB471856.1	18349	18349	A	G	intergenic	NONE;NONE	dist=NONE;dist=NONE	.	.
KB471856.1	23479	23479	T	G	intergenic	NONE;NONE	dist=NONE;dist=NONE	.	.
KB471856.1	23479	23479	T	G	intergenic	NONE;NONE	dist=NONE;dist=NONE	.	.
KB471967.1	779686	779686	G	A	intergenic	NONE;NONE	dist=NONE;dist=NONE	.	.
KB471967.1	874595	874595	T	C	intergenic	NONE;NONE	dist=NONE;dist=NONE	.	.
KB471967.1	874648	874648	C	T	intergenic	NONE;NONE	dist=NONE;dist=NONE	.	.
KB471967.1	874491	874491	A	C	intergenic	NONE;NONE	dist=NONE;dist=NONE	.	.
KB471967.1	874458	874458	A	C	intergenic	NONE;NONE	dist=NONE;dist=NONE	.	.
KB471967.1	1560467	1560467	T	A	intergenic	NONE;NONE	dist=NONE;dist=NONE	.	.
KB471968.1	273	273	G	C	intergenic	NONE;NONE	dist=NONE;dist=NONE	.	.
KB471968.1	242	242	A	C	intergenic	NONE;NONE	dist=NONE;dist=NONE	.	.
KB471968.1	58983	58983	G	A	intergenic	NONE;NONE	dist=NONE;dist=NONE	.	.
KB471968.1	113576	113576	T	G	intergenic	NONE;NONE	dist=NONE;dist=NONE	.	.
KB472079.1	116853	116853	C	G	intergenic	NONE;NONE	dist=NONE;dist=NONE	.	.
KB472079.1	117057	117057	C	T	intergenic	NONE;NONE	dist=NONE;dist=NONE	.	.
KB472079.1	117115	117115	C	T	intergenic	NONE;NONE	dist=NONE;dist=NONE	.	.
KB472314.1	150	150	G	A	intergenic	NONE;NONE	dist=NONE;dist=NONE	.	.
KB472390.1	312	312	A	G	intergenic	NONE;NONE	dist=NONE;dist=NONE	.	.
KB472390.1	284	284	G	A	intergenic	NONE;NONE	dist=NONE;dist=NONE	.	.
KB472390.1	269	269	T	C	intergenic	NONE;NONE	dist=NONE;dist=NONE	.	.
KB472390.1	223	223	C	T	intergenic	NONE;NONE	dist=NONE;dist=NONE	.	.
KB472523.1	99720	99720	A	C	intergenic	NONE;NONE	dist=NONE;dist=NONE	.	.
KB472523.1	99701	99701	A	G	intergenic	NONE;NONE	dist=NONE;dist=NONE	.	.
KB472745.1	76984	76984	A	C	intergenic	NONE;NONE	dist=NONE;dist=NONE	.	.
KB472745.1	76983	76983	G	A	intergenic	NONE;NONE	dist=NONE;dist=NONE	.	.
KB472745.1	76966	76966	C	T	intergenic	NONE;NONE	dist=NONE;dist=NONE	.	.
KB472745.1	79387	79387	T	A	intergenic	NONE;NONE	dist=NONE;dist=NONE	.	.
KB472856.1	11576	11576	T	C	intergenic	NONE;NONE	dist=NONE;dist=NONE	.	.
KB472921.1	218	218	C	A	intergenic	NONE;NONE	dist=NONE;dist=NONE	.	.
KB472967.1	52123	52123	T	G	intergenic	NONE;NONE	dist=NONE;dist=NONE	.	.
KB472967.1	94616	94616	T	C	intergenic	NONE;NONE	dist=NONE;dist=NONE	.	.
KB473045.1	443	443	G	T	intergenic	NONE;NONE	dist=NONE;dist=NONE	.	.
KB473045.1	557	557	C	T	intergenic	NONE;NONE	dist=NONE;dist=NONE	.	.
KB473045.1	635	635	A	C	intergenic	NONE;NONE	dist=NONE;dist=NONE	.	.
KB473045.1	686	686	C	T	intergenic	NONE;NONE	dist=NONE;dist=NONE	.	.
KB473045.1	1048	1048	G	A	intergenic	NONE;NONE	dist=NONE;dist=NONE	.	.
KB473045.1	919	919	C	T	intergenic	NONE;NONE	dist=NONE;dist=NONE	.	.
KB473045.1	917	917	A	C	intergenic	NONE;NONE	dist=NONE;dist=NONE	.	.
KB473078.1	34189	34189	C	A	intergenic	NONE;NONE	dist=NONE;dist=NONE	.	.
KB473078.1	375203	375203	G	C	intergenic	NONE;NONE	dist=NONE;dist=NONE	.	.
KB473078.1	375171	375171	T	C	intergenic	NONE;NONE	dist=NONE;dist=NONE	.	.
KB473078.1	375168	375168	G	A	intergenic	NONE;NONE	dist=NONE;dist=NONE	.	.
KB473078.1	375162	375162	A	T	intergenic	NONE;NONE	dist=NONE;dist=NONE	.	.
KB473078.1	375161	375161	C	G	intergenic	NONE;NONE	dist=NONE;dist=NONE	.	.
KB473078.1	590481	590481	G	A	intergenic	NONE;NONE	dist=NONE;dist=NONE	.	.
KB473078.1	785685	785685	C	T	intergenic	NONE;NONE	dist=NONE;dist=NONE	.	.
KB473078.1	785652	785652	C	T	intergenic	NONE;NONE	dist=NONE;dist=NONE	.	.
KB473078.1	1536865	1536865	T	G	intergenic	NONE;NONE	dist=NONE;dist=NONE	.	.
KB473078.1	2067253	2067253	G	C	intergenic	NONE;NONE	dist=NONE;dist=NONE	.	.
KB473078.1	2067247	2067247	G	C	intergenic	NONE;NONE	dist=NONE;dist=NONE	.	.
KB473078.1	2255818	2255818	G	T	intergenic	NONE;NONE	dist=NONE;dist=NONE	.	.
KB473078.1	3154268	3154268	G	C	intergenic	NONE;NONE	dist=NONE;dist=NONE	.	.
KB473078.1	3318360	3318360	A	G	intergenic	NONE;NONE	dist=NONE;dist=NONE	.	.
KB473078.1	3490102	3490102	T	C	intergenic	NONE;NONE	dist=NONE;dist=NONE	.	.
KB473078.1	3490524	3490524	A	T	intergenic	NONE;NONE	dist=NONE;dist=NONE	.	.
KB473078.1	3490095	3490095	A	G	intergenic	NONE;NONE	dist=NONE;dist=NONE	.	.
KB473078.1	3490037	3490037	G	A	intergenic	NONE;NONE	dist=NONE;dist=NONE	.	.
KB473078.1	3612083	3612083	C	G	intergenic	NONE;NONE	dist=NONE;dist=NONE	.	.
KB473078.1	3612118	3612118	G	A	intergenic	NONE;NONE	dist=NONE;dist=NONE	.	.
KB473078.1	3612123	3612123	C	T	intergenic	NONE;NONE	dist=NONE;dist=NONE	.	.
KB473078.1	4352436	4352436	G	C	intergenic	NONE;NONE	dist=NONE;dist=NONE	.	.
KB473078.1	4352435	4352435	G	A	intergenic	NONE;NONE	dist=NONE;dist=NONE	.	.
KB473078.1	4352412	4352412	C	T	intergenic	NONE;NONE	dist=NONE;dist=NONE	.	.
KB473078.1	4450539	4450539	G	A	intergenic	NONE;NONE	dist=NONE;dist=NONE	.	.
KB473078.1	4946798	4946798	A	G	intergenic	NONE;NONE	dist=NONE;dist=NONE	.	.
KB473078.1	4946890	4946890	G	A	intergenic	NONE;NONE	dist=NONE;dist=NONE	.	.
KB473079.1	17015	17015	G	T	intergenic	NONE;NONE	dist=NONE;dist=NONE	.	.
KB473190.1	293602	293602	A	G	intergenic	NONE;NONE	dist=NONE;dist=NONE	.	.
KB473190.1	293606	293606	C	T	intergenic	NONE;NONE	dist=NONE;dist=NONE	.	.
KB473190.1	293669	293669	C	T	intergenic	NONE;NONE	dist=NONE;dist=NONE	.	.
KB473190.1	293733	293733	A	C	intergenic	NONE;NONE	dist=NONE;dist=NONE	.	.
KB473244.1	279	279	G	A	intergenic	NONE;NONE	dist=NONE;dist=NONE	.	.
KB473412.1	126935	126935	C	T	intergenic	NONE;NONE	dist=NONE;dist=NONE	.	.
KB473412.1	126935	126935	C	T	intergenic	NONE;NONE	dist=NONE;dist=NONE	.	.
KB473912.1	424	424	T	C	intergenic	NONE;NONE	dist=NONE;dist=NONE	.	.
KB473912.1	436	436	C	G	intergenic	NONE;NONE	dist=NONE;dist=NONE	.	.
KB473912.1	437	437	A	C	intergenic	NONE;NONE	dist=NONE;dist=NONE	.	.
KB473912.1	439	439	A	T	intergenic	NONE;NONE	dist=NONE;dist=NONE	.	.
KB473912.1	494	494	T	A	intergenic	NONE;NONE	dist=NONE;dist=NONE	.	.
KB473912.1	629	629	A	G	intergenic	NONE;NONE	dist=NONE;dist=NONE	.	.
KB473912.1	650	650	G	A	intergenic	NONE;NONE	dist=NONE;dist=NONE	.	.
KB473912.1	711	711	A	G	intergenic	NONE;NONE	dist=NONE;dist=NONE	.	.
KB473912.1	851	851	A	G	intergenic	NONE;NONE	dist=NONE;dist=NONE	.	.
KB473912.1	863	863	A	C	intergenic	NONE;NONE	dist=NONE;dist=NONE	.	.
KB473912.1	614	614	G	A	intergenic	NONE;NONE	dist=NONE;dist=NONE	.	.
KB473912.1	506	506	T	A	intergenic	NONE;NONE	dist=NONE;dist=NONE	.	.
KB473912.1	449	449	C	G	intergenic	NONE;NONE	dist=NONE;dist=NONE	.	.
KB473912.1	400	400	A	G	intergenic	NONE;NONE	dist=NONE;dist=NONE	.	.
KB474189.1	1304459	1304459	C	T	intergenic	NONE;NONE	dist=NONE;dist=NONE	.	.
KB474189.1	1304539	1304539	A	C	intergenic	NONE;NONE	dist=NONE;dist=NONE	.	.
KB474189.1	1304535	1304535	G	A	intergenic	NONE;NONE	dist=NONE;dist=NONE	.	.
KB474189.1	1304518	1304518	A	G	intergenic	NONE;NONE	dist=NONE;dist=NONE	.	.
KB474189.1	1304511	1304511	G	T	intergenic	NONE;NONE	dist=NONE;dist=NONE	.	.
KB474189.1	1304509	1304509	C	T	intergenic	NONE;NONE	dist=NONE;dist=NONE	.	.
KB474189.1	1304503	1304503	C	T	intergenic	NONE;NONE	dist=NONE;dist=NONE	.	.
KB474189.1	1401969	1401969	A	C	intergenic	NONE;NONE	dist=NONE;dist=NONE	.	.
KB474189.1	1401960	1401960	G	A	intergenic	NONE;NONE	dist=NONE;dist=NONE	.	.
KB474189.1	1401945	1401945	A	T	intergenic	NONE;NONE	dist=NONE;dist=NONE	.	.
KB474189.1	1401874	1401874	A	G	intergenic	NONE;NONE	dist=NONE;dist=NONE	.	.
KB474189.1	1545105	1545105	A	T	intergenic	NONE;NONE	dist=NONE;dist=NONE	.	.
KB474189.1	1909637	1909637	G	A	intergenic	NONE;NONE	dist=NONE;dist=NONE	.	.
KB474189.1	1909645	1909645	C	T	intergenic	NONE;NONE	dist=NONE;dist=NONE	.	.
KB474189.1	1909650	1909650	G	A	intergenic	NONE;NONE	dist=NONE;dist=NONE	.	.
KB474189.1	1909651	1909651	G	C	intergenic	NONE;NONE	dist=NONE;dist=NONE	.	.
KB474189.1	1909657	1909657	A	G	intergenic	NONE;NONE	dist=NONE;dist=NONE	.	.
KB474189.1	1909698	1909698	C	G	intergenic	NONE;NONE	dist=NONE;dist=NONE	.	.
KB474189.1	1909634	1909634	C	T	intergenic	NONE;NONE	dist=NONE;dist=NONE	.	.
KB474189.1	1909627	1909627	A	G	intergenic	NONE;NONE	dist=NONE;dist=NONE	.	.
KB474189.1	1950403	1950403	G	T	intergenic	NONE;NONE	dist=NONE;dist=NONE	.	.
KB474189.1	1950447	1950447	C	A	intergenic	NONE;NONE	dist=NONE;dist=NONE	.	.
KB474189.1	1950514	1950514	G	A	intergenic	NONE;NONE	dist=NONE;dist=NONE	.	.
KB474189.1	1950460	1950460	C	T	intergenic	NONE;NONE	dist=NONE;dist=NONE	.	.
KB474189.1	1950413	1950413	A	G	intergenic	NONE;NONE	dist=NONE;dist=NONE	.	.
KB474189.1	1950396	1950396	A	G	intergenic	NONE;NONE	dist=NONE;dist=NONE	.	.
KB474189.1	1950385	1950385	G	C	intergenic	NONE;NONE	dist=NONE;dist=NONE	.	.
KB474189.1	3864949	3864949	C	T	intergenic	NONE;NONE	dist=NONE;dist=NONE	.	.
KB474189.1	3864965	3864965	G	T	intergenic	NONE;NONE	dist=NONE;dist=NONE	.	.
KB474189.1	3864975	3864975	A	T	intergenic	NONE;NONE	dist=NONE;dist=NONE	.	.
KB474189.1	3865009	3865009	T	C	intergenic	NONE;NONE	dist=NONE;dist=NONE	.	.
KB474189.1	3864980	3864980	A	C	intergenic	NONE;NONE	dist=NONE;dist=NONE	.	.
KB474189.1	3864950	3864950	C	T	intergenic	NONE;NONE	dist=NONE;dist=NONE	.	.
KB474189.1	3864797	3864797	A	G	intergenic	NONE;NONE	dist=NONE;dist=NONE	.	.
KB474189.1	3864766	3864766	T	C	intergenic	NONE;NONE	dist=NONE;dist=NONE	.	.
KB474189.1	3864747	3864747	G	C	intergenic	NONE;NONE	dist=NONE;dist=NONE	.	.
KB474189.1	3864707	3864707	G	C	intergenic	NONE;NONE	dist=NONE;dist=NONE	.	.
KB474190.1	8702	8702	T	C	intergenic	NONE;NONE	dist=NONE;dist=NONE	.	.
KB474190.1	8703	8703	A	G	intergenic	NONE;NONE	dist=NONE;dist=NONE	.	.
KB474190.1	8738	8738	A	C	intergenic	NONE;NONE	dist=NONE;dist=NONE	.	.
KB474190.1	8750	8750	T	G	intergenic	NONE;NONE	dist=NONE;dist=NONE	.	.
KB474190.1	8774	8774	G	C	intergenic	NONE;NONE	dist=NONE;dist=NONE	.	.
KB474190.1	8787	8787	A	G	intergenic	NONE;NONE	dist=NONE;dist=NONE	.	.
KB474190.1	8789	8789	C	T	intergenic	NONE;NONE	dist=NONE;dist=NONE	.	.
KB474190.1	8790	8790	T	C	intergenic	NONE;NONE	dist=NONE;dist=NONE	.	.
KB474190.1	8832	8832	C	T	intergenic	NONE;NONE	dist=NONE;dist=NONE	.	.
KB474190.1	8841	8841	C	A	intergenic	NONE;NONE	dist=NONE;dist=NONE	.	.
KB474190.1	8847	8847	C	T	intergenic	NONE;NONE	dist=NONE;dist=NONE	.	.
KB474190.1	8866	8866	G	A	intergenic	NONE;NONE	dist=NONE;dist=NONE	.	.
KB474190.1	8869	8869	A	G	intergenic	NONE;NONE	dist=NONE;dist=NONE	.	.
KB474190.1	8875	8875	A	G	intergenic	NONE;NONE	dist=NONE;dist=NONE	.	.
KB474190.1	8807	8807	C	T	intergenic	NONE;NONE	dist=NONE;dist=NONE	.	.
KB474190.1	8774	8774	G	C	intergenic	NONE;NONE	dist=NONE;dist=NONE	.	.
KB474190.1	26501	26501	G	T	intergenic	NONE;NONE	dist=NONE;dist=NONE	.	.
KB474190.1	27418	27418	T	G	intergenic	NONE;NONE	dist=NONE;dist=NONE	.	.
KB474190.1	27319	27319	C	T	intergenic	NONE;NONE	dist=NONE;dist=NONE	.	.
KB474190.1	27722	27722	C	G	intergenic	NONE;NONE	dist=NONE;dist=NONE	.	.
KB474190.1	29364	29364	C	T	intergenic	NONE;NONE	dist=NONE;dist=NONE	.	.
KB474190.1	28954	28954	C	T	intergenic	NONE;NONE	dist=NONE;dist=NONE	.	.
KB474190.1	33373	33373	C	T	intergenic	NONE;NONE	dist=NONE;dist=NONE	.	.
KB474190.1	34632	34632	C	T	intergenic	NONE;NONE	dist=NONE;dist=NONE	.	.
KB474190.1	34632	34632	C	T	intergenic	NONE;NONE	dist=NONE;dist=NONE	.	.
KB474190.1	34595	34595	C	G	intergenic	NONE;NONE	dist=NONE;dist=NONE	.	.
KB474190.1	34573	34573	T	G	intergenic	NONE;NONE	dist=NONE;dist=NONE	.	.
KB474190.1	34698	34698	C	A	intergenic	NONE;NONE	dist=NONE;dist=NONE	.	.
KB474190.1	40003	40003	G	T	intergenic	NONE;NONE	dist=NONE;dist=NONE	.	.
KB474190.1	39763	39763	G	C	intergenic	NONE;NONE	dist=NONE;dist=NONE	.	.
KB474190.1	39229	39229	A	C	intergenic	NONE;NONE	dist=NONE;dist=NONE	.	.
KB474190.1	47847	47847	T	C	intergenic	NONE;NONE	dist=NONE;dist=NONE	.	.
KB474190.1	47837	47837	G	T	intergenic	NONE;NONE	dist=NONE;dist=NONE	.	.
KB474190.1	47899	47899	G	A	intergenic	NONE;NONE	dist=NONE;dist=NONE	.	.
KB474190.1	47962	47962	T	C	intergenic	NONE;NONE	dist=NONE;dist=NONE	.	.
KB474190.1	50588	50588	C	T	intergenic	NONE;NONE	dist=NONE;dist=NONE	.	.
KB474190.1	50831	50831	G	A	intergenic	NONE;NONE	dist=NONE;dist=NONE	.	.
KB474190.1	54192	54192	G	C	intergenic	NONE;NONE	dist=NONE;dist=NONE	.	.
KB474190.1	54307	54307	A	C	intergenic	NONE;NONE	dist=NONE;dist=NONE	.	.
KB474190.1	54302	54302	C	T	intergenic	NONE;NONE	dist=NONE;dist=NONE	.	.
KB474190.1	62474	62474	G	C	intergenic	NONE;NONE	dist=NONE;dist=NONE	.	.
KB474190.1	62550	62550	A	G	intergenic	NONE;NONE	dist=NONE;dist=NONE	.	.
KB474190.1	62563	62563	C	T	intergenic	NONE;NONE	dist=NONE;dist=NONE	.	.
KB474190.1	62469	62469	G	A	intergenic	NONE;NONE	dist=NONE;dist=NONE	.	.
KB474190.1	62444	62444	G	C	intergenic	NONE;NONE	dist=NONE;dist=NONE	.	.
KB474190.1	64201	64201	G	A	intergenic	NONE;NONE	dist=NONE;dist=NONE	.	.
KB474190.1	64107	64107	T	C	intergenic	NONE;NONE	dist=NONE;dist=NONE	.	.
KB474190.1	64382	64382	C	T	intergenic	NONE;NONE	dist=NONE;dist=NONE	.	.
KB474190.1	64330	64330	C	T	intergenic	NONE;NONE	dist=NONE;dist=NONE	.	.
KB474190.1	64920	64920	G	A	intergenic	NONE;NONE	dist=NONE;dist=NONE	.	.
KB474190.1	64936	64936	G	C	intergenic	NONE;NONE	dist=NONE;dist=NONE	.	.
KB474190.1	74016	74016	C	T	intergenic	NONE;NONE	dist=NONE;dist=NONE	.	.
KB474190.1	73994	73994	C	T	intergenic	NONE;NONE	dist=NONE;dist=NONE	.	.
KB474190.1	73991	73991	G	A	intergenic	NONE;NONE	dist=NONE;dist=NONE	.	.
KB474190.1	75383	75383	G	A	intergenic	NONE;NONE	dist=NONE;dist=NONE	.	.
KB474190.1	75740	75740	C	A	intergenic	NONE;NONE	dist=NONE;dist=NONE	.	.
KB474190.1	75476	75476	G	T	intergenic	NONE;NONE	dist=NONE;dist=NONE	.	.
KB474301.1	60483	60483	G	A	intergenic	NONE;NONE	dist=NONE;dist=NONE	.	.
KB474301.1	60626	60626	A	G	intergenic	NONE;NONE	dist=NONE;dist=NONE	.	.
KB474301.1	60631	60631	G	T	intergenic	NONE;NONE	dist=NONE;dist=NONE	.	.
KB474301.1	60700	60700	G	A	intergenic	NONE;NONE	dist=NONE;dist=NONE	.	.
KB474301.1	60713	60713	G	T	intergenic	NONE;NONE	dist=NONE;dist=NONE	.	.
KB474301.1	60721	60721	G	C	intergenic	NONE;NONE	dist=NONE;dist=NONE	.	.
KB475078.1	103259	103259	A	G	intergenic	NONE;NONE	dist=NONE;dist=NONE	.	.
KB475189.1	87306	87306	T	G	intergenic	NONE;NONE	dist=NONE;dist=NONE	.	.
KB475300.1	324220	324220	C	G	intergenic	NONE;NONE	dist=NONE;dist=NONE	.	.
KB475300.1	324242	324242	T	C	intergenic	NONE;NONE	dist=NONE;dist=NONE	.	.
KB475300.1	324242	324242	T	C	intergenic	NONE;NONE	dist=NONE;dist=NONE	.	.
KB475300.1	788592	788592	G	C	intergenic	NONE;NONE	dist=NONE;dist=NONE	.	.
KB475300.1	869823	869823	C	T	intergenic	NONE;NONE	dist=NONE;dist=NONE	.	.
KB475300.1	869630	869630	G	A	intergenic	NONE;NONE	dist=NONE;dist=NONE	.	.
KB475300.1	1875940	1875940	T	C	intergenic	NONE;NONE	dist=NONE;dist=NONE	.	.
KB475300.1	1875940	1875940	T	C	intergenic	NONE;NONE	dist=NONE;dist=NONE	.	.
KB475300.1	1942316	1942316	C	T	intergenic	NONE;NONE	dist=NONE;dist=NONE	.	.
KB475300.1	2763139	2763139	T	G	intergenic	NONE;NONE	dist=NONE;dist=NONE	.	.
KB475300.1	2763372	2763372	C	A	intergenic	NONE;NONE	dist=NONE;dist=NONE	.	.
KB475300.1	2824081	2824081	G	A	intergenic	NONE;NONE	dist=NONE;dist=NONE	.	.
KB475300.1	2824102	2824102	T	A	intergenic	NONE;NONE	dist=NONE;dist=NONE	.	.
KB475300.1	2824081	2824081	G	A	intergenic	NONE;NONE	dist=NONE;dist=NONE	.	.
KB475300.1	2824064	2824064	G	T	intergenic	NONE;NONE	dist=NONE;dist=NONE	.	.
KB475300.1	2824032	2824032	A	T	intergenic	NONE;NONE	dist=NONE;dist=NONE	.	.
KB475300.1	2824020	2824020	C	T	intergenic	NONE;NONE	dist=NONE;dist=NONE	.	.
KB475300.1	2823768	2823768	C	A	intergenic	NONE;NONE	dist=NONE;dist=NONE	.	.
KB475300.1	2823766	2823766	A	G	intergenic	NONE;NONE	dist=NONE;dist=NONE	.	.
KB475300.1	3895896	3895896	G	A	intergenic	NONE;NONE	dist=NONE;dist=NONE	.	.
KB475300.1	3895915	3895915	G	A	intergenic	NONE;NONE	dist=NONE;dist=NONE	.	.
KB475523.1	71095	71095	A	T	intergenic	NONE;NONE	dist=NONE;dist=NONE	.	.
KB475523.1	71096	71096	C	A	intergenic	NONE;NONE	dist=NONE;dist=NONE	.	.
KB475523.1	100013	100013	A	T	intergenic	NONE;NONE	dist=NONE;dist=NONE	.	.
KB475523.1	99791	99791	G	T	intergenic	NONE;NONE	dist=NONE;dist=NONE	.	.
KB475523.1	99783	99783	T	G	intergenic	NONE;NONE	dist=NONE;dist=NONE	.	.
KB475523.1	99741	99741	C	T	intergenic	NONE;NONE	dist=NONE;dist=NONE	.	.
KB475523.1	99732	99732	A	T	intergenic	NONE;NONE	dist=NONE;dist=NONE	.	.
KB475523.1	102616	102616	A	G	intergenic	NONE;NONE	dist=NONE;dist=NONE	.	.
KB475523.1	102606	102606	A	G	intergenic	NONE;NONE	dist=NONE;dist=NONE	.	.
KB475523.1	104823	104823	T	C	intergenic	NONE;NONE	dist=NONE;dist=NONE	.	.
KB475523.1	105362	105362	C	T	intergenic	NONE;NONE	dist=NONE;dist=NONE	.	.
KB475523.1	105447	105447	C	A	intergenic	NONE;NONE	dist=NONE;dist=NONE	.	.
KB475523.1	104823	104823	T	C	intergenic	NONE;NONE	dist=NONE;dist=NONE	.	.
KB475523.1	104870	104870	C	T	intergenic	NONE;NONE	dist=NONE;dist=NONE	.	.
KB475523.1	105842	105842	C	T	intergenic	NONE;NONE	dist=NONE;dist=NONE	.	.
KB475523.1	105821	105821	T	A	intergenic	NONE;NONE	dist=NONE;dist=NONE	.	.
KB475634.1	106501	106501	T	G	intergenic	NONE;NONE	dist=NONE;dist=NONE	.	.
KB475856.1	17827	17827	A	G	intergenic	NONE;NONE	dist=NONE;dist=NONE	.	.
KB475856.1	17987	17987	C	G	intergenic	NONE;NONE	dist=NONE;dist=NONE	.	.
KB475856.1	95647	95647	G	A	intergenic	NONE;NONE	dist=NONE;dist=NONE	.	.
KB475856.1	96122	96122	C	A	intergenic	NONE;NONE	dist=NONE;dist=NONE	.	.
KB475856.1	96216	96216	A	T	intergenic	NONE;NONE	dist=NONE;dist=NONE	.	.
KB475856.1	100229	100229	G	A	intergenic	NONE;NONE	dist=NONE;dist=NONE	.	.
KB475856.1	100257	100257	C	G	intergenic	NONE;NONE	dist=NONE;dist=NONE	.	.
KB475856.1	101026	101026	T	C	intergenic	NONE;NONE	dist=NONE;dist=NONE	.	.
KB475856.1	101452	101452	G	A	intergenic	NONE;NONE	dist=NONE;dist=NONE	.	.
KB475856.1	101026	101026	T	C	intergenic	NONE;NONE	dist=NONE;dist=NONE	.	.
KB475856.1	101705	101705	A	T	intergenic	NONE;NONE	dist=NONE;dist=NONE	.	.
KB475967.1	131152	131152	C	T	intergenic	NONE;NONE	dist=NONE;dist=NONE	.	.
KB475967.1	139663	139663	C	A	intergenic	NONE;NONE	dist=NONE;dist=NONE	.	.
KB475967.1	139672	139672	C	A	intergenic	NONE;NONE	dist=NONE;dist=NONE	.	.
KB475967.1	139690	139690	C	G	intergenic	NONE;NONE	dist=NONE;dist=NONE	.	.
KB475967.1	139690	139690	C	G	intergenic	NONE;NONE	dist=NONE;dist=NONE	.	.
KB476112.1	1112	1112	G	A	intergenic	NONE;NONE	dist=NONE;dist=NONE	.	.
KB476300.1	18198	18198	G	C	intergenic	NONE;NONE	dist=NONE;dist=NONE	.	.
KB476411.1	412146	412146	G	A	intergenic	NONE;NONE	dist=NONE;dist=NONE	.	.
KB476411.1	417279	417279	C	A	intergenic	NONE;NONE	dist=NONE;dist=NONE	.	.
KB476411.1	548998	548998	G	A	intergenic	NONE;NONE	dist=NONE;dist=NONE	.	.
KB476411.1	549057	549057	G	A	intergenic	NONE;NONE	dist=NONE;dist=NONE	.	.
KB476411.1	549075	549075	C	G	intergenic	NONE;NONE	dist=NONE;dist=NONE	.	.
KB476411.1	549090	549090	G	A	intergenic	NONE;NONE	dist=NONE;dist=NONE	.	.
KB476411.1	559711	559711	C	T	intergenic	NONE;NONE	dist=NONE;dist=NONE	.	.
KB476411.1	559777	559777	C	T	intergenic	NONE;NONE	dist=NONE;dist=NONE	.	.
KB476411.1	559910	559910	C	T	intergenic	NONE;NONE	dist=NONE;dist=NONE	.	.
KB476411.1	559914	559914	C	T	intergenic	NONE;NONE	dist=NONE;dist=NONE	.	.
KB476411.1	559998	559998	C	T	intergenic	NONE;NONE	dist=NONE;dist=NONE	.	.
KB476411.1	559937	559937	A	C	intergenic	NONE;NONE	dist=NONE;dist=NONE	.	.
KB476411.1	624244	624244	G	A	intergenic	NONE;NONE	dist=NONE;dist=NONE	.	.
KB476411.1	624191	624191	C	T	intergenic	NONE;NONE	dist=NONE;dist=NONE	.	.
KB476411.1	624183	624183	C	T	intergenic	NONE;NONE	dist=NONE;dist=NONE	.	.
KB476411.1	624102	624102	G	C	intergenic	NONE;NONE	dist=NONE;dist=NONE	.	.
KB476411.1	624101	624101	T	C	intergenic	NONE;NONE	dist=NONE;dist=NONE	.	.
KB476411.1	624090	624090	T	C	intergenic	NONE;NONE	dist=NONE;dist=NONE	.	.
KB476411.1	624080	624080	C	T	intergenic	NONE;NONE	dist=NONE;dist=NONE	.	.
KB476411.1	624054	624054	C	T	intergenic	NONE;NONE	dist=NONE;dist=NONE	.	.
KB476411.1	624006	624006	G	A	intergenic	NONE;NONE	dist=NONE;dist=NONE	.	.
KB476411.1	846770	846770	C	T	intergenic	NONE;NONE	dist=NONE;dist=NONE	.	.
KB476411.1	1212917	1212917	G	A	intergenic	NONE;NONE	dist=NONE;dist=NONE	.	.
KB476411.1	3561863	3561863	T	C	intergenic	NONE;NONE	dist=NONE;dist=NONE	.	.
KB476411.1	3561865	3561865	C	G	intergenic	NONE;NONE	dist=NONE;dist=NONE	.	.
KB476411.1	3561943	3561943	T	C	intergenic	NONE;NONE	dist=NONE;dist=NONE	.	.
KB476411.1	3561946	3561946	A	T	intergenic	NONE;NONE	dist=NONE;dist=NONE	.	.
KB476411.1	4104872	4104872	T	G	intergenic	NONE;NONE	dist=NONE;dist=NONE	.	.
KB476411.1	4104874	4104874	A	C	intergenic	NONE;NONE	dist=NONE;dist=NONE	.	.
KB476411.1	4104897	4104897	A	T	intergenic	NONE;NONE	dist=NONE;dist=NONE	.	.
KB476411.1	4104950	4104950	C	T	intergenic	NONE;NONE	dist=NONE;dist=NONE	.	.
KB476411.1	4104958	4104958	C	G	intergenic	NONE;NONE	dist=NONE;dist=NONE	.	.
KB476411.1	4104962	4104962	G	A	intergenic	NONE;NONE	dist=NONE;dist=NONE	.	.
KB476411.1	4217052	4217052	C	T	intergenic	NONE;NONE	dist=NONE;dist=NONE	.	.
KB476411.1	4217065	4217065	G	T	intergenic	NONE;NONE	dist=NONE;dist=NONE	.	.
KB476411.1	4217101	4217101	G	T	intergenic	NONE;NONE	dist=NONE;dist=NONE	.	.
KB476411.1	4217101	4217101	G	T	intergenic	NONE;NONE	dist=NONE;dist=NONE	.	.
KB476411.1	4217065	4217065	G	T	intergenic	NONE;NONE	dist=NONE;dist=NONE	.	.
KB476411.1	4217052	4217052	C	T	intergenic	NONE;NONE	dist=NONE;dist=NONE	.	.
KB476411.1	4874641	4874641	C	T	intergenic	NONE;NONE	dist=NONE;dist=NONE	.	.
KB476411.1	5096470	5096470	T	G	intergenic	NONE;NONE	dist=NONE;dist=NONE	.	.
KB476411.1	5096488	5096488	G	A	intergenic	NONE;NONE	dist=NONE;dist=NONE	.	.
KB476411.1	5096494	5096494	C	G	intergenic	NONE;NONE	dist=NONE;dist=NONE	.	.
KB476411.1	5096499	5096499	G	A	intergenic	NONE;NONE	dist=NONE;dist=NONE	.	.
KB476411.1	5096503	5096503	C	T	intergenic	NONE;NONE	dist=NONE;dist=NONE	.	.
KB476411.1	5096759	5096759	A	G	intergenic	NONE;NONE	dist=NONE;dist=NONE	.	.
KB476411.1	5096811	5096811	C	T	intergenic	NONE;NONE	dist=NONE;dist=NONE	.	.
KB476411.1	5096810	5096810	G	A	intergenic	NONE;NONE	dist=NONE;dist=NONE	.	.
KB476411.1	5096764	5096764	C	T	intergenic	NONE;NONE	dist=NONE;dist=NONE	.	.
KB476411.1	5096533	5096533	A	G	intergenic	NONE;NONE	dist=NONE;dist=NONE	.	.
KB476411.1	5100435	5100435	G	A	intergenic	NONE;NONE	dist=NONE;dist=NONE	.	.
KB476411.1	5100407	5100407	G	A	intergenic	NONE;NONE	dist=NONE;dist=NONE	.	.
KB476411.1	5100406	5100406	T	C	intergenic	NONE;NONE	dist=NONE;dist=NONE	.	.
KB476411.1	5100397	5100397	G	A	intergenic	NONE;NONE	dist=NONE;dist=NONE	.	.
KB476411.1	5100393	5100393	G	A	intergenic	NONE;NONE	dist=NONE;dist=NONE	.	.
KB476411.1	5100295	5100295	C	T	intergenic	NONE;NONE	dist=NONE;dist=NONE	.	.
KB476411.1	5100294	5100294	G	A	intergenic	NONE;NONE	dist=NONE;dist=NONE	.	.
KB476411.1	5100278	5100278	A	G	intergenic	NONE;NONE	dist=NONE;dist=NONE	.	.
KB476411.1	6511305	6511305	G	A	intergenic	NONE;NONE	dist=NONE;dist=NONE	.	.
KB476411.1	7098662	7098662	C	T	intergenic	NONE;NONE	dist=NONE;dist=NONE	.	.
KB476411.1	7098941	7098941	G	A	intergenic	NONE;NONE	dist=NONE;dist=NONE	.	.
KB476411.1	7098975	7098975	C	G	intergenic	NONE;NONE	dist=NONE;dist=NONE	.	.
KB476411.1	7098941	7098941	G	A	intergenic	NONE;NONE	dist=NONE;dist=NONE	.	.
KB476411.1	8502205	8502205	C	T	intergenic	NONE;NONE	dist=NONE;dist=NONE	.	.
KB476411.1	8502112	8502112	A	G	intergenic	NONE;NONE	dist=NONE;dist=NONE	.	.
KB476411.1	8978854	8978854	C	T	intergenic	NONE;NONE	dist=NONE;dist=NONE	.	.
KB476411.1	10885806	10885806	G	A	intergenic	NONE;NONE	dist=NONE;dist=NONE	.	.
KB476411.1	10885874	10885874	A	C	intergenic	NONE;NONE	dist=NONE;dist=NONE	.	.
KB476412.1	201003	201003	C	T	intergenic	NONE;NONE	dist=NONE;dist=NONE	.	.
KB476412.1	201078	201078	T	C	intergenic	NONE;NONE	dist=NONE;dist=NONE	.	.
KB476412.1	201078	201078	T	C	intergenic	NONE;NONE	dist=NONE;dist=NONE	.	.
KB476412.1	201003	201003	C	T	intergenic	NONE;NONE	dist=NONE;dist=NONE	.	.
KB476523.1	26260	26260	G	A	intergenic	NONE;NONE	dist=NONE;dist=NONE	.	.
KB476523.1	26299	26299	C	T	intergenic	NONE;NONE	dist=NONE;dist=NONE	.	.
KB476523.1	45652	45652	G	A	intergenic	NONE;NONE	dist=NONE;dist=NONE	.	.
KB477078.1	16664	16664	C	T	intergenic	NONE;NONE	dist=NONE;dist=NONE	.	.
KB477189.1	54709	54709	A	G	intergenic	NONE;NONE	dist=NONE;dist=NONE	.	.
KB477189.1	54724	54724	T	C	intergenic	NONE;NONE	dist=NONE;dist=NONE	.	.
KB477189.1	54746	54746	G	A	intergenic	NONE;NONE	dist=NONE;dist=NONE	.	.
KB477189.1	54760	54760	T	C	intergenic	NONE;NONE	dist=NONE;dist=NONE	.	.
KB477189.1	54942	54942	T	C	intergenic	NONE;NONE	dist=NONE;dist=NONE	.	.
KB477189.1	54943	54943	G	T	intergenic	NONE;NONE	dist=NONE;dist=NONE	.	.
KB477522.1	76013	76013	G	A	intergenic	NONE;NONE	dist=NONE;dist=NONE	.	.
KB477522.1	75942	75942	T	G	intergenic	NONE;NONE	dist=NONE;dist=NONE	.	.
KB477522.1	488822	488822	T	C	intergenic	NONE;NONE	dist=NONE;dist=NONE	.	.
KB477522.1	488601	488601	G	A	intergenic	NONE;NONE	dist=NONE;dist=NONE	.	.
KB477522.1	488584	488584	T	G	intergenic	NONE;NONE	dist=NONE;dist=NONE	.	.
KB477522.1	488546	488546	G	T	intergenic	NONE;NONE	dist=NONE;dist=NONE	.	.
KB477522.1	1488144	1488144	G	A	intergenic	NONE;NONE	dist=NONE;dist=NONE	.	.
KB477522.1	1488247	1488247	A	G	intergenic	NONE;NONE	dist=NONE;dist=NONE	.	.
KB477522.1	1488182	1488182	G	A	intergenic	NONE;NONE	dist=NONE;dist=NONE	.	.
KB477522.1	1488143	1488143	A	G	intergenic	NONE;NONE	dist=NONE;dist=NONE	.	.
KB477522.1	1994981	1994981	C	A	intergenic	NONE;NONE	dist=NONE;dist=NONE	.	.
KB477522.1	2017493	2017493	G	A	intergenic	NONE;NONE	dist=NONE;dist=NONE	.	.
KB477522.1	2017563	2017563	G	A	intergenic	NONE;NONE	dist=NONE;dist=NONE	.	.
KB477522.1	2017564	2017564	C	T	intergenic	NONE;NONE	dist=NONE;dist=NONE	.	.
KB477522.1	2017599	2017599	G	A	intergenic	NONE;NONE	dist=NONE;dist=NONE	.	.
KB477522.1	2017608	2017608	G	C	intergenic	NONE;NONE	dist=NONE;dist=NONE	.	.
KB477522.1	2017633	2017633	C	T	intergenic	NONE;NONE	dist=NONE;dist=NONE	.	.
KB477522.1	2017643	2017643	T	G	intergenic	NONE;NONE	dist=NONE;dist=NONE	.	.
KB477522.1	2017645	2017645	C	G	intergenic	NONE;NONE	dist=NONE;dist=NONE	.	.
KB477522.1	2017653	2017653	A	T	intergenic	NONE;NONE	dist=NONE;dist=NONE	.	.
KB477522.1	2017654	2017654	T	G	intergenic	NONE;NONE	dist=NONE;dist=NONE	.	.
KB477522.1	2017664	2017664	G	C	intergenic	NONE;NONE	dist=NONE;dist=NONE	.	.
KB477522.1	2017668	2017668	A	G	intergenic	NONE;NONE	dist=NONE;dist=NONE	.	.
KB477522.1	2120976	2120976	C	T	intergenic	NONE;NONE	dist=NONE;dist=NONE	.	.
KB477522.1	2121010	2121010	C	T	intergenic	NONE;NONE	dist=NONE;dist=NONE	.	.
KB477522.1	2121010	2121010	C	T	intergenic	NONE;NONE	dist=NONE;dist=NONE	.	.
KB477522.1	3131428	3131428	A	T	intergenic	NONE;NONE	dist=NONE;dist=NONE	.	.
KB477522.1	3239252	3239252	G	A	intergenic	NONE;NONE	dist=NONE;dist=NONE	.	.
KB477522.1	4115417	4115417	G	A	intergenic	NONE;NONE	dist=NONE;dist=NONE	.	.
KB477522.1	4552296	4552296	C	T	intergenic	NONE;NONE	dist=NONE;dist=NONE	.	.
KB477522.1	4552300	4552300	T	C	intergenic	NONE;NONE	dist=NONE;dist=NONE	.	.
KB477522.1	4552305	4552305	G	A	intergenic	NONE;NONE	dist=NONE;dist=NONE	.	.
KB477522.1	5454924	5454924	T	G	intergenic	NONE;NONE	dist=NONE;dist=NONE	.	.
KB477522.1	6433931	6433931	G	A	intergenic	NONE;NONE	dist=NONE;dist=NONE	.	.
KB477522.1	6465066	6465066	T	C	intergenic	NONE;NONE	dist=NONE;dist=NONE	.	.
KB477522.1	6465118	6465118	T	C	intergenic	NONE;NONE	dist=NONE;dist=NONE	.	.
KB477522.1	6465128	6465128	T	C	intergenic	NONE;NONE	dist=NONE;dist=NONE	.	.
KB477522.1	6465356	6465356	G	A	intergenic	NONE;NONE	dist=NONE;dist=NONE	.	.
KB477522.1	7211592	7211592	C	T	intergenic	NONE;NONE	dist=NONE;dist=NONE	.	.
KB477522.1	7211593	7211593	C	T	intergenic	NONE;NONE	dist=NONE;dist=NONE	.	.
KB477522.1	7211618	7211618	T	C	intergenic	NONE;NONE	dist=NONE;dist=NONE	.	.
KB477522.1	7212106	7212106	C	G	intergenic	NONE;NONE	dist=NONE;dist=NONE	.	.
KB477522.1	10309125	10309125	C	T	intergenic	NONE;NONE	dist=NONE;dist=NONE	.	.
KB477522.1	11984084	11984084	C	A	intergenic	NONE;NONE	dist=NONE;dist=NONE	.	.
KB477522.1	12080343	12080343	G	T	intergenic	NONE;NONE	dist=NONE;dist=NONE	.	.
KB477522.1	12080253	12080253	G	A	intergenic	NONE;NONE	dist=NONE;dist=NONE	.	.
KB477630.1	168	168	C	T	intergenic	NONE;NONE	dist=NONE;dist=NONE	.	.
KB478189.1	46348	46348	C	T	intergenic	NONE;NONE	dist=NONE;dist=NONE	.	.
KB478189.1	46492	46492	G	A	intergenic	NONE;NONE	dist=NONE;dist=NONE	.	.
KB478300.1	63144	63144	G	T	intergenic	NONE;NONE	dist=NONE;dist=NONE	.	.
KB478300.1	63159	63159	G	A	intergenic	NONE;NONE	dist=NONE;dist=NONE	.	.
KB478300.1	63163	63163	T	C	intergenic	NONE;NONE	dist=NONE;dist=NONE	.	.
KB478300.1	63233	63233	C	T	intergenic	NONE;NONE	dist=NONE;dist=NONE	.	.
KB478300.1	63235	63235	T	G	intergenic	NONE;NONE	dist=NONE;dist=NONE	.	.
KB478300.1	63249	63249	C	T	intergenic	NONE;NONE	dist=NONE;dist=NONE	.	.
KB478300.1	63277	63277	C	G	intergenic	NONE;NONE	dist=NONE;dist=NONE	.	.
KB478633.1	1595548	1595548	G	A	intergenic	NONE;NONE	dist=NONE;dist=NONE	.	.
KB478633.1	1737587	1737587	C	T	intergenic	NONE;NONE	dist=NONE;dist=NONE	.	.
KB478633.1	2251274	2251274	C	A	intergenic	NONE;NONE	dist=NONE;dist=NONE	.	.
KB478633.1	3026842	3026842	G	A	intergenic	NONE;NONE	dist=NONE;dist=NONE	.	.
KB478633.1	3026790	3026790	G	T	intergenic	NONE;NONE	dist=NONE;dist=NONE	.	.
KB478633.1	3355245	3355245	C	T	intergenic	NONE;NONE	dist=NONE;dist=NONE	.	.
KB478633.1	3519408	3519408	G	A	intergenic	NONE;NONE	dist=NONE;dist=NONE	.	.
KB478633.1	3519432	3519432	T	C	intergenic	NONE;NONE	dist=NONE;dist=NONE	.	.
KB478633.1	3519407	3519407	C	T	intergenic	NONE;NONE	dist=NONE;dist=NONE	.	.
KB478633.1	3519351	3519351	C	T	intergenic	NONE;NONE	dist=NONE;dist=NONE	.	.
KB478633.1	3519227	3519227	C	T	intergenic	NONE;NONE	dist=NONE;dist=NONE	.	.
KB478633.1	3519219	3519219	C	T	intergenic	NONE;NONE	dist=NONE;dist=NONE	.	.
KB478633.1	3549950	3549950	A	T	intergenic	NONE;NONE	dist=NONE;dist=NONE	.	.
KB478633.1	4756256	4756256	C	T	intergenic	NONE;NONE	dist=NONE;dist=NONE	.	.
KB478633.1	5225129	5225129	T	C	intergenic	NONE;NONE	dist=NONE;dist=NONE	.	.
KB478633.1	5225115	5225115	C	T	intergenic	NONE;NONE	dist=NONE;dist=NONE	.	.
KB478633.1	5509268	5509268	G	A	intergenic	NONE;NONE	dist=NONE;dist=NONE	.	.
KB478633.1	5509244	5509244	G	A	intergenic	NONE;NONE	dist=NONE;dist=NONE	.	.
KB478633.1	5509233	5509233	A	C	intergenic	NONE;NONE	dist=NONE;dist=NONE	.	.
KB478633.1	5509217	5509217	G	A	intergenic	NONE;NONE	dist=NONE;dist=NONE	.	.
KB478633.1	5540664	5540664	A	C	intergenic	NONE;NONE	dist=NONE;dist=NONE	.	.
KB478633.1	5540681	5540681	C	T	intergenic	NONE;NONE	dist=NONE;dist=NONE	.	.
KB478633.1	5540694	5540694	T	C	intergenic	NONE;NONE	dist=NONE;dist=NONE	.	.
KB478633.1	5540712	5540712	G	A	intergenic	NONE;NONE	dist=NONE;dist=NONE	.	.
KB478633.1	5631360	5631360	G	A	intergenic	NONE;NONE	dist=NONE;dist=NONE	.	.
KB478633.1	5795873	5795873	G	A	intergenic	NONE;NONE	dist=NONE;dist=NONE	.	.
KB478633.1	5924083	5924083	C	T	intergenic	NONE;NONE	dist=NONE;dist=NONE	.	.
KB478634.1	44343	44343	T	C	intergenic	NONE;NONE	dist=NONE;dist=NONE	.	.
KB478634.1	141148	141148	T	C	intergenic	NONE;NONE	dist=NONE;dist=NONE	.	.
KB478634.1	141117	141117	A	T	intergenic	NONE;NONE	dist=NONE;dist=NONE	.	.
KB478745.1	2710	2710	C	A	intergenic	NONE;NONE	dist=NONE;dist=NONE	.	.
KB478745.1	2727	2727	A	T	intergenic	NONE;NONE	dist=NONE;dist=NONE	.	.
KB478745.1	2962	2962	G	A	intergenic	NONE;NONE	dist=NONE;dist=NONE	.	.
KB478745.1	2727	2727	A	T	intergenic	NONE;NONE	dist=NONE;dist=NONE	.	.
KB478745.1	2689	2689	C	G	intergenic	NONE;NONE	dist=NONE;dist=NONE	.	.
KB478745.1	2808	2808	G	T	intergenic	NONE;NONE	dist=NONE;dist=NONE	.	.
KB478745.1	31771	31771	T	C	intergenic	NONE;NONE	dist=NONE;dist=NONE	.	.
KB478745.1	50879	50879	C	T	intergenic	NONE;NONE	dist=NONE;dist=NONE	.	.
KB478745.1	55784	55784	T	A	intergenic	NONE;NONE	dist=NONE;dist=NONE	.	.
KB478745.1	56125	56125	C	T	intergenic	NONE;NONE	dist=NONE;dist=NONE	.	.
KB478856.1	817	817	C	T	intergenic	NONE;NONE	dist=NONE;dist=NONE	.	.
KB478856.1	837	837	A	T	intergenic	NONE;NONE	dist=NONE;dist=NONE	.	.
KB479078.1	1882	1882	A	T	intergenic	NONE;NONE	dist=NONE;dist=NONE	.	.
KB479078.1	5044	5044	G	C	intergenic	NONE;NONE	dist=NONE;dist=NONE	.	.
KB479078.1	9752	9752	C	T	intergenic	NONE;NONE	dist=NONE;dist=NONE	.	.
KB479078.1	39119	39119	T	C	intergenic	NONE;NONE	dist=NONE;dist=NONE	.	.
KB479411.1	63093	63093	C	T	intergenic	NONE;NONE	dist=NONE;dist=NONE	.	.
KB479411.1	68384	68384	G	A	intergenic	NONE;NONE	dist=NONE;dist=NONE	.	.
KB479411.1	68329	68329	A	C	intergenic	NONE;NONE	dist=NONE;dist=NONE	.	.
KB479411.1	72394	72394	C	T	intergenic	NONE;NONE	dist=NONE;dist=NONE	.	.
KB479411.1	77991	77991	C	T	intergenic	NONE;NONE	dist=NONE;dist=NONE	.	.
KB479411.1	77981	77981	T	A	intergenic	NONE;NONE	dist=NONE;dist=NONE	.	.
KB479501.1	147	147	C	T	intergenic	NONE;NONE	dist=NONE;dist=NONE	.	.
KB479501.1	134	134	C	G	intergenic	NONE;NONE	dist=NONE;dist=NONE	.	.
KB479501.1	110	110	T	C	intergenic	NONE;NONE	dist=NONE;dist=NONE	.	.
KB479501.1	86	86	T	A	intergenic	NONE;NONE	dist=NONE;dist=NONE	.	.
KB479521.1	51484	51484	C	T	intergenic	NONE;NONE	dist=NONE;dist=NONE	.	.
KB479521.1	51484	51484	C	T	intergenic	NONE;NONE	dist=NONE;dist=NONE	.	.
KB479521.1	51475	51475	G	T	intergenic	NONE;NONE	dist=NONE;dist=NONE	.	.
KB479521.1	51394	51394	G	T	intergenic	NONE;NONE	dist=NONE;dist=NONE	.	.
KB479599.1	868	868	A	C	intergenic	NONE;NONE	dist=NONE;dist=NONE	.	.
KB479743.1	516827	516827	A	G	intergenic	NONE;NONE	dist=NONE;dist=NONE	.	.
KB479743.1	579600	579600	T	C	intergenic	NONE;NONE	dist=NONE;dist=NONE	.	.
KB479743.1	599010	599010	G	A	intergenic	NONE;NONE	dist=NONE;dist=NONE	.	.
KB479743.1	599044	599044	C	T	intergenic	NONE;NONE	dist=NONE;dist=NONE	.	.
KB479743.1	598955	598955	T	G	intergenic	NONE;NONE	dist=NONE;dist=NONE	.	.
KB479743.1	629385	629385	T	C	intergenic	NONE;NONE	dist=NONE;dist=NONE	.	.
KB479743.1	1081178	1081178	C	T	intergenic	NONE;NONE	dist=NONE;dist=NONE	.	.
KB479743.1	1285556	1285556	T	C	intergenic	NONE;NONE	dist=NONE;dist=NONE	.	.
KB479743.1	1581159	1581159	G	C	intergenic	NONE;NONE	dist=NONE;dist=NONE	.	.
KB479743.1	1581341	1581341	T	C	intergenic	NONE;NONE	dist=NONE;dist=NONE	.	.
KB479743.1	1581344	1581344	A	T	intergenic	NONE;NONE	dist=NONE;dist=NONE	.	.
KB479743.1	1581309	1581309	C	G	intergenic	NONE;NONE	dist=NONE;dist=NONE	.	.
KB479743.1	1581302	1581302	C	T	intergenic	NONE;NONE	dist=NONE;dist=NONE	.	.
KB479743.1	1581301	1581301	C	T	intergenic	NONE;NONE	dist=NONE;dist=NONE	.	.
KB479743.1	1581285	1581285	C	T	intergenic	NONE;NONE	dist=NONE;dist=NONE	.	.
KB479743.1	1581266	1581266	C	T	intergenic	NONE;NONE	dist=NONE;dist=NONE	.	.
KB479743.1	1581256	1581256	G	A	intergenic	NONE;NONE	dist=NONE;dist=NONE	.	.
KB479743.1	1581252	1581252	C	T	intergenic	NONE;NONE	dist=NONE;dist=NONE	.	.
KB479743.1	1581081	1581081	G	A	intergenic	NONE;NONE	dist=NONE;dist=NONE	.	.
KB479743.1	1598199	1598199	C	T	intergenic	NONE;NONE	dist=NONE;dist=NONE	.	.
KB479743.1	2735922	2735922	T	C	intergenic	NONE;NONE	dist=NONE;dist=NONE	.	.
KB479743.1	2735935	2735935	T	C	intergenic	NONE;NONE	dist=NONE;dist=NONE	.	.
KB479743.1	2735963	2735963	A	T	intergenic	NONE;NONE	dist=NONE;dist=NONE	.	.
KB479743.1	2735969	2735969	T	C	intergenic	NONE;NONE	dist=NONE;dist=NONE	.	.
KB479743.1	2735984	2735984	A	T	intergenic	NONE;NONE	dist=NONE;dist=NONE	.	.
KB479743.1	2735991	2735991	G	A	intergenic	NONE;NONE	dist=NONE;dist=NONE	.	.
KB479743.1	2735997	2735997	C	G	intergenic	NONE;NONE	dist=NONE;dist=NONE	.	.
KB479743.1	2736005	2736005	A	G	intergenic	NONE;NONE	dist=NONE;dist=NONE	.	.
KB479743.1	2783907	2783907	A	G	intergenic	NONE;NONE	dist=NONE;dist=NONE	.	.
KB479743.1	3711949	3711949	T	A	intergenic	NONE;NONE	dist=NONE;dist=NONE	.	.
KB479743.1	4011528	4011528	G	A	intergenic	NONE;NONE	dist=NONE;dist=NONE	.	.
KB479743.1	4362217	4362217	T	A	intergenic	NONE;NONE	dist=NONE;dist=NONE	.	.
KB479743.1	4825677	4825677	C	T	intergenic	NONE;NONE	dist=NONE;dist=NONE	.	.
KB479855.1	6413	6413	G	A	intergenic	NONE;NONE	dist=NONE;dist=NONE	.	.
KB479855.1	6395	6395	C	T	intergenic	NONE;NONE	dist=NONE;dist=NONE	.	.
KB479855.1	6387	6387	A	G	intergenic	NONE;NONE	dist=NONE;dist=NONE	.	.
KB479855.1	6320	6320	C	T	intergenic	NONE;NONE	dist=NONE;dist=NONE	.	.
KB479966.1	13014	13014	G	A	intergenic	NONE;NONE	dist=NONE;dist=NONE	.	.
KB479966.1	13041	13041	G	A	intergenic	NONE;NONE	dist=NONE;dist=NONE	.	.
KB479966.1	13174	13174	G	A	intergenic	NONE;NONE	dist=NONE;dist=NONE	.	.
KB479966.1	13174	13174	G	A	intergenic	NONE;NONE	dist=NONE;dist=NONE	.	.
KB479966.1	13254	13254	G	A	intergenic	NONE;NONE	dist=NONE;dist=NONE	.	.
KB479966.1	13201	13201	C	T	intergenic	NONE;NONE	dist=NONE;dist=NONE	.	.
KB479966.1	13157	13157	G	A	intergenic	NONE;NONE	dist=NONE;dist=NONE	.	.
KB479966.1	19108	19108	T	C	intergenic	NONE;NONE	dist=NONE;dist=NONE	.	.
KB479966.1	19116	19116	C	T	intergenic	NONE;NONE	dist=NONE;dist=NONE	.	.
KB479966.1	19125	19125	C	T	intergenic	NONE;NONE	dist=NONE;dist=NONE	.	.
KB479966.1	19126	19126	C	A	intergenic	NONE;NONE	dist=NONE;dist=NONE	.	.
KB479966.1	19886	19886	G	A	intergenic	NONE;NONE	dist=NONE;dist=NONE	.	.
KB479966.1	19894	19894	C	T	intergenic	NONE;NONE	dist=NONE;dist=NONE	.	.
KB479966.1	19905	19905	A	G	intergenic	NONE;NONE	dist=NONE;dist=NONE	.	.
KB479966.1	19928	19928	A	T	intergenic	NONE;NONE	dist=NONE;dist=NONE	.	.
KB479966.1	19937	19937	C	T	intergenic	NONE;NONE	dist=NONE;dist=NONE	.	.
KB479966.1	19940	19940	A	T	intergenic	NONE;NONE	dist=NONE;dist=NONE	.	.
KB480077.1	72864	72864	G	A	intergenic	NONE;NONE	dist=NONE;dist=NONE	.	.
KB480077.1	72909	72909	G	A	intergenic	NONE;NONE	dist=NONE;dist=NONE	.	.
KB480077.1	72992	72992	G	A	intergenic	NONE;NONE	dist=NONE;dist=NONE	.	.
KB480188.1	1255	1255	G	A	intergenic	NONE;NONE	dist=NONE;dist=NONE	.	.
KB480188.1	1259	1259	G	A	intergenic	NONE;NONE	dist=NONE;dist=NONE	.	.
KB480188.1	1478	1478	T	A	intergenic	NONE;NONE	dist=NONE;dist=NONE	.	.
KB480188.1	1482	1482	A	G	intergenic	NONE;NONE	dist=NONE;dist=NONE	.	.
KB480188.1	1255	1255	G	A	intergenic	NONE;NONE	dist=NONE;dist=NONE	.	.
KB480188.1	3427	3427	G	A	intergenic	NONE;NONE	dist=NONE;dist=NONE	.	.
KB480188.1	3427	3427	G	A	intergenic	NONE;NONE	dist=NONE;dist=NONE	.	.
KB480188.1	8767	8767	G	A	intergenic	NONE;NONE	dist=NONE;dist=NONE	.	.
KB480410.1	96076	96076	G	C	intergenic	NONE;NONE	dist=NONE;dist=NONE	.	.
KB480410.1	96025	96025	G	A	intergenic	NONE;NONE	dist=NONE;dist=NONE	.	.
KB480854.1	522133	522133	G	C	intergenic	NONE;NONE	dist=NONE;dist=NONE	.	.
KB480854.1	522200	522200	A	C	intergenic	NONE;NONE	dist=NONE;dist=NONE	.	.
KB480854.1	521598	521598	A	C	intergenic	NONE;NONE	dist=NONE;dist=NONE	.	.
KB480854.1	810173	810173	G	A	intergenic	NONE;NONE	dist=NONE;dist=NONE	.	.
KB480854.1	1895021	1895021	C	A	intergenic	NONE;NONE	dist=NONE;dist=NONE	.	.
KB480854.1	2214607	2214607	C	T	intergenic	NONE;NONE	dist=NONE;dist=NONE	.	.
KB480854.1	2359581	2359581	C	T	intergenic	NONE;NONE	dist=NONE;dist=NONE	.	.
KB480854.1	2359564	2359564	C	T	intergenic	NONE;NONE	dist=NONE;dist=NONE	.	.
KB480854.1	2957661	2957661	G	A	intergenic	NONE;NONE	dist=NONE;dist=NONE	.	.
KB480854.1	3467629	3467629	C	G	intergenic	NONE;NONE	dist=NONE;dist=NONE	.	.
KB480854.1	3467655	3467655	A	G	intergenic	NONE;NONE	dist=NONE;dist=NONE	.	.
KB480854.1	3467699	3467699	C	T	intergenic	NONE;NONE	dist=NONE;dist=NONE	.	.
KB480854.1	3467621	3467621	G	A	intergenic	NONE;NONE	dist=NONE;dist=NONE	.	.
KB480854.1	3467616	3467616	C	T	intergenic	NONE;NONE	dist=NONE;dist=NONE	.	.
KB480854.1	3467608	3467608	A	G	intergenic	NONE;NONE	dist=NONE;dist=NONE	.	.
KB480854.1	3684662	3684662	T	G	intergenic	NONE;NONE	dist=NONE;dist=NONE	.	.
KB480854.1	3721553	3721553	T	C	intergenic	NONE;NONE	dist=NONE;dist=NONE	.	.
KB480854.1	3721509	3721509	C	T	intergenic	NONE;NONE	dist=NONE;dist=NONE	.	.
KB480854.1	3722131	3722131	C	T	intergenic	NONE;NONE	dist=NONE;dist=NONE	.	.
KB480854.1	3744312	3744312	C	A	intergenic	NONE;NONE	dist=NONE;dist=NONE	.	.
KB480854.1	4115572	4115572	T	C	intergenic	NONE;NONE	dist=NONE;dist=NONE	.	.
KB480854.1	4115571	4115571	T	G	intergenic	NONE;NONE	dist=NONE;dist=NONE	.	.
KB480854.1	4182879	4182879	C	T	intergenic	NONE;NONE	dist=NONE;dist=NONE	.	.
KB480854.1	4183126	4183126	T	C	intergenic	NONE;NONE	dist=NONE;dist=NONE	.	.
KB480854.1	4183087	4183087	G	A	intergenic	NONE;NONE	dist=NONE;dist=NONE	.	.
KB480854.1	4183071	4183071	G	A	intergenic	NONE;NONE	dist=NONE;dist=NONE	.	.
KB480854.1	4182895	4182895	C	T	intergenic	NONE;NONE	dist=NONE;dist=NONE	.	.
KB480854.1	4182871	4182871	C	A	intergenic	NONE;NONE	dist=NONE;dist=NONE	.	.
KB480854.1	4353139	4353139	G	C	intergenic	NONE;NONE	dist=NONE;dist=NONE	.	.
KB480854.1	4353128	4353128	T	G	intergenic	NONE;NONE	dist=NONE;dist=NONE	.	.
KB480854.1	4353120	4353120	C	T	intergenic	NONE;NONE	dist=NONE;dist=NONE	.	.
KB480854.1	4353102	4353102	A	G	intergenic	NONE;NONE	dist=NONE;dist=NONE	.	.
KB480854.1	4353054	4353054	T	C	intergenic	NONE;NONE	dist=NONE;dist=NONE	.	.
KB480854.1	4373259	4373259	G	T	intergenic	NONE;NONE	dist=NONE;dist=NONE	.	.
KB480854.1	4616146	4616146	G	A	intergenic	NONE;NONE	dist=NONE;dist=NONE	.	.
KB480854.1	4616276	4616276	G	A	intergenic	NONE;NONE	dist=NONE;dist=NONE	.	.
KB480854.1	4616277	4616277	G	A	intergenic	NONE;NONE	dist=NONE;dist=NONE	.	.
KB480854.1	4616282	4616282	C	A	intergenic	NONE;NONE	dist=NONE;dist=NONE	.	.
KB480854.1	4616298	4616298	C	A	intergenic	NONE;NONE	dist=NONE;dist=NONE	.	.
KB480854.1	4616307	4616307	A	G	intergenic	NONE;NONE	dist=NONE;dist=NONE	.	.
KB480854.1	4616104	4616104	G	T	intergenic	NONE;NONE	dist=NONE;dist=NONE	.	.
KB480854.1	4616319	4616319	T	C	intergenic	NONE;NONE	dist=NONE;dist=NONE	.	.
KB480854.1	4616314	4616314	A	G	intergenic	NONE;NONE	dist=NONE;dist=NONE	.	.
KB480854.1	4616310	4616310	C	T	intergenic	NONE;NONE	dist=NONE;dist=NONE	.	.
KB480854.1	4616277	4616277	G	A	intergenic	NONE;NONE	dist=NONE;dist=NONE	.	.
KB480854.1	4616260	4616260	A	G	intergenic	NONE;NONE	dist=NONE;dist=NONE	.	.
KB480854.1	4616255	4616255	A	G	intergenic	NONE;NONE	dist=NONE;dist=NONE	.	.
KB480854.1	5478978	5478978	G	A	intergenic	NONE;NONE	dist=NONE;dist=NONE	.	.
KB480854.1	5478829	5478829	A	G	intergenic	NONE;NONE	dist=NONE;dist=NONE	.	.
KB480854.1	6417414	6417414	G	A	intergenic	NONE;NONE	dist=NONE;dist=NONE	.	.
KB480854.1	6417427	6417427	C	T	intergenic	NONE;NONE	dist=NONE;dist=NONE	.	.
KB480854.1	6417466	6417466	G	A	intergenic	NONE;NONE	dist=NONE;dist=NONE	.	.
KB480854.1	6417479	6417479	G	A	intergenic	NONE;NONE	dist=NONE;dist=NONE	.	.
KB480854.1	6417480	6417480	G	A	intergenic	NONE;NONE	dist=NONE;dist=NONE	.	.
KB480854.1	6417492	6417492	C	T	intergenic	NONE;NONE	dist=NONE;dist=NONE	.	.
KB480854.1	6644766	6644766	G	A	intergenic	NONE;NONE	dist=NONE;dist=NONE	.	.
KB480854.1	6644972	6644972	T	A	intergenic	NONE;NONE	dist=NONE;dist=NONE	.	.
KB480854.1	6644992	6644992	C	T	intergenic	NONE;NONE	dist=NONE;dist=NONE	.	.
KB480854.1	6645015	6645015	G	T	intergenic	NONE;NONE	dist=NONE;dist=NONE	.	.
KB480854.1	6645031	6645031	T	G	intergenic	NONE;NONE	dist=NONE;dist=NONE	.	.
KB480854.1	7319713	7319713	T	A	intergenic	NONE;NONE	dist=NONE;dist=NONE	.	.
KB480854.1	7319726	7319726	C	A	intergenic	NONE;NONE	dist=NONE;dist=NONE	.	.
KB480854.1	7655411	7655411	G	A	intergenic	NONE;NONE	dist=NONE;dist=NONE	.	.
KB480854.1	8333473	8333473	G	A	intergenic	NONE;NONE	dist=NONE;dist=NONE	.	.
KB480854.1	8333547	8333547	T	C	intergenic	NONE;NONE	dist=NONE;dist=NONE	.	.
KB480854.1	8333618	8333618	G	A	intergenic	NONE;NONE	dist=NONE;dist=NONE	.	.
KB480854.1	8333624	8333624	T	C	intergenic	NONE;NONE	dist=NONE;dist=NONE	.	.
KB480854.1	8333662	8333662	T	C	intergenic	NONE;NONE	dist=NONE;dist=NONE	.	.
KB480854.1	8333550	8333550	C	A	intergenic	NONE;NONE	dist=NONE;dist=NONE	.	.
KB480854.1	8552762	8552762	G	T	intergenic	NONE;NONE	dist=NONE;dist=NONE	.	.
KB480854.1	8680247	8680247	G	A	intergenic	NONE;NONE	dist=NONE;dist=NONE	.	.
KB480854.1	8680252	8680252	C	T	intergenic	NONE;NONE	dist=NONE;dist=NONE	.	.
KB480854.1	8680569	8680569	T	C	intergenic	NONE;NONE	dist=NONE;dist=NONE	.	.
KB480854.1	8680586	8680586	G	A	intergenic	NONE;NONE	dist=NONE;dist=NONE	.	.
KB480854.1	8680534	8680534	C	A	intergenic	NONE;NONE	dist=NONE;dist=NONE	.	.
KB480855.1	351391	351391	A	C	intergenic	NONE;NONE	dist=NONE;dist=NONE	.	.
KB480855.1	585370	585370	G	T	intergenic	NONE;NONE	dist=NONE;dist=NONE	.	.
KB480855.1	923431	923431	A	T	intergenic	NONE;NONE	dist=NONE;dist=NONE	.	.
KB480855.1	953529	953529	T	G	intergenic	NONE;NONE	dist=NONE;dist=NONE	.	.
KB480855.1	953528	953528	G	T	intergenic	NONE;NONE	dist=NONE;dist=NONE	.	.
KB480855.1	953526	953526	T	G	intergenic	NONE;NONE	dist=NONE;dist=NONE	.	.
KB480855.1	953459	953459	T	C	intergenic	NONE;NONE	dist=NONE;dist=NONE	.	.
KB480855.1	953431	953431	G	T	intergenic	NONE;NONE	dist=NONE;dist=NONE	.	.
KB480855.1	953424	953424	G	C	intergenic	NONE;NONE	dist=NONE;dist=NONE	.	.
KB480855.1	953403	953403	G	A	intergenic	NONE;NONE	dist=NONE;dist=NONE	.	.
KB480855.1	953381	953381	G	T	intergenic	NONE;NONE	dist=NONE;dist=NONE	.	.
KB480855.1	1041095	1041095	A	C	intergenic	NONE;NONE	dist=NONE;dist=NONE	.	.
KB480855.1	1084216	1084216	C	T	intergenic	NONE;NONE	dist=NONE;dist=NONE	.	.
KB480855.1	1117864	1117864	C	A	intergenic	NONE;NONE	dist=NONE;dist=NONE	.	.
KB480855.1	1147192	1147192	T	G	intergenic	NONE;NONE	dist=NONE;dist=NONE	.	.
KB480855.1	1147425	1147425	G	A	intergenic	NONE;NONE	dist=NONE;dist=NONE	.	.
KB480855.1	1147428	1147428	A	G	intergenic	NONE;NONE	dist=NONE;dist=NONE	.	.
KB480855.1	1147435	1147435	G	T	intergenic	NONE;NONE	dist=NONE;dist=NONE	.	.
KB480855.1	1147434	1147434	A	T	intergenic	NONE;NONE	dist=NONE;dist=NONE	.	.
KB480855.1	1147192	1147192	T	G	intergenic	NONE;NONE	dist=NONE;dist=NONE	.	.
KB480855.1	1147177	1147177	C	T	intergenic	NONE;NONE	dist=NONE;dist=NONE	.	.
KB480855.1	1147145	1147145	G	T	intergenic	NONE;NONE	dist=NONE;dist=NONE	.	.
KB480855.1	2026320	2026320	G	A	intergenic	NONE;NONE	dist=NONE;dist=NONE	.	.
KB480855.1	2026356	2026356	C	T	intergenic	NONE;NONE	dist=NONE;dist=NONE	.	.
KB480855.1	2026386	2026386	C	T	intergenic	NONE;NONE	dist=NONE;dist=NONE	.	.
KB480855.1	2039956	2039956	G	T	intergenic	NONE;NONE	dist=NONE;dist=NONE	.	.
KB480855.1	2040031	2040031	C	T	intergenic	NONE;NONE	dist=NONE;dist=NONE	.	.
KB480855.1	2270585	2270585	G	A	intergenic	NONE;NONE	dist=NONE;dist=NONE	.	.
KB481078.1	11567	11567	C	T	intergenic	NONE;NONE	dist=NONE;dist=NONE	.	.
KB481078.1	11542	11542	C	T	intergenic	NONE;NONE	dist=NONE;dist=NONE	.	.
KB481078.1	12113	12113	T	A	intergenic	NONE;NONE	dist=NONE;dist=NONE	.	.
KB481078.1	12197	12197	G	A	intergenic	NONE;NONE	dist=NONE;dist=NONE	.	.
KB481078.1	12136	12136	C	T	intergenic	NONE;NONE	dist=NONE;dist=NONE	.	.
KB481078.1	13160	13160	C	T	intergenic	NONE;NONE	dist=NONE;dist=NONE	.	.
KB481078.1	13138	13138	C	G	intergenic	NONE;NONE	dist=NONE;dist=NONE	.	.
KB481078.1	13493	13493	C	T	intergenic	NONE;NONE	dist=NONE;dist=NONE	.	.
KB481632.1	86154	86154	C	G	intergenic	NONE;NONE	dist=NONE;dist=NONE	.	.
KB481743.1	55063	55063	C	A	intergenic	NONE;NONE	dist=NONE;dist=NONE	.	.
KB481743.1	57193	57193	A	C	intergenic	NONE;NONE	dist=NONE;dist=NONE	.	.
KB481965.1	637072	637072	G	A	intergenic	NONE;NONE	dist=NONE;dist=NONE	.	.
KB481965.1	637223	637223	A	G	intergenic	NONE;NONE	dist=NONE;dist=NONE	.	.
KB481965.1	755200	755200	T	C	intergenic	NONE;NONE	dist=NONE;dist=NONE	.	.
KB481965.1	755301	755301	G	T	intergenic	NONE;NONE	dist=NONE;dist=NONE	.	.
KB481965.1	888316	888316	A	T	intergenic	NONE;NONE	dist=NONE;dist=NONE	.	.
KB481965.1	1383230	1383230	G	A	intergenic	NONE;NONE	dist=NONE;dist=NONE	.	.
KB481965.1	1383238	1383238	T	C	intergenic	NONE;NONE	dist=NONE;dist=NONE	.	.
KB481965.1	1383249	1383249	C	T	intergenic	NONE;NONE	dist=NONE;dist=NONE	.	.
KB481965.1	1383261	1383261	G	A	intergenic	NONE;NONE	dist=NONE;dist=NONE	.	.
KB481965.1	1843247	1843247	G	A	intergenic	NONE;NONE	dist=NONE;dist=NONE	.	.
KB481965.1	1843248	1843248	C	A	intergenic	NONE;NONE	dist=NONE;dist=NONE	.	.
KB482188.1	12458	12458	G	A	intergenic	NONE;NONE	dist=NONE;dist=NONE	.	.
KB482188.1	12503	12503	G	A	intergenic	NONE;NONE	dist=NONE;dist=NONE	.	.
KB482188.1	29294	29294	G	A	intergenic	NONE;NONE	dist=NONE;dist=NONE	.	.
KB482188.1	74786	74786	T	G	intergenic	NONE;NONE	dist=NONE;dist=NONE	.	.
KB482188.1	74749	74749	T	C	intergenic	NONE;NONE	dist=NONE;dist=NONE	.	.
KB482399.1	506	506	T	A	intergenic	NONE;NONE	dist=NONE;dist=NONE	.	.
KB482521.1	3415	3415	C	T	intergenic	NONE;NONE	dist=NONE;dist=NONE	.	.
KB482521.1	3423	3423	A	C	intergenic	NONE;NONE	dist=NONE;dist=NONE	.	.
KB482521.1	88161	88161	A	G	intergenic	NONE;NONE	dist=NONE;dist=NONE	.	.
KB483075.1	140339	140339	A	C	intergenic	NONE;NONE	dist=NONE;dist=NONE	.	.
KB483075.1	571490	571490	A	G	intergenic	NONE;NONE	dist=NONE;dist=NONE	.	.
KB483075.1	571502	571502	C	A	intergenic	NONE;NONE	dist=NONE;dist=NONE	.	.
KB483075.1	571522	571522	G	C	intergenic	NONE;NONE	dist=NONE;dist=NONE	.	.
KB483075.1	571534	571534	C	T	intergenic	NONE;NONE	dist=NONE;dist=NONE	.	.
KB483075.1	571558	571558	G	A	intergenic	NONE;NONE	dist=NONE;dist=NONE	.	.
KB483075.1	571583	571583	C	T	intergenic	NONE;NONE	dist=NONE;dist=NONE	.	.
KB483075.1	571605	571605	C	T	intergenic	NONE;NONE	dist=NONE;dist=NONE	.	.
KB483075.1	571618	571618	G	C	intergenic	NONE;NONE	dist=NONE;dist=NONE	.	.
KB483075.1	571637	571637	A	G	intergenic	NONE;NONE	dist=NONE;dist=NONE	.	.
KB483075.1	571650	571650	G	C	intergenic	NONE;NONE	dist=NONE;dist=NONE	.	.
KB483075.1	571665	571665	G	A	intergenic	NONE;NONE	dist=NONE;dist=NONE	.	.
KB483075.1	1807064	1807064	G	T	intergenic	NONE;NONE	dist=NONE;dist=NONE	.	.
KB483075.1	1949909	1949909	G	C	intergenic	NONE;NONE	dist=NONE;dist=NONE	.	.
KB483187.1	8591	8591	C	A	intergenic	NONE;NONE	dist=NONE;dist=NONE	.	.
KB483187.1	62713	62713	C	T	intergenic	NONE;NONE	dist=NONE;dist=NONE	.	.
KB483187.1	62759	62759	G	T	intergenic	NONE;NONE	dist=NONE;dist=NONE	.	.
KB483187.1	62788	62788	C	G	intergenic	NONE;NONE	dist=NONE;dist=NONE	.	.
KB483187.1	62790	62790	C	T	intergenic	NONE;NONE	dist=NONE;dist=NONE	.	.
KB483187.1	62796	62796	C	A	intergenic	NONE;NONE	dist=NONE;dist=NONE	.	.
KB483187.1	62797	62797	T	A	intergenic	NONE;NONE	dist=NONE;dist=NONE	.	.
KB483187.1	62803	62803	G	A	intergenic	NONE;NONE	dist=NONE;dist=NONE	.	.
KB483187.1	62804	62804	C	G	intergenic	NONE;NONE	dist=NONE;dist=NONE	.	.
KB483298.1	39301	39301	T	C	intergenic	NONE;NONE	dist=NONE;dist=NONE	.	.
KB483298.1	39288	39288	C	T	intergenic	NONE;NONE	dist=NONE;dist=NONE	.	.
KB483298.1	39252	39252	C	A	intergenic	NONE;NONE	dist=NONE;dist=NONE	.	.
KB483298.1	39202	39202	T	C	intergenic	NONE;NONE	dist=NONE;dist=NONE	.	.
KB483332.1	642	642	A	C	intergenic	NONE;NONE	dist=NONE;dist=NONE	.	.
KB483409.1	34558	34558	C	A	intergenic	NONE;NONE	dist=NONE;dist=NONE	.	.
KB483409.1	34555	34555	G	T	intergenic	NONE;NONE	dist=NONE;dist=NONE	.	.
KB483763.1	57	57	C	T	intergenic	NONE;NONE	dist=NONE;dist=NONE	.	.
KB484186.1	2472628	2472628	T	C	intergenic	NONE;NONE	dist=NONE;dist=NONE	.	.
KB484260.1	210	210	G	A	intergenic	NONE;NONE	dist=NONE;dist=NONE	.	.
KB484260.1	121	121	C	T	intergenic	NONE;NONE	dist=NONE;dist=NONE	.	.
KB484409.1	33517	33517	C	T	intergenic	NONE;NONE	dist=NONE;dist=NONE	.	.
KB484409.1	70065	70065	A	G	intergenic	NONE;NONE	dist=NONE;dist=NONE	.	.
KB484409.1	70153	70153	G	C	intergenic	NONE;NONE	dist=NONE;dist=NONE	.	.
KB484409.1	70153	70153	G	C	intergenic	NONE;NONE	dist=NONE;dist=NONE	.	.
KB484409.1	70117	70117	G	A	intergenic	NONE;NONE	dist=NONE;dist=NONE	.	.
KB484516.1	48	48	C	T	intergenic	NONE;NONE	dist=NONE;dist=NONE	.	.
KB484516.1	63	63	A	G	intergenic	NONE;NONE	dist=NONE;dist=NONE	.	.
KB484516.1	86	86	G	T	intergenic	NONE;NONE	dist=NONE;dist=NONE	.	.
KB484516.1	111	111	C	T	intergenic	NONE;NONE	dist=NONE;dist=NONE	.	.
KB484516.1	118	118	G	A	intergenic	NONE;NONE	dist=NONE;dist=NONE	.	.
KB484516.1	122	122	C	T	intergenic	NONE;NONE	dist=NONE;dist=NONE	.	.
KB484516.1	133	133	C	T	intergenic	NONE;NONE	dist=NONE;dist=NONE	.	.
KB484516.1	134	134	T	G	intergenic	NONE;NONE	dist=NONE;dist=NONE	.	.
KB484516.1	137	137	T	C	intergenic	NONE;NONE	dist=NONE;dist=NONE	.	.
KB484520.1	11995	11995	G	A	intergenic	NONE;NONE	dist=NONE;dist=NONE	.	.
KB484520.1	47063	47063	G	A	intergenic	NONE;NONE	dist=NONE;dist=NONE	.	.
KB484520.1	73095	73095	C	A	intergenic	NONE;NONE	dist=NONE;dist=NONE	.	.
KB484520.1	73179	73179	C	T	intergenic	NONE;NONE	dist=NONE;dist=NONE	.	.
KB484520.1	73180	73180	G	C	intergenic	NONE;NONE	dist=NONE;dist=NONE	.	.
KB484520.1	73131	73131	C	A	intergenic	NONE;NONE	dist=NONE;dist=NONE	.	.
KB484520.1	73720	73720	C	T	intergenic	NONE;NONE	dist=NONE;dist=NONE	.	.
KB484520.1	74815	74815	T	C	intergenic	NONE;NONE	dist=NONE;dist=NONE	.	.
KB484520.1	74746	74746	G	C	intergenic	NONE;NONE	dist=NONE;dist=NONE	.	.
KB484571.1	205	205	T	G	intergenic	NONE;NONE	dist=NONE;dist=NONE	.	.
KB484571.1	206	206	C	A	intergenic	NONE;NONE	dist=NONE;dist=NONE	.	.
KB484686.1	167	167	G	A	intergenic	NONE;NONE	dist=NONE;dist=NONE	.	.
KB485296.1	771922	771922	C	T	intergenic	NONE;NONE	dist=NONE;dist=NONE	.	.
KB485296.1	771949	771949	G	T	intergenic	NONE;NONE	dist=NONE;dist=NONE	.	.
KB485296.1	772057	772057	C	G	intergenic	NONE;NONE	dist=NONE;dist=NONE	.	.
KB485296.1	771922	771922	C	T	intergenic	NONE;NONE	dist=NONE;dist=NONE	.	.
KB485296.1	771865	771865	C	T	intergenic	NONE;NONE	dist=NONE;dist=NONE	.	.
KB485296.1	2296554	2296554	T	G	intergenic	NONE;NONE	dist=NONE;dist=NONE	.	.
KB485296.1	2296754	2296754	T	C	intergenic	NONE;NONE	dist=NONE;dist=NONE	.	.
KB485296.1	2317384	2317384	C	T	intergenic	NONE;NONE	dist=NONE;dist=NONE	.	.
KB485297.1	2973	2973	C	T	intergenic	NONE;NONE	dist=NONE;dist=NONE	.	.
KB485297.1	3184	3184	C	T	intergenic	NONE;NONE	dist=NONE;dist=NONE	.	.
KB485297.1	3202	3202	T	C	intergenic	NONE;NONE	dist=NONE;dist=NONE	.	.
KB485408.1	162	162	T	C	intergenic	NONE;NONE	dist=NONE;dist=NONE	.	.
KB485408.1	168	168	C	T	intergenic	NONE;NONE	dist=NONE;dist=NONE	.	.
KB485408.1	276	276	C	T	intergenic	NONE;NONE	dist=NONE;dist=NONE	.	.
KB485408.1	12183	12183	C	T	intergenic	NONE;NONE	dist=NONE;dist=NONE	.	.
KB485408.1	11993	11993	C	T	intergenic	NONE;NONE	dist=NONE;dist=NONE	.	.
KB485408.1	11918	11918	G	C	intergenic	NONE;NONE	dist=NONE;dist=NONE	.	.
KB485408.1	12543	12543	G	C	intergenic	NONE;NONE	dist=NONE;dist=NONE	.	.
KB485408.1	12584	12584	T	C	intergenic	NONE;NONE	dist=NONE;dist=NONE	.	.
KB485408.1	12564	12564	G	A	intergenic	NONE;NONE	dist=NONE;dist=NONE	.	.
KB485408.1	18690	18690	C	T	intergenic	NONE;NONE	dist=NONE;dist=NONE	.	.
KB485408.1	18721	18721	T	C	intergenic	NONE;NONE	dist=NONE;dist=NONE	.	.
KB485408.1	18723	18723	T	C	intergenic	NONE;NONE	dist=NONE;dist=NONE	.	.
KB485408.1	18810	18810	C	T	intergenic	NONE;NONE	dist=NONE;dist=NONE	.	.
KB485408.1	19647	19647	G	A	intergenic	NONE;NONE	dist=NONE;dist=NONE	.	.
KB485408.1	19887	19887	C	A	intergenic	NONE;NONE	dist=NONE;dist=NONE	.	.
KB485408.1	22820	22820	C	T	intergenic	NONE;NONE	dist=NONE;dist=NONE	.	.
KB485408.1	22963	22963	A	G	intergenic	NONE;NONE	dist=NONE;dist=NONE	.	.
KB485408.1	22971	22971	C	G	intergenic	NONE;NONE	dist=NONE;dist=NONE	.	.
KB485408.1	23699	23699	G	A	intergenic	NONE;NONE	dist=NONE;dist=NONE	.	.
KB485408.1	23334	23334	C	A	intergenic	NONE;NONE	dist=NONE;dist=NONE	.	.
KB485408.1	23395	23395	C	A	intergenic	NONE;NONE	dist=NONE;dist=NONE	.	.
KB485408.1	23401	23401	G	A	intergenic	NONE;NONE	dist=NONE;dist=NONE	.	.
KB485408.1	23346	23346	G	A	intergenic	NONE;NONE	dist=NONE;dist=NONE	.	.
KB485408.1	29743	29743	T	G	intergenic	NONE;NONE	dist=NONE;dist=NONE	.	.
KB485408.1	30017	30017	A	G	intergenic	NONE;NONE	dist=NONE;dist=NONE	.	.
KB485408.1	30020	30020	A	G	intergenic	NONE;NONE	dist=NONE;dist=NONE	.	.
KB485408.1	30037	30037	T	C	intergenic	NONE;NONE	dist=NONE;dist=NONE	.	.
KB485408.1	30038	30038	A	C	intergenic	NONE;NONE	dist=NONE;dist=NONE	.	.
KB485408.1	30104	30104	A	C	intergenic	NONE;NONE	dist=NONE;dist=NONE	.	.
KB485408.1	32326	32326	T	C	intergenic	NONE;NONE	dist=NONE;dist=NONE	.	.
KB485408.1	32380	32380	C	A	intergenic	NONE;NONE	dist=NONE;dist=NONE	.	.
KB485408.1	40202	40202	A	C	intergenic	NONE;NONE	dist=NONE;dist=NONE	.	.
KB485408.1	40218	40218	C	A	intergenic	NONE;NONE	dist=NONE;dist=NONE	.	.
KB485408.1	42205	42205	A	G	intergenic	NONE;NONE	dist=NONE;dist=NONE	.	.
KB485408.1	42656	42656	A	T	intergenic	NONE;NONE	dist=NONE;dist=NONE	.	.
KB485408.1	46215	46215	C	A	intergenic	NONE;NONE	dist=NONE;dist=NONE	.	.
KB485408.1	57806	57806	T	A	intergenic	NONE;NONE	dist=NONE;dist=NONE	.	.
KB485408.1	57813	57813	G	A	intergenic	NONE;NONE	dist=NONE;dist=NONE	.	.
KB485408.1	58138	58138	C	T	intergenic	NONE;NONE	dist=NONE;dist=NONE	.	.
KB485408.1	58158	58158	T	A	intergenic	NONE;NONE	dist=NONE;dist=NONE	.	.
KB486073.1	45069	45069	C	T	intergenic	NONE;NONE	dist=NONE;dist=NONE	.	.
KB486406.1	56682	56682	G	A	intergenic	NONE;NONE	dist=NONE;dist=NONE	.	.
KB486406.1	228525	228525	C	T	intergenic	NONE;NONE	dist=NONE;dist=NONE	.	.
KB486406.1	544652	544652	C	T	intergenic	NONE;NONE	dist=NONE;dist=NONE	.	.
KB486406.1	820008	820008	C	A	intergenic	NONE;NONE	dist=NONE;dist=NONE	.	.
KB486406.1	820308	820308	G	A	intergenic	NONE;NONE	dist=NONE;dist=NONE	.	.
KB486406.1	3335842	3335842	T	G	intergenic	NONE;NONE	dist=NONE;dist=NONE	.	.
KB486406.1	3335903	3335903	A	G	intergenic	NONE;NONE	dist=NONE;dist=NONE	.	.
KB486407.1	678	678	G	A	intergenic	NONE;NONE	dist=NONE;dist=NONE	.	.
KB486407.1	13468	13468	G	A	intergenic	NONE;NONE	dist=NONE;dist=NONE	.	.
KB486407.1	33854	33854	G	A	intergenic	NONE;NONE	dist=NONE;dist=NONE	.	.
KB486407.1	56611	56611	G	A	intergenic	NONE;NONE	dist=NONE;dist=NONE	.	.
KB486407.1	61351	61351	C	A	intergenic	NONE;NONE	dist=NONE;dist=NONE	.	.
KB486407.1	62423	62423	T	G	intergenic	NONE;NONE	dist=NONE;dist=NONE	.	.
KB486407.1	72813	72813	C	T	intergenic	NONE;NONE	dist=NONE;dist=NONE	.	.
KB486629.1	52022	52022	G	A	intergenic	NONE;NONE	dist=NONE;dist=NONE	.	.
KB486629.1	74750	74750	C	T	intergenic	NONE;NONE	dist=NONE;dist=NONE	.	.
KB486851.1	7591	7591	G	A	intergenic	NONE;NONE	dist=NONE;dist=NONE	.	.
KB486851.1	12535	12535	T	G	intergenic	NONE;NONE	dist=NONE;dist=NONE	.	.
KB486851.1	12535	12535	T	G	intergenic	NONE;NONE	dist=NONE;dist=NONE	.	.
KB486962.1	5806	5806	C	T	intergenic	NONE;NONE	dist=NONE;dist=NONE	.	.
KB486962.1	5826	5826	C	G	intergenic	NONE;NONE	dist=NONE;dist=NONE	.	.
KB486962.1	59869	59869	C	T	intergenic	NONE;NONE	dist=NONE;dist=NONE	.	.
KB487073.1	55445	55445	A	G	intergenic	NONE;NONE	dist=NONE;dist=NONE	.	.
KB487184.1	3560	3560	G	C	intergenic	NONE;NONE	dist=NONE;dist=NONE	.	.
KB487184.1	3486	3486	A	G	intergenic	NONE;NONE	dist=NONE;dist=NONE	.	.
KB487184.1	3407	3407	C	A	intergenic	NONE;NONE	dist=NONE;dist=NONE	.	.
KB487295.1	29647	29647	T	G	intergenic	NONE;NONE	dist=NONE;dist=NONE	.	.
KB487295.1	76949	76949	T	A	intergenic	NONE;NONE	dist=NONE;dist=NONE	.	.
KB487295.1	76947	76947	A	T	intergenic	NONE;NONE	dist=NONE;dist=NONE	.	.
KB487295.1	76928	76928	A	G	intergenic	NONE;NONE	dist=NONE;dist=NONE	.	.
KB487295.1	76919	76919	A	G	intergenic	NONE;NONE	dist=NONE;dist=NONE	.	.
KB487295.1	76887	76887	A	C	intergenic	NONE;NONE	dist=NONE;dist=NONE	.	.
KB487295.1	76869	76869	G	T	intergenic	NONE;NONE	dist=NONE;dist=NONE	.	.
KB487295.1	76813	76813	T	C	intergenic	NONE;NONE	dist=NONE;dist=NONE	.	.
KB487295.1	76808	76808	G	T	intergenic	NONE;NONE	dist=NONE;dist=NONE	.	.
KB487295.1	76801	76801	C	A	intergenic	NONE;NONE	dist=NONE;dist=NONE	.	.
KB487295.1	76777	76777	A	G	intergenic	NONE;NONE	dist=NONE;dist=NONE	.	.
KB487295.1	76775	76775	G	C	intergenic	NONE;NONE	dist=NONE;dist=NONE	.	.
KB487295.1	77279	77279	A	T	intergenic	NONE;NONE	dist=NONE;dist=NONE	.	.
KB487517.1	266502	266502	T	G	intergenic	NONE;NONE	dist=NONE;dist=NONE	.	.
KB487517.1	266558	266558	T	C	intergenic	NONE;NONE	dist=NONE;dist=NONE	.	.
KB487517.1	266663	266663	G	A	intergenic	NONE;NONE	dist=NONE;dist=NONE	.	.
KB487517.1	266750	266750	T	A	intergenic	NONE;NONE	dist=NONE;dist=NONE	.	.
KB487517.1	266502	266502	T	G	intergenic	NONE;NONE	dist=NONE;dist=NONE	.	.
KB487517.1	269361	269361	C	T	intergenic	NONE;NONE	dist=NONE;dist=NONE	.	.
KB487517.1	680186	680186	G	A	intergenic	NONE;NONE	dist=NONE;dist=NONE	.	.
KB487517.1	680191	680191	A	T	intergenic	NONE;NONE	dist=NONE;dist=NONE	.	.
KB487517.1	680199	680199	C	T	intergenic	NONE;NONE	dist=NONE;dist=NONE	.	.
KB487517.1	680206	680206	C	T	intergenic	NONE;NONE	dist=NONE;dist=NONE	.	.
KB487517.1	680245	680245	C	G	intergenic	NONE;NONE	dist=NONE;dist=NONE	.	.
KB487517.1	1509081	1509081	A	G	intergenic	NONE;NONE	dist=NONE;dist=NONE	.	.
KB487517.1	2569825	2569825	T	G	intergenic	NONE;NONE	dist=NONE;dist=NONE	.	.
KB487517.1	2959116	2959116	G	A	intergenic	NONE;NONE	dist=NONE;dist=NONE	.	.
KB487517.1	2983749	2983749	C	T	intergenic	NONE;NONE	dist=NONE;dist=NONE	.	.
KB487517.1	3697771	3697771	C	T	intergenic	NONE;NONE	dist=NONE;dist=NONE	.	.
KB487517.1	3925915	3925915	T	A	intergenic	NONE;NONE	dist=NONE;dist=NONE	.	.
KB487517.1	5955219	5955219	C	T	intergenic	NONE;NONE	dist=NONE;dist=NONE	.	.
KB487517.1	5955245	5955245	G	A	intergenic	NONE;NONE	dist=NONE;dist=NONE	.	.
KB487517.1	5955246	5955246	G	A	intergenic	NONE;NONE	dist=NONE;dist=NONE	.	.
KB487517.1	5955264	5955264	G	C	intergenic	NONE;NONE	dist=NONE;dist=NONE	.	.
KB487517.1	5955398	5955398	G	C	intergenic	NONE;NONE	dist=NONE;dist=NONE	.	.
KB487517.1	5955421	5955421	C	A	intergenic	NONE;NONE	dist=NONE;dist=NONE	.	.
KB487517.1	5955456	5955456	A	G	intergenic	NONE;NONE	dist=NONE;dist=NONE	.	.
KB487517.1	5955476	5955476	G	A	intergenic	NONE;NONE	dist=NONE;dist=NONE	.	.
KB487517.1	5955480	5955480	C	T	intergenic	NONE;NONE	dist=NONE;dist=NONE	.	.
KB487629.1	5067	5067	A	G	intergenic	NONE;NONE	dist=NONE;dist=NONE	.	.
KB487629.1	27159	27159	C	T	intergenic	NONE;NONE	dist=NONE;dist=NONE	.	.
KB487629.1	27263	27263	C	A	intergenic	NONE;NONE	dist=NONE;dist=NONE	.	.
KB487629.1	33434	33434	C	T	intergenic	NONE;NONE	dist=NONE;dist=NONE	.	.
KB487629.1	33415	33415	T	C	intergenic	NONE;NONE	dist=NONE;dist=NONE	.	.
KB487629.1	34940	34940	A	C	intergenic	NONE;NONE	dist=NONE;dist=NONE	.	.
KB487629.1	34964	34964	G	A	intergenic	NONE;NONE	dist=NONE;dist=NONE	.	.
KB487629.1	44099	44099	T	G	intergenic	NONE;NONE	dist=NONE;dist=NONE	.	.
KB487629.1	44201	44201	C	T	intergenic	NONE;NONE	dist=NONE;dist=NONE	.	.
KB487629.1	44158	44158	G	A	intergenic	NONE;NONE	dist=NONE;dist=NONE	.	.
KB487629.1	44093	44093	A	T	intergenic	NONE;NONE	dist=NONE;dist=NONE	.	.
KB487629.1	44083	44083	G	C	intergenic	NONE;NONE	dist=NONE;dist=NONE	.	.
KB487629.1	44066	44066	G	T	intergenic	NONE;NONE	dist=NONE;dist=NONE	.	.
KB488073.1	70088	70088	T	C	intergenic	NONE;NONE	dist=NONE;dist=NONE	.	.
KB488073.1	70085	70085	G	A	intergenic	NONE;NONE	dist=NONE;dist=NONE	.	.
KB488073.1	70169	70169	A	C	intergenic	NONE;NONE	dist=NONE;dist=NONE	.	.
KB488073.1	70103	70103	C	T	intergenic	NONE;NONE	dist=NONE;dist=NONE	.	.
KB488627.1	277380	277380	A	G	intergenic	NONE;NONE	dist=NONE;dist=NONE	.	.
KB488627.1	277357	277357	G	T	intergenic	NONE;NONE	dist=NONE;dist=NONE	.	.
KB488627.1	277352	277352	A	G	intergenic	NONE;NONE	dist=NONE;dist=NONE	.	.
KB488627.1	277321	277321	C	T	intergenic	NONE;NONE	dist=NONE;dist=NONE	.	.
KB488627.1	277315	277315	C	G	intergenic	NONE;NONE	dist=NONE;dist=NONE	.	.
KB488627.1	277291	277291	G	A	intergenic	NONE;NONE	dist=NONE;dist=NONE	.	.
KB488627.1	277290	277290	T	C	intergenic	NONE;NONE	dist=NONE;dist=NONE	.	.
KB488628.1	60409	60409	G	A	intergenic	NONE;NONE	dist=NONE;dist=NONE	.	.
KB489016.1	181	181	G	T	intergenic	NONE;NONE	dist=NONE;dist=NONE	.	.
KB489182.1	64046	64046	G	A	intergenic	NONE;NONE	dist=NONE;dist=NONE	.	.
KB489353.1	112	112	G	C	intergenic	NONE;NONE	dist=NONE;dist=NONE	.	.
KB489353.1	41	41	A	T	intergenic	NONE;NONE	dist=NONE;dist=NONE	.	.
KB489737.1	258588	258588	C	T	intergenic	NONE;NONE	dist=NONE;dist=NONE	.	.
KB489737.1	258599	258599	G	T	intergenic	NONE;NONE	dist=NONE;dist=NONE	.	.
KB489737.1	258605	258605	G	C	intergenic	NONE;NONE	dist=NONE;dist=NONE	.	.
KB489737.1	1742725	1742725	G	A	intergenic	NONE;NONE	dist=NONE;dist=NONE	.	.
KB489737.1	1742744	1742744	G	C	intergenic	NONE;NONE	dist=NONE;dist=NONE	.	.
KB489737.1	1742750	1742750	C	T	intergenic	NONE;NONE	dist=NONE;dist=NONE	.	.
KB489737.1	1742781	1742781	C	G	intergenic	NONE;NONE	dist=NONE;dist=NONE	.	.
KB489737.1	2176903	2176903	G	T	intergenic	NONE;NONE	dist=NONE;dist=NONE	.	.
KB489737.1	2693546	2693546	A	G	intergenic	NONE;NONE	dist=NONE;dist=NONE	.	.
KB489737.1	3355496	3355496	T	C	intergenic	NONE;NONE	dist=NONE;dist=NONE	.	.
KB489849.1	36370	36370	A	G	intergenic	NONE;NONE	dist=NONE;dist=NONE	.	.
KB489849.1	36372	36372	C	A	intergenic	NONE;NONE	dist=NONE;dist=NONE	.	.
KB489849.1	36401	36401	G	A	intergenic	NONE;NONE	dist=NONE;dist=NONE	.	.
KB489849.1	36405	36405	A	G	intergenic	NONE;NONE	dist=NONE;dist=NONE	.	.
KB489849.1	37101	37101	A	T	intergenic	NONE;NONE	dist=NONE;dist=NONE	.	.
KB489849.1	37093	37093	G	A	intergenic	NONE;NONE	dist=NONE;dist=NONE	.	.
KB489849.1	37081	37081	C	T	intergenic	NONE;NONE	dist=NONE;dist=NONE	.	.
KB489849.1	37042	37042	C	T	intergenic	NONE;NONE	dist=NONE;dist=NONE	.	.
KB489849.1	37028	37028	T	C	intergenic	NONE;NONE	dist=NONE;dist=NONE	.	.
KB489849.1	40793	40793	C	A	intergenic	NONE;NONE	dist=NONE;dist=NONE	.	.
KB489849.1	40722	40722	A	C	intergenic	NONE;NONE	dist=NONE;dist=NONE	.	.
KB489849.1	40716	40716	A	C	intergenic	NONE;NONE	dist=NONE;dist=NONE	.	.
KB489849.1	60805	60805	C	T	intergenic	NONE;NONE	dist=NONE;dist=NONE	.	.
KB489849.1	61376	61376	C	A	intergenic	NONE;NONE	dist=NONE;dist=NONE	.	.
KB489849.1	61461	61461	C	A	intergenic	NONE;NONE	dist=NONE;dist=NONE	.	.
KB489849.1	60814	60814	G	A	intergenic	NONE;NONE	dist=NONE;dist=NONE	.	.
KB489849.1	61360	61360	G	A	intergenic	NONE;NONE	dist=NONE;dist=NONE	.	.
KB489849.1	61879	61879	T	C	intergenic	NONE;NONE	dist=NONE;dist=NONE	.	.
KB489849.1	61793	61793	G	T	intergenic	NONE;NONE	dist=NONE;dist=NONE	.	.
KB489849.1	61780	61780	G	A	intergenic	NONE;NONE	dist=NONE;dist=NONE	.	.
KB489849.1	62051	62051	A	T	intergenic	NONE;NONE	dist=NONE;dist=NONE	.	.
KB489849.1	62223	62223	C	T	intergenic	NONE;NONE	dist=NONE;dist=NONE	.	.
KB489849.1	63477	63477	C	G	intergenic	NONE;NONE	dist=NONE;dist=NONE	.	.
KB489849.1	64582	64582	C	T	intergenic	NONE;NONE	dist=NONE;dist=NONE	.	.
KB489849.1	64628	64628	G	A	intergenic	NONE;NONE	dist=NONE;dist=NONE	.	.
KB489849.1	64668	64668	T	G	intergenic	NONE;NONE	dist=NONE;dist=NONE	.	.
KB489849.1	64744	64744	A	G	intergenic	NONE;NONE	dist=NONE;dist=NONE	.	.
KB489849.1	64788	64788	C	T	intergenic	NONE;NONE	dist=NONE;dist=NONE	.	.
KB489849.1	64873	64873	T	A	intergenic	NONE;NONE	dist=NONE;dist=NONE	.	.
KB489849.1	64734	64734	C	G	intergenic	NONE;NONE	dist=NONE;dist=NONE	.	.
KB489849.1	64703	64703	A	G	intergenic	NONE;NONE	dist=NONE;dist=NONE	.	.
KB489849.1	65685	65685	A	C	intergenic	NONE;NONE	dist=NONE;dist=NONE	.	.
KB489849.1	65958	65958	C	A	intergenic	NONE;NONE	dist=NONE;dist=NONE	.	.
KB489849.1	65775	65775	G	A	intergenic	NONE;NONE	dist=NONE;dist=NONE	.	.
KB489849.1	66283	66283	G	A	intergenic	NONE;NONE	dist=NONE;dist=NONE	.	.
KB489849.1	66372	66372	C	T	intergenic	NONE;NONE	dist=NONE;dist=NONE	.	.
KB489849.1	66382	66382	G	T	intergenic	NONE;NONE	dist=NONE;dist=NONE	.	.
KB489849.1	66349	66349	C	T	intergenic	NONE;NONE	dist=NONE;dist=NONE	.	.
KB489849.1	66329	66329	T	C	intergenic	NONE;NONE	dist=NONE;dist=NONE	.	.
KB489849.1	66278	66278	G	C	intergenic	NONE;NONE	dist=NONE;dist=NONE	.	.
KB489849.1	81487	81487	G	A	intergenic	NONE;NONE	dist=NONE;dist=NONE	.	.
KB489849.1	81551	81551	G	A	intergenic	NONE;NONE	dist=NONE;dist=NONE	.	.
KB489849.1	81480	81480	C	T	intergenic	NONE;NONE	dist=NONE;dist=NONE	.	.
KB489849.1	84133	84133	T	C	intergenic	NONE;NONE	dist=NONE;dist=NONE	.	.
KB489849.1	84167	84167	C	T	intergenic	NONE;NONE	dist=NONE;dist=NONE	.	.
KB489849.1	84172	84172	C	T	intergenic	NONE;NONE	dist=NONE;dist=NONE	.	.
KB489849.1	84489	84489	C	T	intergenic	NONE;NONE	dist=NONE;dist=NONE	.	.
KB489849.1	84456	84456	T	A	intergenic	NONE;NONE	dist=NONE;dist=NONE	.	.
KB489849.1	85690	85690	G	A	intergenic	NONE;NONE	dist=NONE;dist=NONE	.	.
KB489849.1	85991	85991	C	T	intergenic	NONE;NONE	dist=NONE;dist=NONE	.	.
KB489849.1	86920	86920	A	G	intergenic	NONE;NONE	dist=NONE;dist=NONE	.	.
KB489849.1	87218	87218	G	A	intergenic	NONE;NONE	dist=NONE;dist=NONE	.	.
KB489849.1	87237	87237	A	G	intergenic	NONE;NONE	dist=NONE;dist=NONE	.	.
KB489849.1	89457	89457	A	G	intergenic	NONE;NONE	dist=NONE;dist=NONE	.	.
KB489849.1	89468	89468	A	G	intergenic	NONE;NONE	dist=NONE;dist=NONE	.	.
KB489849.1	89683	89683	G	A	intergenic	NONE;NONE	dist=NONE;dist=NONE	.	.
KB489849.1	89700	89700	C	A	intergenic	NONE;NONE	dist=NONE;dist=NONE	.	.
KB489849.1	90512	90512	G	A	intergenic	NONE;NONE	dist=NONE;dist=NONE	.	.
KB489849.1	90584	90584	G	A	intergenic	NONE;NONE	dist=NONE;dist=NONE	.	.
KB489849.1	90940	90940	G	A	intergenic	NONE;NONE	dist=NONE;dist=NONE	.	.
KB489849.1	90512	90512	G	A	intergenic	NONE;NONE	dist=NONE;dist=NONE	.	.
KB489849.1	91013	91013	C	A	intergenic	NONE;NONE	dist=NONE;dist=NONE	.	.
KB489849.1	91859	91859	C	A	intergenic	NONE;NONE	dist=NONE;dist=NONE	.	.
KB489849.1	92042	92042	T	G	intergenic	NONE;NONE	dist=NONE;dist=NONE	.	.
KB489849.1	92897	92897	T	C	intergenic	NONE;NONE	dist=NONE;dist=NONE	.	.
KB489849.1	92997	92997	A	C	intergenic	NONE;NONE	dist=NONE;dist=NONE	.	.
KB489849.1	93007	93007	C	T	intergenic	NONE;NONE	dist=NONE;dist=NONE	.	.
KB489849.1	93252	93252	G	A	intergenic	NONE;NONE	dist=NONE;dist=NONE	.	.
KB489849.1	97535	97535	C	T	intergenic	NONE;NONE	dist=NONE;dist=NONE	.	.
KB489849.1	97890	97890	G	T	intergenic	NONE;NONE	dist=NONE;dist=NONE	.	.
KB489849.1	98002	98002	G	A	intergenic	NONE;NONE	dist=NONE;dist=NONE	.	.
KB489849.1	97933	97933	C	T	intergenic	NONE;NONE	dist=NONE;dist=NONE	.	.
KB489849.1	97925	97925	C	T	intergenic	NONE;NONE	dist=NONE;dist=NONE	.	.
KB489849.1	97896	97896	C	A	intergenic	NONE;NONE	dist=NONE;dist=NONE	.	.
KB489849.1	101156	101156	G	A	intergenic	NONE;NONE	dist=NONE;dist=NONE	.	.
KB489849.1	101184	101184	A	C	intergenic	NONE;NONE	dist=NONE;dist=NONE	.	.
KB489849.1	102254	102254	G	A	intergenic	NONE;NONE	dist=NONE;dist=NONE	.	.
KB489849.1	102814	102814	T	A	intergenic	NONE;NONE	dist=NONE;dist=NONE	.	.
KB489849.1	102855	102855	C	T	intergenic	NONE;NONE	dist=NONE;dist=NONE	.	.
KB489849.1	102904	102904	G	A	intergenic	NONE;NONE	dist=NONE;dist=NONE	.	.
KB489849.1	103250	103250	C	G	intergenic	NONE;NONE	dist=NONE;dist=NONE	.	.
KB489849.1	104478	104478	A	G	intergenic	NONE;NONE	dist=NONE;dist=NONE	.	.
KB489849.1	104144	104144	G	A	intergenic	NONE;NONE	dist=NONE;dist=NONE	.	.
KB489849.1	105890	105890	C	T	intergenic	NONE;NONE	dist=NONE;dist=NONE	.	.
KB489849.1	107208	107208	C	A	intergenic	NONE;NONE	dist=NONE;dist=NONE	.	.
KB489849.1	108234	108234	G	A	intergenic	NONE;NONE	dist=NONE;dist=NONE	.	.
KB489849.1	109301	109301	C	T	intergenic	NONE;NONE	dist=NONE;dist=NONE	.	.
KB489849.1	109277	109277	C	T	intergenic	NONE;NONE	dist=NONE;dist=NONE	.	.
KB489849.1	109259	109259	T	A	intergenic	NONE;NONE	dist=NONE;dist=NONE	.	.
KB489849.1	109813	109813	G	A	intergenic	NONE;NONE	dist=NONE;dist=NONE	.	.
KB489849.1	109780	109780	G	A	intergenic	NONE;NONE	dist=NONE;dist=NONE	.	.
KB489849.1	110021	110021	A	G	intergenic	NONE;NONE	dist=NONE;dist=NONE	.	.
KB489849.1	109980	109980	G	C	intergenic	NONE;NONE	dist=NONE;dist=NONE	.	.
KB489849.1	110201	110201	C	T	intergenic	NONE;NONE	dist=NONE;dist=NONE	.	.
KB489849.1	110234	110234	G	T	intergenic	NONE;NONE	dist=NONE;dist=NONE	.	.
KB489849.1	110435	110435	G	C	intergenic	NONE;NONE	dist=NONE;dist=NONE	.	.
KB489849.1	110755	110755	C	T	intergenic	NONE;NONE	dist=NONE;dist=NONE	.	.
KB489849.1	111114	111114	C	T	intergenic	NONE;NONE	dist=NONE;dist=NONE	.	.
KB489849.1	111131	111131	C	T	intergenic	NONE;NONE	dist=NONE;dist=NONE	.	.
KB489849.1	111114	111114	C	T	intergenic	NONE;NONE	dist=NONE;dist=NONE	.	.
KB489849.1	111368	111368	C	T	intergenic	NONE;NONE	dist=NONE;dist=NONE	.	.
KB489849.1	111685	111685	G	A	intergenic	NONE;NONE	dist=NONE;dist=NONE	.	.
KB489849.1	111375	111375	C	A	intergenic	NONE;NONE	dist=NONE;dist=NONE	.	.
KB489849.1	111368	111368	C	T	intergenic	NONE;NONE	dist=NONE;dist=NONE	.	.
KB489849.1	111732	111732	C	T	intergenic	NONE;NONE	dist=NONE;dist=NONE	.	.
KB489849.1	112631	112631	T	C	intergenic	NONE;NONE	dist=NONE;dist=NONE	.	.
KB489849.1	112674	112674	C	A	intergenic	NONE;NONE	dist=NONE;dist=NONE	.	.
KB489849.1	112631	112631	T	C	intergenic	NONE;NONE	dist=NONE;dist=NONE	.	.
KB489849.1	115327	115327	G	T	intergenic	NONE;NONE	dist=NONE;dist=NONE	.	.
KB489849.1	115496	115496	C	T	intergenic	NONE;NONE	dist=NONE;dist=NONE	.	.
KB489849.1	115590	115590	C	T	intergenic	NONE;NONE	dist=NONE;dist=NONE	.	.
KB489849.1	116945	116945	C	T	intergenic	NONE;NONE	dist=NONE;dist=NONE	.	.
KB489849.1	117012	117012	G	A	intergenic	NONE;NONE	dist=NONE;dist=NONE	.	.
KB489849.1	117078	117078	G	A	intergenic	NONE;NONE	dist=NONE;dist=NONE	.	.
KB489849.1	117256	117256	C	T	intergenic	NONE;NONE	dist=NONE;dist=NONE	.	.
KB489849.1	116963	116963	C	T	intergenic	NONE;NONE	dist=NONE;dist=NONE	.	.
KB489849.1	117326	117326	G	A	intergenic	NONE;NONE	dist=NONE;dist=NONE	.	.
KB489849.1	117243	117243	G	A	intergenic	NONE;NONE	dist=NONE;dist=NONE	.	.
KB489849.1	117642	117642	C	T	intergenic	NONE;NONE	dist=NONE;dist=NONE	.	.
KB489849.1	117675	117675	G	A	intergenic	NONE;NONE	dist=NONE;dist=NONE	.	.
KB489849.1	117722	117722	G	T	intergenic	NONE;NONE	dist=NONE;dist=NONE	.	.
KB489849.1	117326	117326	G	A	intergenic	NONE;NONE	dist=NONE;dist=NONE	.	.
KB489849.1	118078	118078	C	A	intergenic	NONE;NONE	dist=NONE;dist=NONE	.	.
KB489849.1	118487	118487	G	A	intergenic	NONE;NONE	dist=NONE;dist=NONE	.	.
KB489849.1	118867	118867	T	C	intergenic	NONE;NONE	dist=NONE;dist=NONE	.	.
KB489849.1	119444	119444	C	A	intergenic	NONE;NONE	dist=NONE;dist=NONE	.	.
KB489849.1	119574	119574	C	T	intergenic	NONE;NONE	dist=NONE;dist=NONE	.	.
KB489849.1	119594	119594	A	C	intergenic	NONE;NONE	dist=NONE;dist=NONE	.	.
KB489849.1	119574	119574	C	T	intergenic	NONE;NONE	dist=NONE;dist=NONE	.	.
KB489849.1	119935	119935	C	T	intergenic	NONE;NONE	dist=NONE;dist=NONE	.	.
KB489849.1	120037	120037	G	A	intergenic	NONE;NONE	dist=NONE;dist=NONE	.	.
KB489849.1	120396	120396	G	C	intergenic	NONE;NONE	dist=NONE;dist=NONE	.	.
KB489849.1	120414	120414	G	A	intergenic	NONE;NONE	dist=NONE;dist=NONE	.	.
KB489849.1	120556	120556	G	A	intergenic	NONE;NONE	dist=NONE;dist=NONE	.	.
KB489849.1	120414	120414	G	A	intergenic	NONE;NONE	dist=NONE;dist=NONE	.	.
KB489849.1	120720	120720	G	A	intergenic	NONE;NONE	dist=NONE;dist=NONE	.	.
KB489849.1	121541	121541	G	A	intergenic	NONE;NONE	dist=NONE;dist=NONE	.	.
KB489849.1	122089	122089	C	T	intergenic	NONE;NONE	dist=NONE;dist=NONE	.	.
KB489849.1	122049	122049	G	A	intergenic	NONE;NONE	dist=NONE;dist=NONE	.	.
KB489849.1	146719	146719	C	T	intergenic	NONE;NONE	dist=NONE;dist=NONE	.	.
KB489849.1	152503	152503	A	G	intergenic	NONE;NONE	dist=NONE;dist=NONE	.	.
KB489849.1	152372	152372	C	A	intergenic	NONE;NONE	dist=NONE;dist=NONE	.	.
KB489960.1	8388	8388	G	A	intergenic	NONE;NONE	dist=NONE;dist=NONE	.	.
KB490293.1	4146	4146	G	A	intergenic	NONE;NONE	dist=NONE;dist=NONE	.	.
KB490293.1	31725	31725	A	C	intergenic	NONE;NONE	dist=NONE;dist=NONE	.	.
KB490390.1	186	186	G	A	intergenic	NONE;NONE	dist=NONE;dist=NONE	.	.
KB490515.1	1236	1236	G	A	intergenic	NONE;NONE	dist=NONE;dist=NONE	.	.
KB490515.1	1265	1265	T	A	intergenic	NONE;NONE	dist=NONE;dist=NONE	.	.
KB490515.1	1265	1265	T	A	intergenic	NONE;NONE	dist=NONE;dist=NONE	.	.
KB490848.1	1169373	1169373	G	C	intergenic	NONE;NONE	dist=NONE;dist=NONE	.	.
KB490848.1	1169589	1169589	C	T	intergenic	NONE;NONE	dist=NONE;dist=NONE	.	.
KB490848.1	1169598	1169598	G	A	intergenic	NONE;NONE	dist=NONE;dist=NONE	.	.
KB490849.1	13808	13808	A	G	intergenic	NONE;NONE	dist=NONE;dist=NONE	.	.
KB490849.1	49358	49358	C	T	intergenic	NONE;NONE	dist=NONE;dist=NONE	.	.
KB491182.1	9055	9055	G	A	intergenic	NONE;NONE	dist=NONE;dist=NONE	.	.
KB491515.1	25931	25931	G	A	intergenic	NONE;NONE	dist=NONE;dist=NONE	.	.
KB491515.1	25976	25976	C	T	intergenic	NONE;NONE	dist=NONE;dist=NONE	.	.
KB491626.1	9816	9816	G	A	intergenic	NONE;NONE	dist=NONE;dist=NONE	.	.
KB491626.1	10041	10041	G	A	intergenic	NONE;NONE	dist=NONE;dist=NONE	.	.
KB491737.1	18259	18259	G	A	intergenic	NONE;NONE	dist=NONE;dist=NONE	.	.
KB491737.1	54164	54164	T	A	intergenic	NONE;NONE	dist=NONE;dist=NONE	.	.
KB491848.1	62102	62102	C	T	intergenic	NONE;NONE	dist=NONE;dist=NONE	.	.
KB491922.1	148	148	T	C	intergenic	NONE;NONE	dist=NONE;dist=NONE	.	.
KB491959.1	726437	726437	T	G	intergenic	NONE;NONE	dist=NONE;dist=NONE	.	.
KB491959.1	726481	726481	C	T	intergenic	NONE;NONE	dist=NONE;dist=NONE	.	.
KB491959.1	3333679	3333679	T	C	intergenic	NONE;NONE	dist=NONE;dist=NONE	.	.
KB491959.1	3333686	3333686	G	C	intergenic	NONE;NONE	dist=NONE;dist=NONE	.	.
KB491959.1	3333797	3333797	G	A	intergenic	NONE;NONE	dist=NONE;dist=NONE	.	.
KB491959.1	3333773	3333773	C	T	intergenic	NONE;NONE	dist=NONE;dist=NONE	.	.
KB491959.1	3333771	3333771	G	A	intergenic	NONE;NONE	dist=NONE;dist=NONE	.	.
KB491959.1	3333733	3333733	C	T	intergenic	NONE;NONE	dist=NONE;dist=NONE	.	.
KB491959.1	3333691	3333691	C	G	intergenic	NONE;NONE	dist=NONE;dist=NONE	.	.
KB491959.1	3333685	3333685	A	G	intergenic	NONE;NONE	dist=NONE;dist=NONE	.	.
KB491959.1	3333684	3333684	C	A	intergenic	NONE;NONE	dist=NONE;dist=NONE	.	.
KB491959.1	4031006	4031006	G	T	intergenic	NONE;NONE	dist=NONE;dist=NONE	.	.
KB491959.1	4828394	4828394	C	T	intergenic	NONE;NONE	dist=NONE;dist=NONE	.	.
KB491959.1	4828341	4828341	A	G	intergenic	NONE;NONE	dist=NONE;dist=NONE	.	.
KB491959.1	4828316	4828316	G	A	intergenic	NONE;NONE	dist=NONE;dist=NONE	.	.
KB491959.1	4828311	4828311	C	T	intergenic	NONE;NONE	dist=NONE;dist=NONE	.	.
KB491959.1	4829087	4829087	G	T	intergenic	NONE;NONE	dist=NONE;dist=NONE	.	.
KB491959.1	4829135	4829135	A	T	intergenic	NONE;NONE	dist=NONE;dist=NONE	.	.
KB491959.1	4829168	4829168	A	G	intergenic	NONE;NONE	dist=NONE;dist=NONE	.	.
KB491959.1	4829164	4829164	G	A	intergenic	NONE;NONE	dist=NONE;dist=NONE	.	.
KB491959.1	4829154	4829154	C	T	intergenic	NONE;NONE	dist=NONE;dist=NONE	.	.
KB491959.1	4829147	4829147	C	T	intergenic	NONE;NONE	dist=NONE;dist=NONE	.	.
KB491959.1	4829128	4829128	G	A	intergenic	NONE;NONE	dist=NONE;dist=NONE	.	.
KB491959.1	4829124	4829124	C	T	intergenic	NONE;NONE	dist=NONE;dist=NONE	.	.
KB491959.1	4829308	4829308	G	T	intergenic	NONE;NONE	dist=NONE;dist=NONE	.	.
KB491959.1	5678288	5678288	C	T	intergenic	NONE;NONE	dist=NONE;dist=NONE	.	.
KB491959.1	5678319	5678319	C	T	intergenic	NONE;NONE	dist=NONE;dist=NONE	.	.
KB491960.1	272923	272923	C	G	intergenic	NONE;NONE	dist=NONE;dist=NONE	.	.
KB491960.1	272924	272924	C	T	intergenic	NONE;NONE	dist=NONE;dist=NONE	.	.
KB491960.1	272950	272950	T	C	intergenic	NONE;NONE	dist=NONE;dist=NONE	.	.
KB491960.1	272979	272979	T	C	intergenic	NONE;NONE	dist=NONE;dist=NONE	.	.
KB491960.1	272987	272987	G	A	intergenic	NONE;NONE	dist=NONE;dist=NONE	.	.
KB491960.1	272998	272998	T	G	intergenic	NONE;NONE	dist=NONE;dist=NONE	.	.
KB491960.1	273046	273046	C	T	intergenic	NONE;NONE	dist=NONE;dist=NONE	.	.
KB491960.1	273089	273089	G	A	intergenic	NONE;NONE	dist=NONE;dist=NONE	.	.
KB491960.1	273090	273090	A	G	intergenic	NONE;NONE	dist=NONE;dist=NONE	.	.
KB491960.1	273098	273098	C	T	intergenic	NONE;NONE	dist=NONE;dist=NONE	.	.
KB491960.1	273100	273100	C	T	intergenic	NONE;NONE	dist=NONE;dist=NONE	.	.
KB491960.1	273107	273107	C	T	intergenic	NONE;NONE	dist=NONE;dist=NONE	.	.
KB491960.1	273111	273111	C	T	intergenic	NONE;NONE	dist=NONE;dist=NONE	.	.
KB491960.1	273104	273104	G	A	intergenic	NONE;NONE	dist=NONE;dist=NONE	.	.
KB491960.1	273067	273067	A	G	intergenic	NONE;NONE	dist=NONE;dist=NONE	.	.
KB491960.1	273053	273053	C	G	intergenic	NONE;NONE	dist=NONE;dist=NONE	.	.
KB491960.1	273048	273048	G	T	intergenic	NONE;NONE	dist=NONE;dist=NONE	.	.
KB491960.1	273047	273047	G	A	intergenic	NONE;NONE	dist=NONE;dist=NONE	.	.
KB491960.1	273046	273046	C	T	intergenic	NONE;NONE	dist=NONE;dist=NONE	.	.
KB491960.1	272995	272995	T	A	intergenic	NONE;NONE	dist=NONE;dist=NONE	.	.
KB491960.1	272958	272958	G	A	intergenic	NONE;NONE	dist=NONE;dist=NONE	.	.
KB491960.1	272938	272938	T	C	intergenic	NONE;NONE	dist=NONE;dist=NONE	.	.
KB491960.1	272933	272933	T	C	intergenic	NONE;NONE	dist=NONE;dist=NONE	.	.
KB491960.1	272915	272915	A	G	intergenic	NONE;NONE	dist=NONE;dist=NONE	.	.
KB491960.1	353466	353466	C	T	intergenic	NONE;NONE	dist=NONE;dist=NONE	.	.
KB491960.1	421798	421798	C	T	intergenic	NONE;NONE	dist=NONE;dist=NONE	.	.
KB491960.1	421873	421873	T	C	intergenic	NONE;NONE	dist=NONE;dist=NONE	.	.
KB491960.1	421918	421918	A	G	intergenic	NONE;NONE	dist=NONE;dist=NONE	.	.
KB491960.1	421919	421919	G	A	intergenic	NONE;NONE	dist=NONE;dist=NONE	.	.
KB491960.1	421920	421920	T	C	intergenic	NONE;NONE	dist=NONE;dist=NONE	.	.
KB491960.1	421921	421921	C	T	intergenic	NONE;NONE	dist=NONE;dist=NONE	.	.
KB491960.1	608866	608866	G	T	intergenic	NONE;NONE	dist=NONE;dist=NONE	.	.
KB491960.1	620269	620269	G	A	intergenic	NONE;NONE	dist=NONE;dist=NONE	.	.
KB491960.1	620254	620254	A	G	intergenic	NONE;NONE	dist=NONE;dist=NONE	.	.
KB491960.1	620186	620186	G	C	intergenic	NONE;NONE	dist=NONE;dist=NONE	.	.
KB491960.1	1668591	1668591	A	G	intergenic	NONE;NONE	dist=NONE;dist=NONE	.	.
KB491960.1	1668777	1668777	C	T	intergenic	NONE;NONE	dist=NONE;dist=NONE	.	.
KB491960.1	1668743	1668743	G	C	intergenic	NONE;NONE	dist=NONE;dist=NONE	.	.
KB491960.1	1904383	1904383	G	A	intergenic	NONE;NONE	dist=NONE;dist=NONE	.	.
KB491960.1	2195915	2195915	A	C	intergenic	NONE;NONE	dist=NONE;dist=NONE	.	.
KB491960.1	2358488	2358488	C	T	intergenic	NONE;NONE	dist=NONE;dist=NONE	.	.
KB491961.1	39575	39575	C	T	intergenic	NONE;NONE	dist=NONE;dist=NONE	.	.
KB491961.1	39611	39611	G	T	intergenic	NONE;NONE	dist=NONE;dist=NONE	.	.
KB491961.1	39580	39580	G	T	intergenic	NONE;NONE	dist=NONE;dist=NONE	.	.
KB491961.1	39555	39555	G	A	intergenic	NONE;NONE	dist=NONE;dist=NONE	.	.
KB492072.1	62482	62482	C	T	intergenic	NONE;NONE	dist=NONE;dist=NONE	.	.
KB492072.1	62402	62402	A	G	intergenic	NONE;NONE	dist=NONE;dist=NONE	.	.
KB492505.1	260	260	G	A	intergenic	NONE;NONE	dist=NONE;dist=NONE	.	.
KB492572.1	1026	1026	A	C	intergenic	NONE;NONE	dist=NONE;dist=NONE	.	.
KB492572.1	966	966	C	G	intergenic	NONE;NONE	dist=NONE;dist=NONE	.	.
KB492627.1	44395	44395	C	A	intergenic	NONE;NONE	dist=NONE;dist=NONE	.	.
KB492627.1	60201	60201	A	C	intergenic	NONE;NONE	dist=NONE;dist=NONE	.	.
KB492627.1	60170	60170	G	A	intergenic	NONE;NONE	dist=NONE;dist=NONE	.	.
KB492627.1	60163	60163	T	C	intergenic	NONE;NONE	dist=NONE;dist=NONE	.	.
KB493071.1	943819	943819	C	T	intergenic	NONE;NONE	dist=NONE;dist=NONE	.	.
KB493071.1	944071	944071	C	T	intergenic	NONE;NONE	dist=NONE;dist=NONE	.	.
KB493071.1	1078628	1078628	A	G	intergenic	NONE;NONE	dist=NONE;dist=NONE	.	.
KB493071.1	1078627	1078627	A	T	intergenic	NONE;NONE	dist=NONE;dist=NONE	.	.
KB493071.1	1078611	1078611	G	A	intergenic	NONE;NONE	dist=NONE;dist=NONE	.	.
KB493071.1	1078605	1078605	G	T	intergenic	NONE;NONE	dist=NONE;dist=NONE	.	.
KB493071.1	1078590	1078590	C	T	intergenic	NONE;NONE	dist=NONE;dist=NONE	.	.
KB493071.1	1078573	1078573	T	C	intergenic	NONE;NONE	dist=NONE;dist=NONE	.	.
KB493071.1	1078564	1078564	G	T	intergenic	NONE;NONE	dist=NONE;dist=NONE	.	.
KB493071.1	1078559	1078559	G	C	intergenic	NONE;NONE	dist=NONE;dist=NONE	.	.
KB493071.1	1078548	1078548	T	A	intergenic	NONE;NONE	dist=NONE;dist=NONE	.	.
KB493071.1	1078546	1078546	T	C	intergenic	NONE;NONE	dist=NONE;dist=NONE	.	.
KB493071.1	1078538	1078538	A	G	intergenic	NONE;NONE	dist=NONE;dist=NONE	.	.
KB493071.1	1598880	1598880	C	A	intergenic	NONE;NONE	dist=NONE;dist=NONE	.	.
KB493071.1	1620148	1620148	T	G	intergenic	NONE;NONE	dist=NONE;dist=NONE	.	.
KB493071.1	1620112	1620112	T	C	intergenic	NONE;NONE	dist=NONE;dist=NONE	.	.
KB493071.1	1620072	1620072	G	C	intergenic	NONE;NONE	dist=NONE;dist=NONE	.	.
KB493071.1	1620060	1620060	G	A	intergenic	NONE;NONE	dist=NONE;dist=NONE	.	.
KB493071.1	1620011	1620011	C	T	intergenic	NONE;NONE	dist=NONE;dist=NONE	.	.
KB493071.1	1619961	1619961	A	T	intergenic	NONE;NONE	dist=NONE;dist=NONE	.	.
KB493071.1	1733294	1733294	G	A	intergenic	NONE;NONE	dist=NONE;dist=NONE	.	.
KB493627.1	2908	2908	T	G	intergenic	NONE;NONE	dist=NONE;dist=NONE	.	.
KB493627.1	3038	3038	G	A	intergenic	NONE;NONE	dist=NONE;dist=NONE	.	.
KB493627.1	3033	3033	G	A	intergenic	NONE;NONE	dist=NONE;dist=NONE	.	.
KB493627.1	5083	5083	G	C	intergenic	NONE;NONE	dist=NONE;dist=NONE	.	.
KB493627.1	5120	5120	T	A	intergenic	NONE;NONE	dist=NONE;dist=NONE	.	.
KB493627.1	5125	5125	G	C	intergenic	NONE;NONE	dist=NONE;dist=NONE	.	.
KB493627.1	5233	5233	G	A	intergenic	NONE;NONE	dist=NONE;dist=NONE	.	.
KB493627.1	5342	5342	A	G	intergenic	NONE;NONE	dist=NONE;dist=NONE	.	.
KB493627.1	5125	5125	G	C	intergenic	NONE;NONE	dist=NONE;dist=NONE	.	.
KB493627.1	5113	5113	C	A	intergenic	NONE;NONE	dist=NONE;dist=NONE	.	.
KB493627.1	5109	5109	G	A	intergenic	NONE;NONE	dist=NONE;dist=NONE	.	.
KB493627.1	13593	13593	G	A	intergenic	NONE;NONE	dist=NONE;dist=NONE	.	.
KB493627.1	13623	13623	T	A	intergenic	NONE;NONE	dist=NONE;dist=NONE	.	.
KB493627.1	13593	13593	G	A	intergenic	NONE;NONE	dist=NONE;dist=NONE	.	.
KB493705.1	1013	1013	A	G	intergenic	NONE;NONE	dist=NONE;dist=NONE	.	.
KB493738.1	35110	35110	A	T	intergenic	NONE;NONE	dist=NONE;dist=NONE	.	.
KB493849.1	17722	17722	C	G	intergenic	NONE;NONE	dist=NONE;dist=NONE	.	.
KB493960.1	26067	26067	C	T	intergenic	NONE;NONE	dist=NONE;dist=NONE	.	.
KB493960.1	26096	26096	C	T	intergenic	NONE;NONE	dist=NONE;dist=NONE	.	.
KB493960.1	63740	63740	G	T	intergenic	NONE;NONE	dist=NONE;dist=NONE	.	.
KB494182.1	572499	572499	A	T	intergenic	NONE;NONE	dist=NONE;dist=NONE	.	.
KB494182.1	958090	958090	C	T	intergenic	NONE;NONE	dist=NONE;dist=NONE	.	.
KB494182.1	958104	958104	T	G	intergenic	NONE;NONE	dist=NONE;dist=NONE	.	.
KB494182.1	958112	958112	C	T	intergenic	NONE;NONE	dist=NONE;dist=NONE	.	.
KB494182.1	958322	958322	G	T	intergenic	NONE;NONE	dist=NONE;dist=NONE	.	.
KB494182.1	958324	958324	A	G	intergenic	NONE;NONE	dist=NONE;dist=NONE	.	.
KB494182.1	958330	958330	A	G	intergenic	NONE;NONE	dist=NONE;dist=NONE	.	.
KB494182.1	958392	958392	T	C	intergenic	NONE;NONE	dist=NONE;dist=NONE	.	.
KB494182.1	1047777	1047777	T	G	intergenic	NONE;NONE	dist=NONE;dist=NONE	.	.
KB494182.1	1047715	1047715	C	T	intergenic	NONE;NONE	dist=NONE;dist=NONE	.	.
KB494182.1	1047610	1047610	T	C	intergenic	NONE;NONE	dist=NONE;dist=NONE	.	.
KB494182.1	1110538	1110538	G	A	intergenic	NONE;NONE	dist=NONE;dist=NONE	.	.
KB494182.1	1119884	1119884	C	T	intergenic	NONE;NONE	dist=NONE;dist=NONE	.	.
KB494182.1	2016935	2016935	A	T	intergenic	NONE;NONE	dist=NONE;dist=NONE	.	.
KB494182.1	2118320	2118320	A	G	intergenic	NONE;NONE	dist=NONE;dist=NONE	.	.
KB494182.1	2118353	2118353	G	C	intergenic	NONE;NONE	dist=NONE;dist=NONE	.	.
KB494182.1	2213611	2213611	G	T	intergenic	NONE;NONE	dist=NONE;dist=NONE	.	.
KB494182.1	2352436	2352436	A	C	intergenic	NONE;NONE	dist=NONE;dist=NONE	.	.
KB494182.1	2377713	2377713	C	G	intergenic	NONE;NONE	dist=NONE;dist=NONE	.	.
KB494182.1	2493964	2493964	C	A	intergenic	NONE;NONE	dist=NONE;dist=NONE	.	.
KB494182.1	2493946	2493946	G	T	intergenic	NONE;NONE	dist=NONE;dist=NONE	.	.
KB494182.1	2493938	2493938	A	T	intergenic	NONE;NONE	dist=NONE;dist=NONE	.	.
KB494182.1	2493915	2493915	C	G	intergenic	NONE;NONE	dist=NONE;dist=NONE	.	.
KB494182.1	2493908	2493908	A	C	intergenic	NONE;NONE	dist=NONE;dist=NONE	.	.
KB494182.1	2753242	2753242	C	T	intergenic	NONE;NONE	dist=NONE;dist=NONE	.	.
KB494182.1	2753241	2753241	A	G	intergenic	NONE;NONE	dist=NONE;dist=NONE	.	.
KB494182.1	2753231	2753231	G	C	intergenic	NONE;NONE	dist=NONE;dist=NONE	.	.
KB494182.1	2841238	2841238	G	A	intergenic	NONE;NONE	dist=NONE;dist=NONE	.	.
KB494294.1	564	564	T	A	intergenic	NONE;NONE	dist=NONE;dist=NONE	.	.
KB494294.1	594	594	C	T	intergenic	NONE;NONE	dist=NONE;dist=NONE	.	.
KB494294.1	532	532	C	T	intergenic	NONE;NONE	dist=NONE;dist=NONE	.	.
KB494405.1	86606	86606	C	A	intergenic	NONE;NONE	dist=NONE;dist=NONE	.	.
KB495249.1	408	408	C	T	intergenic	NONE;NONE	dist=NONE;dist=NONE	.	.
KB495249.1	435	435	C	T	intergenic	NONE;NONE	dist=NONE;dist=NONE	.	.
KB495249.1	431	431	C	A	intergenic	NONE;NONE	dist=NONE;dist=NONE	.	.
KB495293.1	5284	5284	C	T	intergenic	NONE;NONE	dist=NONE;dist=NONE	.	.
KB495293.1	360645	360645	A	G	intergenic	NONE;NONE	dist=NONE;dist=NONE	.	.
KB495293.1	684100	684100	A	T	intergenic	NONE;NONE	dist=NONE;dist=NONE	.	.
KB495293.1	1179091	1179091	C	T	intergenic	NONE;NONE	dist=NONE;dist=NONE	.	.
KB495293.1	2117153	2117153	G	C	intergenic	NONE;NONE	dist=NONE;dist=NONE	.	.
KB495293.1	2117082	2117082	G	C	intergenic	NONE;NONE	dist=NONE;dist=NONE	.	.
KB495293.1	2117050	2117050	G	C	intergenic	NONE;NONE	dist=NONE;dist=NONE	.	.
KB495293.1	2117327	2117327	C	A	intergenic	NONE;NONE	dist=NONE;dist=NONE	.	.
KB495293.1	2117525	2117525	T	C	intergenic	NONE;NONE	dist=NONE;dist=NONE	.	.
KB495293.1	2117473	2117473	G	A	intergenic	NONE;NONE	dist=NONE;dist=NONE	.	.
KB495293.1	2610271	2610271	C	G	intergenic	NONE;NONE	dist=NONE;dist=NONE	.	.
KB495293.1	2610376	2610376	C	T	intergenic	NONE;NONE	dist=NONE;dist=NONE	.	.
KB495293.1	2610378	2610378	G	T	intergenic	NONE;NONE	dist=NONE;dist=NONE	.	.
KB495293.1	2610369	2610369	T	A	intergenic	NONE;NONE	dist=NONE;dist=NONE	.	.
KB495293.1	2610368	2610368	G	A	intergenic	NONE;NONE	dist=NONE;dist=NONE	.	.
KB495293.1	2610357	2610357	G	A	intergenic	NONE;NONE	dist=NONE;dist=NONE	.	.
KB495293.1	2610353	2610353	C	T	intergenic	NONE;NONE	dist=NONE;dist=NONE	.	.
KB495293.1	2610350	2610350	C	T	intergenic	NONE;NONE	dist=NONE;dist=NONE	.	.
KB495293.1	2725152	2725152	T	C	intergenic	NONE;NONE	dist=NONE;dist=NONE	.	.
KB495293.1	3231605	3231605	C	A	intergenic	NONE;NONE	dist=NONE;dist=NONE	.	.
KB495293.1	3914885	3914885	A	G	intergenic	NONE;NONE	dist=NONE;dist=NONE	.	.
KB495293.1	4166673	4166673	T	G	intergenic	NONE;NONE	dist=NONE;dist=NONE	.	.
KB495293.1	4166685	4166685	C	T	intergenic	NONE;NONE	dist=NONE;dist=NONE	.	.
KB495293.1	4166855	4166855	C	T	intergenic	NONE;NONE	dist=NONE;dist=NONE	.	.
KB495293.1	4166860	4166860	C	T	intergenic	NONE;NONE	dist=NONE;dist=NONE	.	.
KB495293.1	4166865	4166865	G	T	intergenic	NONE;NONE	dist=NONE;dist=NONE	.	.
KB495293.1	4166869	4166869	T	A	intergenic	NONE;NONE	dist=NONE;dist=NONE	.	.
KB495293.1	4166912	4166912	A	T	intergenic	NONE;NONE	dist=NONE;dist=NONE	.	.
KB495293.1	4166915	4166915	T	C	intergenic	NONE;NONE	dist=NONE;dist=NONE	.	.
KB495293.1	4166933	4166933	T	G	intergenic	NONE;NONE	dist=NONE;dist=NONE	.	.
KB495293.1	4166935	4166935	T	C	intergenic	NONE;NONE	dist=NONE;dist=NONE	.	.
KB495293.1	4166954	4166954	G	A	intergenic	NONE;NONE	dist=NONE;dist=NONE	.	.
KB495293.1	5269917	5269917	C	A	intergenic	NONE;NONE	dist=NONE;dist=NONE	.	.
KB495293.1	5269903	5269903	T	C	intergenic	NONE;NONE	dist=NONE;dist=NONE	.	.
KB495293.1	5269875	5269875	T	A	intergenic	NONE;NONE	dist=NONE;dist=NONE	.	.
KB495293.1	5269864	5269864	C	T	intergenic	NONE;NONE	dist=NONE;dist=NONE	.	.
KB495293.1	5269835	5269835	C	T	intergenic	NONE;NONE	dist=NONE;dist=NONE	.	.
KB495293.1	5269831	5269831	C	T	intergenic	NONE;NONE	dist=NONE;dist=NONE	.	.
KB495293.1	5527121	5527121	A	G	intergenic	NONE;NONE	dist=NONE;dist=NONE	.	.
KB495293.1	5528461	5528461	T	G	intergenic	NONE;NONE	dist=NONE;dist=NONE	.	.
KB495293.1	5528466	5528466	A	C	intergenic	NONE;NONE	dist=NONE;dist=NONE	.	.
KB495293.1	5528473	5528473	A	G	intergenic	NONE;NONE	dist=NONE;dist=NONE	.	.
KB495293.1	5528489	5528489	G	C	intergenic	NONE;NONE	dist=NONE;dist=NONE	.	.
KB495293.1	5528492	5528492	A	G	intergenic	NONE;NONE	dist=NONE;dist=NONE	.	.
KB495293.1	5528515	5528515	C	A	intergenic	NONE;NONE	dist=NONE;dist=NONE	.	.
KB495293.1	5528522	5528522	C	T	intergenic	NONE;NONE	dist=NONE;dist=NONE	.	.
KB495293.1	5528536	5528536	T	C	intergenic	NONE;NONE	dist=NONE;dist=NONE	.	.
KB495293.1	5528576	5528576	A	G	intergenic	NONE;NONE	dist=NONE;dist=NONE	.	.
KB495293.1	5528613	5528613	G	T	intergenic	NONE;NONE	dist=NONE;dist=NONE	.	.
KB495293.1	5528469	5528469	A	T	intergenic	NONE;NONE	dist=NONE;dist=NONE	.	.
KB495294.1	921	921	A	C	intergenic	NONE;NONE	dist=NONE;dist=NONE	.	.
KB495294.1	889	889	C	T	intergenic	NONE;NONE	dist=NONE;dist=NONE	.	.
KB495294.1	1371	1371	C	T	intergenic	NONE;NONE	dist=NONE;dist=NONE	.	.
KB495294.1	1664	1664	A	G	intergenic	NONE;NONE	dist=NONE;dist=NONE	.	.
KB495394.1	656	656	A	C	intergenic	NONE;NONE	dist=NONE;dist=NONE	.	.
KB495394.1	738	738	G	T	intergenic	NONE;NONE	dist=NONE;dist=NONE	.	.
KB495849.1	7691	7691	C	T	intergenic	NONE;NONE	dist=NONE;dist=NONE	.	.
KB495849.1	14175	14175	C	T	intergenic	NONE;NONE	dist=NONE;dist=NONE	.	.
KB495849.1	14293	14293	C	T	intergenic	NONE;NONE	dist=NONE;dist=NONE	.	.
KB495849.1	14360	14360	G	C	intergenic	NONE;NONE	dist=NONE;dist=NONE	.	.
KB495849.1	18767	18767	T	A	intergenic	NONE;NONE	dist=NONE;dist=NONE	.	.
KB495849.1	18761	18761	A	G	intergenic	NONE;NONE	dist=NONE;dist=NONE	.	.
KB495849.1	24656	24656	C	T	intergenic	NONE;NONE	dist=NONE;dist=NONE	.	.
KB495849.1	27087	27087	C	T	intergenic	NONE;NONE	dist=NONE;dist=NONE	.	.
KB495849.1	27051	27051	A	G	intergenic	NONE;NONE	dist=NONE;dist=NONE	.	.
KB495849.1	30668	30668	G	A	intergenic	NONE;NONE	dist=NONE;dist=NONE	.	.
KB495849.1	37893	37893	C	G	intergenic	NONE;NONE	dist=NONE;dist=NONE	.	.
KB495849.1	38459	38459	G	T	intergenic	NONE;NONE	dist=NONE;dist=NONE	.	.
KB495849.1	38442	38442	T	C	intergenic	NONE;NONE	dist=NONE;dist=NONE	.	.
KB495849.1	38433	38433	T	C	intergenic	NONE;NONE	dist=NONE;dist=NONE	.	.
KB495849.1	38231	38231	C	A	intergenic	NONE;NONE	dist=NONE;dist=NONE	.	.
KB495849.1	38216	38216	C	A	intergenic	NONE;NONE	dist=NONE;dist=NONE	.	.
KB495849.1	38658	38658	A	C	intergenic	NONE;NONE	dist=NONE;dist=NONE	.	.
KB495849.1	38960	38960	C	T	intergenic	NONE;NONE	dist=NONE;dist=NONE	.	.
KB495849.1	38972	38972	C	T	intergenic	NONE;NONE	dist=NONE;dist=NONE	.	.
KB495849.1	38989	38989	T	G	intergenic	NONE;NONE	dist=NONE;dist=NONE	.	.
KB495849.1	39099	39099	A	T	intergenic	NONE;NONE	dist=NONE;dist=NONE	.	.
KB495849.1	39052	39052	C	T	intergenic	NONE;NONE	dist=NONE;dist=NONE	.	.
KB495849.1	39263	39263	C	A	intergenic	NONE;NONE	dist=NONE;dist=NONE	.	.
KB495849.1	39335	39335	A	G	intergenic	NONE;NONE	dist=NONE;dist=NONE	.	.
KB495849.1	39212	39212	A	C	intergenic	NONE;NONE	dist=NONE;dist=NONE	.	.
KB495849.1	39173	39173	G	A	intergenic	NONE;NONE	dist=NONE;dist=NONE	.	.
KB495849.1	39166	39166	A	G	intergenic	NONE;NONE	dist=NONE;dist=NONE	.	.
KB495849.1	39136	39136	G	C	intergenic	NONE;NONE	dist=NONE;dist=NONE	.	.
KB495849.1	39134	39134	G	A	intergenic	NONE;NONE	dist=NONE;dist=NONE	.	.
KB495849.1	39127	39127	G	C	intergenic	NONE;NONE	dist=NONE;dist=NONE	.	.
KB495849.1	39476	39476	G	T	intergenic	NONE;NONE	dist=NONE;dist=NONE	.	.
KB495849.1	39335	39335	A	G	intergenic	NONE;NONE	dist=NONE;dist=NONE	.	.
KB495849.1	41155	41155	C	T	intergenic	NONE;NONE	dist=NONE;dist=NONE	.	.
KB495849.1	41733	41733	C	T	intergenic	NONE;NONE	dist=NONE;dist=NONE	.	.
KB495849.1	44470	44470	T	A	intergenic	NONE;NONE	dist=NONE;dist=NONE	.	.
KB495849.1	46141	46141	A	G	intergenic	NONE;NONE	dist=NONE;dist=NONE	.	.
KB495849.1	46108	46108	A	T	intergenic	NONE;NONE	dist=NONE;dist=NONE	.	.
KB495849.1	47736	47736	A	G	intergenic	NONE;NONE	dist=NONE;dist=NONE	.	.
KB495849.1	47751	47751	T	A	intergenic	NONE;NONE	dist=NONE;dist=NONE	.	.
KB495849.1	47752	47752	C	T	intergenic	NONE;NONE	dist=NONE;dist=NONE	.	.
KB495849.1	48099	48099	C	G	intergenic	NONE;NONE	dist=NONE;dist=NONE	.	.
KB495849.1	48357	48357	A	C	intergenic	NONE;NONE	dist=NONE;dist=NONE	.	.
KB495849.1	48276	48276	C	A	intergenic	NONE;NONE	dist=NONE;dist=NONE	.	.
KB495916.1	1139	1139	G	A	intergenic	NONE;NONE	dist=NONE;dist=NONE	.	.
KB495916.1	1140	1140	G	C	intergenic	NONE;NONE	dist=NONE;dist=NONE	.	.
KB496071.1	24655	24655	G	A	intergenic	NONE;NONE	dist=NONE;dist=NONE	.	.
KB496071.1	24683	24683	T	C	intergenic	NONE;NONE	dist=NONE;dist=NONE	.	.
KB496071.1	24677	24677	A	T	intergenic	NONE;NONE	dist=NONE;dist=NONE	.	.
KB496071.1	24655	24655	G	A	intergenic	NONE;NONE	dist=NONE;dist=NONE	.	.
KB496071.1	30879	30879	C	T	intergenic	NONE;NONE	dist=NONE;dist=NONE	.	.
KB496071.1	30876	30876	C	A	intergenic	NONE;NONE	dist=NONE;dist=NONE	.	.
KB496071.1	30872	30872	A	G	intergenic	NONE;NONE	dist=NONE;dist=NONE	.	.
KB496071.1	30866	30866	G	A	intergenic	NONE;NONE	dist=NONE;dist=NONE	.	.
KB496071.1	39942	39942	G	A	intergenic	NONE;NONE	dist=NONE;dist=NONE	.	.
KB496404.1	74220	74220	A	G	intergenic	NONE;NONE	dist=NONE;dist=NONE	.	.
KB496404.1	541638	541638	A	G	intergenic	NONE;NONE	dist=NONE;dist=NONE	.	.
KB496404.1	1107692	1107692	C	T	intergenic	NONE;NONE	dist=NONE;dist=NONE	.	.
KB496404.1	1222182	1222182	G	A	intergenic	NONE;NONE	dist=NONE;dist=NONE	.	.
KB496404.1	1222269	1222269	G	A	intergenic	NONE;NONE	dist=NONE;dist=NONE	.	.
KB496404.1	1222258	1222258	G	T	intergenic	NONE;NONE	dist=NONE;dist=NONE	.	.
KB496404.1	1222215	1222215	C	T	intergenic	NONE;NONE	dist=NONE;dist=NONE	.	.
KB496404.1	1222193	1222193	C	T	intergenic	NONE;NONE	dist=NONE;dist=NONE	.	.
KB496404.1	1222177	1222177	G	A	intergenic	NONE;NONE	dist=NONE;dist=NONE	.	.
KB496404.1	1990335	1990335	G	T	intergenic	NONE;NONE	dist=NONE;dist=NONE	.	.
KB496404.1	2081398	2081398	A	G	intergenic	NONE;NONE	dist=NONE;dist=NONE	.	.
KB496404.1	2081579	2081579	T	A	intergenic	NONE;NONE	dist=NONE;dist=NONE	.	.
KB496404.1	2081865	2081865	G	A	intergenic	NONE;NONE	dist=NONE;dist=NONE	.	.
KB496404.1	2679986	2679986	T	G	intergenic	NONE;NONE	dist=NONE;dist=NONE	.	.
KB496405.1	26223	26223	G	A	intergenic	NONE;NONE	dist=NONE;dist=NONE	.	.
KB496405.1	26229	26229	G	A	intergenic	NONE;NONE	dist=NONE;dist=NONE	.	.
KB496405.1	26330	26330	T	A	intergenic	NONE;NONE	dist=NONE;dist=NONE	.	.
KB496516.1	456	456	C	T	intergenic	NONE;NONE	dist=NONE;dist=NONE	.	.
KB496516.1	282	282	C	T	intergenic	NONE;NONE	dist=NONE;dist=NONE	.	.
KB496516.1	1221	1221	C	A	intergenic	NONE;NONE	dist=NONE;dist=NONE	.	.
KB496516.1	1232	1232	G	T	intergenic	NONE;NONE	dist=NONE;dist=NONE	.	.
KB496516.1	1231	1231	T	C	intergenic	NONE;NONE	dist=NONE;dist=NONE	.	.
KB497293.1	45674	45674	C	T	intergenic	NONE;NONE	dist=NONE;dist=NONE	.	.
KB497404.1	6419	6419	G	A	intergenic	NONE;NONE	dist=NONE;dist=NONE	.	.
KB497404.1	14074	14074	A	G	intergenic	NONE;NONE	dist=NONE;dist=NONE	.	.
KB497404.1	14075	14075	A	G	intergenic	NONE;NONE	dist=NONE;dist=NONE	.	.
KB497404.1	14119	14119	T	G	intergenic	NONE;NONE	dist=NONE;dist=NONE	.	.
KB497404.1	20958	20958	G	A	intergenic	NONE;NONE	dist=NONE;dist=NONE	.	.
KB497404.1	20625	20625	A	T	intergenic	NONE;NONE	dist=NONE;dist=NONE	.	.
KB497404.1	20614	20614	G	T	intergenic	NONE;NONE	dist=NONE;dist=NONE	.	.
KB497404.1	20519	20519	A	T	intergenic	NONE;NONE	dist=NONE;dist=NONE	.	.
KB497404.1	20955	20955	T	C	intergenic	NONE;NONE	dist=NONE;dist=NONE	.	.
KB497404.1	28744	28744	G	A	intergenic	NONE;NONE	dist=NONE;dist=NONE	.	.
KB497404.1	35285	35285	G	C	intergenic	NONE;NONE	dist=NONE;dist=NONE	.	.
KB497404.1	35573	35573	A	G	intergenic	NONE;NONE	dist=NONE;dist=NONE	.	.
KB497404.1	35567	35567	C	T	intergenic	NONE;NONE	dist=NONE;dist=NONE	.	.
KB497404.1	35566	35566	C	T	intergenic	NONE;NONE	dist=NONE;dist=NONE	.	.
KB497404.1	35548	35548	C	G	intergenic	NONE;NONE	dist=NONE;dist=NONE	.	.
KB497404.1	35477	35477	C	G	intergenic	NONE;NONE	dist=NONE;dist=NONE	.	.
KB497404.1	38240	38240	T	C	intergenic	NONE;NONE	dist=NONE;dist=NONE	.	.
KB497404.1	38290	38290	A	G	intergenic	NONE;NONE	dist=NONE;dist=NONE	.	.
KB497404.1	38341	38341	C	T	intergenic	NONE;NONE	dist=NONE;dist=NONE	.	.
KB497404.1	38640	38640	A	C	intergenic	NONE;NONE	dist=NONE;dist=NONE	.	.
KB497404.1	38654	38654	G	A	intergenic	NONE;NONE	dist=NONE;dist=NONE	.	.
KB497404.1	38686	38686	C	T	intergenic	NONE;NONE	dist=NONE;dist=NONE	.	.
KB497404.1	38132	38132	G	A	intergenic	NONE;NONE	dist=NONE;dist=NONE	.	.
KB497404.1	38128	38128	C	G	intergenic	NONE;NONE	dist=NONE;dist=NONE	.	.
KB497404.1	38687	38687	G	A	intergenic	NONE;NONE	dist=NONE;dist=NONE	.	.
KB497404.1	43045	43045	A	G	intergenic	NONE;NONE	dist=NONE;dist=NONE	.	.
KB497515.1	49252	49252	C	T	intergenic	NONE;NONE	dist=NONE;dist=NONE	.	.
KB497515.1	49365	49365	C	A	intergenic	NONE;NONE	dist=NONE;dist=NONE	.	.
KB497515.1	95695	95695	G	A	intergenic	NONE;NONE	dist=NONE;dist=NONE	.	.
KB497515.1	95278	95278	A	G	intergenic	NONE;NONE	dist=NONE;dist=NONE	.	.
KB497515.1	95277	95277	C	T	intergenic	NONE;NONE	dist=NONE;dist=NONE	.	.
KB497515.1	95215	95215	C	T	intergenic	NONE;NONE	dist=NONE;dist=NONE	.	.
KB497515.1	95682	95682	T	C	intergenic	NONE;NONE	dist=NONE;dist=NONE	.	.
KB497515.1	126191	126191	C	T	intergenic	NONE;NONE	dist=NONE;dist=NONE	.	.
KB497515.1	126208	126208	G	C	intergenic	NONE;NONE	dist=NONE;dist=NONE	.	.
KB497515.1	126222	126222	G	A	intergenic	NONE;NONE	dist=NONE;dist=NONE	.	.
KB497515.1	126266	126266	C	T	intergenic	NONE;NONE	dist=NONE;dist=NONE	.	.
KB497515.1	379667	379667	G	C	intergenic	NONE;NONE	dist=NONE;dist=NONE	.	.
KB497515.1	379692	379692	C	T	intergenic	NONE;NONE	dist=NONE;dist=NONE	.	.
KB497515.1	379715	379715	G	A	intergenic	NONE;NONE	dist=NONE;dist=NONE	.	.
KB497515.1	379759	379759	G	A	intergenic	NONE;NONE	dist=NONE;dist=NONE	.	.
KB497515.1	379778	379778	T	C	intergenic	NONE;NONE	dist=NONE;dist=NONE	.	.
KB497515.1	379836	379836	C	T	intergenic	NONE;NONE	dist=NONE;dist=NONE	.	.
KB497515.1	379740	379740	T	C	intergenic	NONE;NONE	dist=NONE;dist=NONE	.	.
KB497515.1	456636	456636	T	C	intergenic	NONE;NONE	dist=NONE;dist=NONE	.	.
KB497515.1	1082004	1082004	T	C	intergenic	NONE;NONE	dist=NONE;dist=NONE	.	.
KB497515.1	1082007	1082007	T	A	intergenic	NONE;NONE	dist=NONE;dist=NONE	.	.
KB497515.1	1082011	1082011	G	A	intergenic	NONE;NONE	dist=NONE;dist=NONE	.	.
KB497515.1	1082019	1082019	C	T	intergenic	NONE;NONE	dist=NONE;dist=NONE	.	.
KB497515.1	1082054	1082054	A	C	intergenic	NONE;NONE	dist=NONE;dist=NONE	.	.
KB497515.1	1082060	1082060	C	G	intergenic	NONE;NONE	dist=NONE;dist=NONE	.	.
KB497515.1	1082070	1082070	T	A	intergenic	NONE;NONE	dist=NONE;dist=NONE	.	.
KB497515.1	1082115	1082115	C	T	intergenic	NONE;NONE	dist=NONE;dist=NONE	.	.
KB497515.1	1082120	1082120	C	T	intergenic	NONE;NONE	dist=NONE;dist=NONE	.	.
KB497515.1	1082130	1082130	C	T	intergenic	NONE;NONE	dist=NONE;dist=NONE	.	.
KB497515.1	1235163	1235163	G	T	intergenic	NONE;NONE	dist=NONE;dist=NONE	.	.
KB497515.1	1682027	1682027	T	C	intergenic	NONE;NONE	dist=NONE;dist=NONE	.	.
KB497515.1	1833564	1833564	T	C	intergenic	NONE;NONE	dist=NONE;dist=NONE	.	.
KB497515.1	1833543	1833543	A	C	intergenic	NONE;NONE	dist=NONE;dist=NONE	.	.
KB497515.1	1833532	1833532	C	T	intergenic	NONE;NONE	dist=NONE;dist=NONE	.	.
KB497515.1	1864542	1864542	G	A	intergenic	NONE;NONE	dist=NONE;dist=NONE	.	.
KB497515.1	2239187	2239187	T	C	intergenic	NONE;NONE	dist=NONE;dist=NONE	.	.
KB497515.1	2239231	2239231	A	G	intergenic	NONE;NONE	dist=NONE;dist=NONE	.	.
KB497515.1	2239238	2239238	C	T	intergenic	NONE;NONE	dist=NONE;dist=NONE	.	.
KB497515.1	2640207	2640207	T	A	intergenic	NONE;NONE	dist=NONE;dist=NONE	.	.
KB497515.1	2640189	2640189	A	T	intergenic	NONE;NONE	dist=NONE;dist=NONE	.	.
KB497515.1	2640138	2640138	T	G	intergenic	NONE;NONE	dist=NONE;dist=NONE	.	.
KB497515.1	2640130	2640130	A	G	intergenic	NONE;NONE	dist=NONE;dist=NONE	.	.
KB497515.1	3021803	3021803	C	T	intergenic	NONE;NONE	dist=NONE;dist=NONE	.	.
KB497515.1	3021810	3021810	C	T	intergenic	NONE;NONE	dist=NONE;dist=NONE	.	.
KB497515.1	3021811	3021811	G	A	intergenic	NONE;NONE	dist=NONE;dist=NONE	.	.
KB497515.1	3021862	3021862	C	T	intergenic	NONE;NONE	dist=NONE;dist=NONE	.	.
KB497515.1	3021862	3021862	C	G	intergenic	NONE;NONE	dist=NONE;dist=NONE	.	.
KB497515.1	3021834	3021834	C	G	intergenic	NONE;NONE	dist=NONE;dist=NONE	.	.
KB497515.1	3021833	3021833	C	T	intergenic	NONE;NONE	dist=NONE;dist=NONE	.	.
KB497515.1	3021828	3021828	C	G	intergenic	NONE;NONE	dist=NONE;dist=NONE	.	.
KB497515.1	3021823	3021823	T	A	intergenic	NONE;NONE	dist=NONE;dist=NONE	.	.
KB497515.1	3583168	3583168	C	T	intergenic	NONE;NONE	dist=NONE;dist=NONE	.	.
KB497515.1	4235385	4235385	C	T	intergenic	NONE;NONE	dist=NONE;dist=NONE	.	.
KB497515.1	4493382	4493382	C	T	intergenic	NONE;NONE	dist=NONE;dist=NONE	.	.
KB497515.1	4551806	4551806	A	G	intergenic	NONE;NONE	dist=NONE;dist=NONE	.	.
KB497515.1	4551680	4551680	C	G	intergenic	NONE;NONE	dist=NONE;dist=NONE	.	.
KB497515.1	5725380	5725380	G	A	intergenic	NONE;NONE	dist=NONE;dist=NONE	.	.
KB497515.1	5728988	5728988	G	A	intergenic	NONE;NONE	dist=NONE;dist=NONE	.	.
KB497515.1	5978089	5978089	C	T	intergenic	NONE;NONE	dist=NONE;dist=NONE	.	.
KB497515.1	5978090	5978090	G	A	intergenic	NONE;NONE	dist=NONE;dist=NONE	.	.
KB497515.1	5978165	5978165	T	A	intergenic	NONE;NONE	dist=NONE;dist=NONE	.	.
KB497515.1	6282351	6282351	G	A	intergenic	NONE;NONE	dist=NONE;dist=NONE	.	.
KB497515.1	6386469	6386469	A	G	intergenic	NONE;NONE	dist=NONE;dist=NONE	.	.
KB497515.1	8724276	8724276	C	T	intergenic	NONE;NONE	dist=NONE;dist=NONE	.	.
KB497515.1	8724291	8724291	G	A	intergenic	NONE;NONE	dist=NONE;dist=NONE	.	.
KB497515.1	8950915	8950915	C	T	intergenic	NONE;NONE	dist=NONE;dist=NONE	.	.
KB497515.1	8950879	8950879	G	A	intergenic	NONE;NONE	dist=NONE;dist=NONE	.	.
KB497515.1	8950869	8950869	T	C	intergenic	NONE;NONE	dist=NONE;dist=NONE	.	.
KB497849.1	3176	3176	G	A	intergenic	NONE;NONE	dist=NONE;dist=NONE	.	.
KB497849.1	29919	29919	G	A	intergenic	NONE;NONE	dist=NONE;dist=NONE	.	.
KB498292.1	1711	1711	A	G	intergenic	NONE;NONE	dist=NONE;dist=NONE	.	.
KB498292.1	1711	1711	A	G	intergenic	NONE;NONE	dist=NONE;dist=NONE	.	.
KB498292.1	4313	4313	T	G	intergenic	NONE;NONE	dist=NONE;dist=NONE	.	.
KB498292.1	5908	5908	C	T	intergenic	NONE;NONE	dist=NONE;dist=NONE	.	.
KB498292.1	5884	5884	G	A	intergenic	NONE;NONE	dist=NONE;dist=NONE	.	.
KB498292.1	6624	6624	T	C	intergenic	NONE;NONE	dist=NONE;dist=NONE	.	.
KB498292.1	6645	6645	G	A	intergenic	NONE;NONE	dist=NONE;dist=NONE	.	.
KB498292.1	6645	6645	G	A	intergenic	NONE;NONE	dist=NONE;dist=NONE	.	.
KB498292.1	6644	6644	T	C	intergenic	NONE;NONE	dist=NONE;dist=NONE	.	.
KB498292.1	6624	6624	T	C	intergenic	NONE;NONE	dist=NONE;dist=NONE	.	.
KB498292.1	6495	6495	G	T	intergenic	NONE;NONE	dist=NONE;dist=NONE	.	.
KB498292.1	7293	7293	C	T	intergenic	NONE;NONE	dist=NONE;dist=NONE	.	.
KB498292.1	7231	7231	G	T	intergenic	NONE;NONE	dist=NONE;dist=NONE	.	.
KB498292.1	7809	7809	G	A	intergenic	NONE;NONE	dist=NONE;dist=NONE	.	.
KB498292.1	9977	9977	C	T	intergenic	NONE;NONE	dist=NONE;dist=NONE	.	.
KB498292.1	9897	9897	G	A	intergenic	NONE;NONE	dist=NONE;dist=NONE	.	.
KB498292.1	30184	30184	G	A	intergenic	NONE;NONE	dist=NONE;dist=NONE	.	.
KB498292.1	30165	30165	C	T	intergenic	NONE;NONE	dist=NONE;dist=NONE	.	.
KB498292.1	30163	30163	G	A	intergenic	NONE;NONE	dist=NONE;dist=NONE	.	.
KB498292.1	30161	30161	C	T	intergenic	NONE;NONE	dist=NONE;dist=NONE	.	.
KB498292.1	30157	30157	C	T	intergenic	NONE;NONE	dist=NONE;dist=NONE	.	.
KB498292.1	30150	30150	A	G	intergenic	NONE;NONE	dist=NONE;dist=NONE	.	.
KB498292.1	30144	30144	A	G	intergenic	NONE;NONE	dist=NONE;dist=NONE	.	.
KB498514.1	27190	27190	C	T	intergenic	NONE;NONE	dist=NONE;dist=NONE	.	.
KB498625.1	341195	341195	G	A	intergenic	NONE;NONE	dist=NONE;dist=NONE	.	.
KB498625.1	341178	341178	C	T	intergenic	NONE;NONE	dist=NONE;dist=NONE	.	.
KB498625.1	3187181	3187181	A	G	intergenic	NONE;NONE	dist=NONE;dist=NONE	.	.
KB498625.1	3861042	3861042	T	G	intergenic	NONE;NONE	dist=NONE;dist=NONE	.	.
KB498625.1	3860971	3860971	C	A	intergenic	NONE;NONE	dist=NONE;dist=NONE	.	.
KB498625.1	3860744	3860744	T	A	intergenic	NONE;NONE	dist=NONE;dist=NONE	.	.
KB498625.1	4298876	4298876	G	A	intergenic	NONE;NONE	dist=NONE;dist=NONE	.	.
KB498625.1	4298902	4298902	T	A	intergenic	NONE;NONE	dist=NONE;dist=NONE	.	.
KB498625.1	4299048	4299048	A	G	intergenic	NONE;NONE	dist=NONE;dist=NONE	.	.
KB498625.1	4299067	4299067	C	A	intergenic	NONE;NONE	dist=NONE;dist=NONE	.	.
KB498625.1	4299068	4299068	C	G	intergenic	NONE;NONE	dist=NONE;dist=NONE	.	.
KB498625.1	4299079	4299079	A	T	intergenic	NONE;NONE	dist=NONE;dist=NONE	.	.
KB498625.1	5572896	5572896	C	A	intergenic	NONE;NONE	dist=NONE;dist=NONE	.	.
KB498625.1	5572864	5572864	A	C	intergenic	NONE;NONE	dist=NONE;dist=NONE	.	.
KB498625.1	5572858	5572858	C	G	intergenic	NONE;NONE	dist=NONE;dist=NONE	.	.
KB498625.1	5572670	5572670	A	C	intergenic	NONE;NONE	dist=NONE;dist=NONE	.	.
KB498625.1	5572624	5572624	G	A	intergenic	NONE;NONE	dist=NONE;dist=NONE	.	.
KB498625.1	5733521	5733521	G	A	intergenic	NONE;NONE	dist=NONE;dist=NONE	.	.
KB498848.1	54436	54436	A	C	intergenic	NONE;NONE	dist=NONE;dist=NONE	.	.
KB498848.1	54731	54731	G	A	intergenic	NONE;NONE	dist=NONE;dist=NONE	.	.
KB498848.1	54723	54723	T	G	intergenic	NONE;NONE	dist=NONE;dist=NONE	.	.
KB498959.1	46569	46569	T	G	intergenic	NONE;NONE	dist=NONE;dist=NONE	.	.
KB499070.1	64522	64522	G	C	intergenic	NONE;NONE	dist=NONE;dist=NONE	.	.
KB499070.1	64526	64526	G	A	intergenic	NONE;NONE	dist=NONE;dist=NONE	.	.
KB499070.1	64539	64539	A	G	intergenic	NONE;NONE	dist=NONE;dist=NONE	.	.
KB499070.1	64543	64543	A	C	intergenic	NONE;NONE	dist=NONE;dist=NONE	.	.
KB499070.1	64544	64544	G	A	intergenic	NONE;NONE	dist=NONE;dist=NONE	.	.
KB499070.1	64546	64546	C	T	intergenic	NONE;NONE	dist=NONE;dist=NONE	.	.
KB499070.1	64549	64549	A	G	intergenic	NONE;NONE	dist=NONE;dist=NONE	.	.
KB499070.1	64582	64582	T	G	intergenic	NONE;NONE	dist=NONE;dist=NONE	.	.
KB499181.1	10162	10162	G	A	intergenic	NONE;NONE	dist=NONE;dist=NONE	.	.
KB499181.1	10256	10256	T	A	intergenic	NONE;NONE	dist=NONE;dist=NONE	.	.
KB499181.1	9782	9782	G	T	intergenic	NONE;NONE	dist=NONE;dist=NONE	.	.
KB499181.1	35030	35030	A	C	intergenic	NONE;NONE	dist=NONE;dist=NONE	.	.
KB499181.1	35031	35031	G	A	intergenic	NONE;NONE	dist=NONE;dist=NONE	.	.
KB499181.1	35029	35029	G	C	intergenic	NONE;NONE	dist=NONE;dist=NONE	.	.
KB499181.1	35025	35025	G	A	intergenic	NONE;NONE	dist=NONE;dist=NONE	.	.
KB499181.1	43031	43031	G	A	intergenic	NONE;NONE	dist=NONE;dist=NONE	.	.
KB499181.1	43042	43042	C	T	intergenic	NONE;NONE	dist=NONE;dist=NONE	.	.
KB499181.1	43060	43060	C	A	intergenic	NONE;NONE	dist=NONE;dist=NONE	.	.
KB499181.1	43080	43080	A	C	intergenic	NONE;NONE	dist=NONE;dist=NONE	.	.
KB499181.1	44292	44292	G	T	intergenic	NONE;NONE	dist=NONE;dist=NONE	.	.
KB499181.1	44304	44304	C	T	intergenic	NONE;NONE	dist=NONE;dist=NONE	.	.
KB499181.1	44362	44362	C	T	intergenic	NONE;NONE	dist=NONE;dist=NONE	.	.
KB499181.1	44292	44292	G	T	intergenic	NONE;NONE	dist=NONE;dist=NONE	.	.
KB499736.1	85302	85302	C	G	intergenic	NONE;NONE	dist=NONE;dist=NONE	.	.
KB499736.1	1120291	1120291	C	G	intergenic	NONE;NONE	dist=NONE;dist=NONE	.	.
KB499736.1	1348654	1348654	C	A	intergenic	NONE;NONE	dist=NONE;dist=NONE	.	.
KB499736.1	1348658	1348658	G	T	intergenic	NONE;NONE	dist=NONE;dist=NONE	.	.
KB499736.1	1348661	1348661	G	A	intergenic	NONE;NONE	dist=NONE;dist=NONE	.	.
KB499736.1	1348662	1348662	C	T	intergenic	NONE;NONE	dist=NONE;dist=NONE	.	.
KB499736.1	1348684	1348684	C	G	intergenic	NONE;NONE	dist=NONE;dist=NONE	.	.
KB499736.1	1348721	1348721	C	G	intergenic	NONE;NONE	dist=NONE;dist=NONE	.	.
KB499736.1	6628942	6628942	C	A	intergenic	NONE;NONE	dist=NONE;dist=NONE	.	.
KB500291.1	3418	3418	C	T	intergenic	NONE;NONE	dist=NONE;dist=NONE	.	.
KB500291.1	63632	63632	C	T	intergenic	NONE;NONE	dist=NONE;dist=NONE	.	.
KB500291.1	63653	63653	C	T	intergenic	NONE;NONE	dist=NONE;dist=NONE	.	.
KB500291.1	63684	63684	G	C	intergenic	NONE;NONE	dist=NONE;dist=NONE	.	.
KB500291.1	63693	63693	C	G	intergenic	NONE;NONE	dist=NONE;dist=NONE	.	.
KB500291.1	63722	63722	C	G	intergenic	NONE;NONE	dist=NONE;dist=NONE	.	.
KB500291.1	63725	63725	C	G	intergenic	NONE;NONE	dist=NONE;dist=NONE	.	.
KB500291.1	70353	70353	G	T	intergenic	NONE;NONE	dist=NONE;dist=NONE	.	.
KB500291.1	70350	70350	G	A	intergenic	NONE;NONE	dist=NONE;dist=NONE	.	.
KB500291.1	70333	70333	A	T	intergenic	NONE;NONE	dist=NONE;dist=NONE	.	.
KB500291.1	70320	70320	G	T	intergenic	NONE;NONE	dist=NONE;dist=NONE	.	.
KB500291.1	70288	70288	C	T	intergenic	NONE;NONE	dist=NONE;dist=NONE	.	.
KB500624.1	44233	44233	T	G	intergenic	NONE;NONE	dist=NONE;dist=NONE	.	.
KB500624.1	44183	44183	C	T	intergenic	NONE;NONE	dist=NONE;dist=NONE	.	.
KB500624.1	44171	44171	G	T	intergenic	NONE;NONE	dist=NONE;dist=NONE	.	.
KB500624.1	44166	44166	C	T	intergenic	NONE;NONE	dist=NONE;dist=NONE	.	.
KB500691.1	376	376	C	T	intergenic	NONE;NONE	dist=NONE;dist=NONE	.	.
KB500691.1	542	542	T	A	intergenic	NONE;NONE	dist=NONE;dist=NONE	.	.
KB500691.1	501	501	G	A	intergenic	NONE;NONE	dist=NONE;dist=NONE	.	.
KB500691.1	992	992	G	A	intergenic	NONE;NONE	dist=NONE;dist=NONE	.	.
KB500691.1	988	988	G	A	intergenic	NONE;NONE	dist=NONE;dist=NONE	.	.
KB500691.1	972	972	G	A	intergenic	NONE;NONE	dist=NONE;dist=NONE	.	.
KB500846.1	389034	389034	C	T	intergenic	NONE;NONE	dist=NONE;dist=NONE	.	.
KB500846.1	389047	389047	C	T	intergenic	NONE;NONE	dist=NONE;dist=NONE	.	.
KB500846.1	389050	389050	C	T	intergenic	NONE;NONE	dist=NONE;dist=NONE	.	.
KB500846.1	389279	389279	G	A	intergenic	NONE;NONE	dist=NONE;dist=NONE	.	.
KB500846.1	389341	389341	A	C	intergenic	NONE;NONE	dist=NONE;dist=NONE	.	.
KB500846.1	2229403	2229403	G	C	intergenic	NONE;NONE	dist=NONE;dist=NONE	.	.
KB500846.1	2230547	2230547	C	A	intergenic	NONE;NONE	dist=NONE;dist=NONE	.	.
KB500846.1	3330821	3330821	G	A	intergenic	NONE;NONE	dist=NONE;dist=NONE	.	.
KB500846.1	3330815	3330815	C	G	intergenic	NONE;NONE	dist=NONE;dist=NONE	.	.
KB500846.1	3330747	3330747	A	G	intergenic	NONE;NONE	dist=NONE;dist=NONE	.	.
KB500846.1	3330740	3330740	A	G	intergenic	NONE;NONE	dist=NONE;dist=NONE	.	.
KB500846.1	3330728	3330728	C	G	intergenic	NONE;NONE	dist=NONE;dist=NONE	.	.
KB500846.1	4024891	4024891	G	A	intergenic	NONE;NONE	dist=NONE;dist=NONE	.	.
KB500846.1	4499933	4499933	T	G	intergenic	NONE;NONE	dist=NONE;dist=NONE	.	.
KB500846.1	4499911	4499911	G	A	intergenic	NONE;NONE	dist=NONE;dist=NONE	.	.
KB500846.1	4700614	4700614	G	A	intergenic	NONE;NONE	dist=NONE;dist=NONE	.	.
KB500846.1	4791434	4791434	C	G	intergenic	NONE;NONE	dist=NONE;dist=NONE	.	.
KB500846.1	4791493	4791493	A	C	intergenic	NONE;NONE	dist=NONE;dist=NONE	.	.
KB500846.1	4791506	4791506	T	A	intergenic	NONE;NONE	dist=NONE;dist=NONE	.	.
KB500846.1	4791514	4791514	A	G	intergenic	NONE;NONE	dist=NONE;dist=NONE	.	.
KB500846.1	4791646	4791646	C	T	intergenic	NONE;NONE	dist=NONE;dist=NONE	.	.
KB500846.1	4791650	4791650	A	G	intergenic	NONE;NONE	dist=NONE;dist=NONE	.	.
KB500846.1	4791670	4791670	T	G	intergenic	NONE;NONE	dist=NONE;dist=NONE	.	.
KB500846.1	4791681	4791681	T	A	intergenic	NONE;NONE	dist=NONE;dist=NONE	.	.
KB500846.1	4791692	4791692	A	G	intergenic	NONE;NONE	dist=NONE;dist=NONE	.	.
KB500846.1	4791693	4791693	C	T	intergenic	NONE;NONE	dist=NONE;dist=NONE	.	.
KB500846.1	6713458	6713458	G	A	intergenic	NONE;NONE	dist=NONE;dist=NONE	.	.
KB500846.1	7024680	7024680	G	T	intergenic	NONE;NONE	dist=NONE;dist=NONE	.	.
KB500846.1	7024701	7024701	G	A	intergenic	NONE;NONE	dist=NONE;dist=NONE	.	.
KB500846.1	7024707	7024707	T	C	intergenic	NONE;NONE	dist=NONE;dist=NONE	.	.
KB500846.1	7024718	7024718	C	G	intergenic	NONE;NONE	dist=NONE;dist=NONE	.	.
KB500846.1	7024754	7024754	G	C	intergenic	NONE;NONE	dist=NONE;dist=NONE	.	.
KB500846.1	7572031	7572031	G	C	intergenic	NONE;NONE	dist=NONE;dist=NONE	.	.
KB500846.1	7572002	7572002	C	A	intergenic	NONE;NONE	dist=NONE;dist=NONE	.	.
KB500846.1	7805203	7805203	T	C	intergenic	NONE;NONE	dist=NONE;dist=NONE	.	.
KB500846.1	7805242	7805242	C	T	intergenic	NONE;NONE	dist=NONE;dist=NONE	.	.
KB500846.1	7931834	7931834	T	C	intergenic	NONE;NONE	dist=NONE;dist=NONE	.	.
KB500846.1	8368605	8368605	C	T	intergenic	NONE;NONE	dist=NONE;dist=NONE	.	.
KB500846.1	8511988	8511988	C	T	intergenic	NONE;NONE	dist=NONE;dist=NONE	.	.
KB500846.1	8512021	8512021	C	T	intergenic	NONE;NONE	dist=NONE;dist=NONE	.	.
KB500846.1	8512055	8512055	T	C	intergenic	NONE;NONE	dist=NONE;dist=NONE	.	.
KB501069.1	27623	27623	G	A	intergenic	NONE;NONE	dist=NONE;dist=NONE	.	.
KB501069.1	29722	29722	G	A	intergenic	NONE;NONE	dist=NONE;dist=NONE	.	.
KB501069.1	37099	37099	G	A	intergenic	NONE;NONE	dist=NONE;dist=NONE	.	.
KB501174.1	123	123	G	A	intergenic	NONE;NONE	dist=NONE;dist=NONE	.	.
KB501174.1	127	127	T	A	intergenic	NONE;NONE	dist=NONE;dist=NONE	.	.
KB501174.1	151	151	C	G	intergenic	NONE;NONE	dist=NONE;dist=NONE	.	.
KB501174.1	161	161	G	A	intergenic	NONE;NONE	dist=NONE;dist=NONE	.	.
KB501174.1	182	182	T	G	intergenic	NONE;NONE	dist=NONE;dist=NONE	.	.
KB501174.1	186	186	T	A	intergenic	NONE;NONE	dist=NONE;dist=NONE	.	.
KB501174.1	190	190	C	G	intergenic	NONE;NONE	dist=NONE;dist=NONE	.	.
KB501174.1	191	191	A	G	intergenic	NONE;NONE	dist=NONE;dist=NONE	.	.
KB501174.1	206	206	A	C	intergenic	NONE;NONE	dist=NONE;dist=NONE	.	.
KB501292.1	995	995	A	G	intergenic	NONE;NONE	dist=NONE;dist=NONE	.	.
KB501498.1	115	115	G	A	intergenic	NONE;NONE	dist=NONE;dist=NONE	.	.
KB501513.1	16150	16150	T	C	intergenic	NONE;NONE	dist=NONE;dist=NONE	.	.
KB501513.1	16113	16113	T	A	intergenic	NONE;NONE	dist=NONE;dist=NONE	.	.
KB501513.1	16112	16112	G	C	intergenic	NONE;NONE	dist=NONE;dist=NONE	.	.
KB501513.1	16105	16105	T	C	intergenic	NONE;NONE	dist=NONE;dist=NONE	.	.
KB501513.1	24018	24018	C	T	intergenic	NONE;NONE	dist=NONE;dist=NONE	.	.
KB501957.1	307150	307150	C	T	intergenic	NONE;NONE	dist=NONE;dist=NONE	.	.
KB501957.1	307296	307296	G	A	intergenic	NONE;NONE	dist=NONE;dist=NONE	.	.
KB501957.1	307252	307252	C	T	intergenic	NONE;NONE	dist=NONE;dist=NONE	.	.
KB501957.1	342296	342296	G	A	intergenic	NONE;NONE	dist=NONE;dist=NONE	.	.
KB501957.1	342284	342284	T	C	intergenic	NONE;NONE	dist=NONE;dist=NONE	.	.
KB501957.1	342246	342246	A	G	intergenic	NONE;NONE	dist=NONE;dist=NONE	.	.
KB501957.1	342220	342220	C	A	intergenic	NONE;NONE	dist=NONE;dist=NONE	.	.
KB501957.1	628631	628631	G	T	intergenic	NONE;NONE	dist=NONE;dist=NONE	.	.
KB501957.1	1175653	1175653	G	A	intergenic	NONE;NONE	dist=NONE;dist=NONE	.	.
KB501957.1	1175686	1175686	A	G	intergenic	NONE;NONE	dist=NONE;dist=NONE	.	.
KB501957.1	1175693	1175693	C	G	intergenic	NONE;NONE	dist=NONE;dist=NONE	.	.
KB501957.1	1175752	1175752	G	T	intergenic	NONE;NONE	dist=NONE;dist=NONE	.	.
KB501957.1	1175760	1175760	G	T	intergenic	NONE;NONE	dist=NONE;dist=NONE	.	.
KB501957.1	1175681	1175681	T	C	intergenic	NONE;NONE	dist=NONE;dist=NONE	.	.
KB501957.1	1756336	1756336	T	A	intergenic	NONE;NONE	dist=NONE;dist=NONE	.	.
KB502069.1	2880	2880	G	C	intergenic	NONE;NONE	dist=NONE;dist=NONE	.	.
KB502069.1	2881	2881	G	C	intergenic	NONE;NONE	dist=NONE;dist=NONE	.	.
KB502069.1	2917	2917	T	G	intergenic	NONE;NONE	dist=NONE;dist=NONE	.	.
KB502069.1	2969	2969	G	C	intergenic	NONE;NONE	dist=NONE;dist=NONE	.	.
KB502069.1	2944	2944	T	C	intergenic	NONE;NONE	dist=NONE;dist=NONE	.	.
KB502069.1	2917	2917	T	G	intergenic	NONE;NONE	dist=NONE;dist=NONE	.	.
KB502448.1	66	66	C	G	intergenic	NONE;NONE	dist=NONE;dist=NONE	.	.
KB502448.1	62	62	G	C	intergenic	NONE;NONE	dist=NONE;dist=NONE	.	.
KB502448.1	42	42	C	T	intergenic	NONE;NONE	dist=NONE;dist=NONE	.	.
KB502513.1	41621	41621	C	T	intergenic	NONE;NONE	dist=NONE;dist=NONE	.	.
KB502513.1	41697	41697	C	T	intergenic	NONE;NONE	dist=NONE;dist=NONE	.	.
KB502513.1	41801	41801	C	A	intergenic	NONE;NONE	dist=NONE;dist=NONE	.	.
KB502513.1	41811	41811	G	A	intergenic	NONE;NONE	dist=NONE;dist=NONE	.	.
KB502513.1	41835	41835	C	T	intergenic	NONE;NONE	dist=NONE;dist=NONE	.	.
KB502513.1	41897	41897	T	G	intergenic	NONE;NONE	dist=NONE;dist=NONE	.	.
KB502513.1	41896	41896	C	T	intergenic	NONE;NONE	dist=NONE;dist=NONE	.	.
KB502513.1	41868	41868	C	T	intergenic	NONE;NONE	dist=NONE;dist=NONE	.	.
KB502513.1	41838	41838	A	G	intergenic	NONE;NONE	dist=NONE;dist=NONE	.	.
KB502513.1	41695	41695	C	T	intergenic	NONE;NONE	dist=NONE;dist=NONE	.	.
KB502846.1	29255	29255	A	T	intergenic	NONE;NONE	dist=NONE;dist=NONE	.	.
KB502846.1	29700	29700	C	T	intergenic	NONE;NONE	dist=NONE;dist=NONE	.	.
KB502846.1	29633	29633	G	A	intergenic	NONE;NONE	dist=NONE;dist=NONE	.	.
KB502846.1	29855	29855	T	A	intergenic	NONE;NONE	dist=NONE;dist=NONE	.	.
KB502846.1	34153	34153	T	C	intergenic	NONE;NONE	dist=NONE;dist=NONE	.	.
KB502857.1	135	135	C	T	intergenic	NONE;NONE	dist=NONE;dist=NONE	.	.
KB503068.1	816126	816126	C	T	intergenic	NONE;NONE	dist=NONE;dist=NONE	.	.
KB503068.1	986979	986979	G	A	intergenic	NONE;NONE	dist=NONE;dist=NONE	.	.
KB503068.1	1880190	1880190	G	T	intergenic	NONE;NONE	dist=NONE;dist=NONE	.	.
KB503068.1	3362685	3362685	G	A	intergenic	NONE;NONE	dist=NONE;dist=NONE	.	.
KB503068.1	4186485	4186485	C	A	intergenic	NONE;NONE	dist=NONE;dist=NONE	.	.
KB503068.1	4186492	4186492	C	T	intergenic	NONE;NONE	dist=NONE;dist=NONE	.	.
KB503068.1	4186553	4186553	G	A	intergenic	NONE;NONE	dist=NONE;dist=NONE	.	.
KB503068.1	4186659	4186659	C	G	intergenic	NONE;NONE	dist=NONE;dist=NONE	.	.
KB503068.1	4186683	4186683	G	A	intergenic	NONE;NONE	dist=NONE;dist=NONE	.	.
KB503068.1	5270018	5270018	G	T	intergenic	NONE;NONE	dist=NONE;dist=NONE	.	.
KB503068.1	5960929	5960929	G	A	intergenic	NONE;NONE	dist=NONE;dist=NONE	.	.
KB503068.1	7244622	7244622	G	A	intergenic	NONE;NONE	dist=NONE;dist=NONE	.	.
KB503068.1	7244763	7244763	G	A	intergenic	NONE;NONE	dist=NONE;dist=NONE	.	.
KB503068.1	7244763	7244763	G	A	intergenic	NONE;NONE	dist=NONE;dist=NONE	.	.
KB503068.1	7244622	7244622	G	A	intergenic	NONE;NONE	dist=NONE;dist=NONE	.	.
KB503068.1	8122214	8122214	T	C	intergenic	NONE;NONE	dist=NONE;dist=NONE	.	.
KB503068.1	8122284	8122284	G	A	intergenic	NONE;NONE	dist=NONE;dist=NONE	.	.
KB503068.1	8122285	8122285	T	C	intergenic	NONE;NONE	dist=NONE;dist=NONE	.	.
KB503068.1	8122284	8122284	G	A	intergenic	NONE;NONE	dist=NONE;dist=NONE	.	.
KB503068.1	8122269	8122269	C	T	intergenic	NONE;NONE	dist=NONE;dist=NONE	.	.
KB503068.1	8122263	8122263	A	C	intergenic	NONE;NONE	dist=NONE;dist=NONE	.	.
KB503068.1	8122214	8122214	T	C	intergenic	NONE;NONE	dist=NONE;dist=NONE	.	.
KB503068.1	8122631	8122631	G	A	intergenic	NONE;NONE	dist=NONE;dist=NONE	.	.
KB503068.1	8273758	8273758	C	T	intergenic	NONE;NONE	dist=NONE;dist=NONE	.	.
KB503068.1	8273851	8273851	G	A	intergenic	NONE;NONE	dist=NONE;dist=NONE	.	.
KB503068.1	8488369	8488369	G	T	intergenic	NONE;NONE	dist=NONE;dist=NONE	.	.
KB503068.1	9112329	9112329	C	T	intergenic	NONE;NONE	dist=NONE;dist=NONE	.	.
KB503068.1	10271296	10271296	C	T	intergenic	NONE;NONE	dist=NONE;dist=NONE	.	.
KB503068.1	10271293	10271293	A	G	intergenic	NONE;NONE	dist=NONE;dist=NONE	.	.
KB503068.1	10271268	10271268	T	G	intergenic	NONE;NONE	dist=NONE;dist=NONE	.	.
KB503068.1	10271251	10271251	T	G	intergenic	NONE;NONE	dist=NONE;dist=NONE	.	.
KB503068.1	10271246	10271246	G	T	intergenic	NONE;NONE	dist=NONE;dist=NONE	.	.
KB503068.1	10271233	10271233	G	A	intergenic	NONE;NONE	dist=NONE;dist=NONE	.	.
KB503068.1	10271212	10271212	T	C	intergenic	NONE;NONE	dist=NONE;dist=NONE	.	.
KB503068.1	10494714	10494714	G	T	intergenic	NONE;NONE	dist=NONE;dist=NONE	.	.
KB503068.1	11924653	11924653	A	G	intergenic	NONE;NONE	dist=NONE;dist=NONE	.	.
KB503068.1	11924650	11924650	G	C	intergenic	NONE;NONE	dist=NONE;dist=NONE	.	.
KB503068.1	11924622	11924622	G	A	intergenic	NONE;NONE	dist=NONE;dist=NONE	.	.
KB503068.1	11924457	11924457	T	C	intergenic	NONE;NONE	dist=NONE;dist=NONE	.	.
KB503068.1	12482243	12482243	T	C	intergenic	NONE;NONE	dist=NONE;dist=NONE	.	.
KB503068.1	12832978	12832978	C	T	intergenic	NONE;NONE	dist=NONE;dist=NONE	.	.
KB503068.1	12833063	12833063	C	T	intergenic	NONE;NONE	dist=NONE;dist=NONE	.	.
KB503068.1	13406954	13406954	G	A	intergenic	NONE;NONE	dist=NONE;dist=NONE	.	.
KB503068.1	13406929	13406929	C	T	intergenic	NONE;NONE	dist=NONE;dist=NONE	.	.
KB503068.1	13406937	13406937	G	A	intergenic	NONE;NONE	dist=NONE;dist=NONE	.	.
KB503068.1	13406946	13406946	C	A	intergenic	NONE;NONE	dist=NONE;dist=NONE	.	.
KB503068.1	13406985	13406985	C	T	intergenic	NONE;NONE	dist=NONE;dist=NONE	.	.
KB503068.1	13406989	13406989	C	T	intergenic	NONE;NONE	dist=NONE;dist=NONE	.	.
KB503068.1	13407019	13407019	G	T	intergenic	NONE;NONE	dist=NONE;dist=NONE	.	.
KB503068.1	13407059	13407059	T	C	intergenic	NONE;NONE	dist=NONE;dist=NONE	.	.
KB503068.1	13408125	13408125	C	T	intergenic	NONE;NONE	dist=NONE;dist=NONE	.	.
KB503068.1	13408166	13408166	C	T	intergenic	NONE;NONE	dist=NONE;dist=NONE	.	.
KB503068.1	13408203	13408203	T	G	intergenic	NONE;NONE	dist=NONE;dist=NONE	.	.
KB503068.1	13408601	13408601	A	G	intergenic	NONE;NONE	dist=NONE;dist=NONE	.	.
KB503068.1	13408575	13408575	G	A	intergenic	NONE;NONE	dist=NONE;dist=NONE	.	.
KB503068.1	13408571	13408571	C	A	intergenic	NONE;NONE	dist=NONE;dist=NONE	.	.
KB503068.1	13408553	13408553	C	T	intergenic	NONE;NONE	dist=NONE;dist=NONE	.	.
KB503068.1	13408547	13408547	G	A	intergenic	NONE;NONE	dist=NONE;dist=NONE	.	.
KB503068.1	13408533	13408533	T	C	intergenic	NONE;NONE	dist=NONE;dist=NONE	.	.
KB503068.1	13408515	13408515	C	T	intergenic	NONE;NONE	dist=NONE;dist=NONE	.	.
KB503069.1	804464	804464	T	C	intergenic	NONE;NONE	dist=NONE;dist=NONE	.	.
KB503069.1	804426	804426	A	G	intergenic	NONE;NONE	dist=NONE;dist=NONE	.	.
KB503069.1	804249	804249	C	T	intergenic	NONE;NONE	dist=NONE;dist=NONE	.	.
KB503069.1	804228	804228	C	T	intergenic	NONE;NONE	dist=NONE;dist=NONE	.	.
KB503069.1	804220	804220	G	T	intergenic	NONE;NONE	dist=NONE;dist=NONE	.	.
KB503069.1	2216540	2216540	C	T	intergenic	NONE;NONE	dist=NONE;dist=NONE	.	.
KB503069.1	2216732	2216732	G	A	intergenic	NONE;NONE	dist=NONE;dist=NONE	.	.
KB503069.1	2216733	2216733	C	T	intergenic	NONE;NONE	dist=NONE;dist=NONE	.	.
KB503069.1	2216791	2216791	A	C	intergenic	NONE;NONE	dist=NONE;dist=NONE	.	.
KB503069.1	2216771	2216771	C	T	intergenic	NONE;NONE	dist=NONE;dist=NONE	.	.
KB503069.1	2216607	2216607	G	A	intergenic	NONE;NONE	dist=NONE;dist=NONE	.	.
KB503069.1	2216596	2216596	T	G	intergenic	NONE;NONE	dist=NONE;dist=NONE	.	.
KB503069.1	2216511	2216511	C	T	intergenic	NONE;NONE	dist=NONE;dist=NONE	.	.
KB503069.1	2216498	2216498	G	A	intergenic	NONE;NONE	dist=NONE;dist=NONE	.	.
KB503069.1	2216495	2216495	C	T	intergenic	NONE;NONE	dist=NONE;dist=NONE	.	.
KB503403.1	14421	14421	C	G	intergenic	NONE;NONE	dist=NONE;dist=NONE	.	.
KB503403.1	44354	44354	A	T	intergenic	NONE;NONE	dist=NONE;dist=NONE	.	.
KB503403.1	44335	44335	G	T	intergenic	NONE;NONE	dist=NONE;dist=NONE	.	.
KB503403.1	44305	44305	C	G	intergenic	NONE;NONE	dist=NONE;dist=NONE	.	.
KB503403.1	44021	44021	G	A	intergenic	NONE;NONE	dist=NONE;dist=NONE	.	.
KB503403.1	46198	46198	C	G	intergenic	NONE;NONE	dist=NONE;dist=NONE	.	.
KB503403.1	46146	46146	T	C	intergenic	NONE;NONE	dist=NONE;dist=NONE	.	.
KB503403.1	46137	46137	C	T	intergenic	NONE;NONE	dist=NONE;dist=NONE	.	.
KB503403.1	49037	49037	C	G	intergenic	NONE;NONE	dist=NONE;dist=NONE	.	.
KB503403.1	49093	49093	G	A	intergenic	NONE;NONE	dist=NONE;dist=NONE	.	.
KB503403.1	49199	49199	C	G	intergenic	NONE;NONE	dist=NONE;dist=NONE	.	.
KB503481.1	178	178	C	A	intergenic	NONE;NONE	dist=NONE;dist=NONE	.	.
KB503481.1	191	191	T	C	intergenic	NONE;NONE	dist=NONE;dist=NONE	.	.
KB503481.1	294	294	G	A	intergenic	NONE;NONE	dist=NONE;dist=NONE	.	.
KB503625.1	40872	40872	A	T	intergenic	NONE;NONE	dist=NONE;dist=NONE	.	.
KB503625.1	40871	40871	C	T	intergenic	NONE;NONE	dist=NONE;dist=NONE	.	.
KB503625.1	40862	40862	A	T	intergenic	NONE;NONE	dist=NONE;dist=NONE	.	.
KB503625.1	40858	40858	G	A	intergenic	NONE;NONE	dist=NONE;dist=NONE	.	.
KB503625.1	40853	40853	G	C	intergenic	NONE;NONE	dist=NONE;dist=NONE	.	.
KB503625.1	40847	40847	C	T	intergenic	NONE;NONE	dist=NONE;dist=NONE	.	.
KB503847.1	46702	46702	A	G	intergenic	NONE;NONE	dist=NONE;dist=NONE	.	.
KB503958.1	18856	18856	C	T	intergenic	NONE;NONE	dist=NONE;dist=NONE	.	.
KB503958.1	18838	18838	C	T	intergenic	NONE;NONE	dist=NONE;dist=NONE	.	.
KB503981.1	158	158	G	A	intergenic	NONE;NONE	dist=NONE;dist=NONE	.	.
KB503981.1	386	386	G	C	intergenic	NONE;NONE	dist=NONE;dist=NONE	.	.
KB503981.1	416	416	G	A	intergenic	NONE;NONE	dist=NONE;dist=NONE	.	.
KB503981.1	445	445	A	C	intergenic	NONE;NONE	dist=NONE;dist=NONE	.	.
KB504069.1	44512	44512	C	T	intergenic	NONE;NONE	dist=NONE;dist=NONE	.	.
KB504069.1	44526	44526	G	A	intergenic	NONE;NONE	dist=NONE;dist=NONE	.	.
KB504180.1	958438	958438	G	A	intergenic	NONE;NONE	dist=NONE;dist=NONE	.	.
KB504180.1	995167	995167	G	T	intergenic	NONE;NONE	dist=NONE;dist=NONE	.	.
KB504180.1	995087	995087	C	T	intergenic	NONE;NONE	dist=NONE;dist=NONE	.	.
KB504180.1	1043708	1043708	G	A	intergenic	NONE;NONE	dist=NONE;dist=NONE	.	.
KB504180.1	2390603	2390603	C	T	intergenic	NONE;NONE	dist=NONE;dist=NONE	.	.
KB504181.1	37621	37621	G	A	intergenic	NONE;NONE	dist=NONE;dist=NONE	.	.
KB504181.1	37660	37660	T	C	intergenic	NONE;NONE	dist=NONE;dist=NONE	.	.
KB504181.1	37687	37687	T	C	intergenic	NONE;NONE	dist=NONE;dist=NONE	.	.
KB504181.1	37684	37684	T	C	intergenic	NONE;NONE	dist=NONE;dist=NONE	.	.
KB504181.1	37653	37653	C	G	intergenic	NONE;NONE	dist=NONE;dist=NONE	.	.
KB504292.1	1919	1919	C	T	intergenic	NONE;NONE	dist=NONE;dist=NONE	.	.
KB504292.1	21972	21972	T	C	intergenic	NONE;NONE	dist=NONE;dist=NONE	.	.
KB504292.1	27461	27461	A	G	intergenic	NONE;NONE	dist=NONE;dist=NONE	.	.
KB504292.1	27488	27488	T	C	intergenic	NONE;NONE	dist=NONE;dist=NONE	.	.
KB504292.1	32084	32084	A	T	intergenic	NONE;NONE	dist=NONE;dist=NONE	.	.
KB504292.1	35532	35532	G	T	intergenic	NONE;NONE	dist=NONE;dist=NONE	.	.
KB504292.1	44685	44685	G	A	intergenic	NONE;NONE	dist=NONE;dist=NONE	.	.
KB504292.1	49371	49371	G	A	intergenic	NONE;NONE	dist=NONE;dist=NONE	.	.
KB504626.1	323	323	C	A	intergenic	NONE;NONE	dist=NONE;dist=NONE	.	.
KB504692.1	48	48	C	T	intergenic	NONE;NONE	dist=NONE;dist=NONE	.	.
KB504692.1	73	73	C	T	intergenic	NONE;NONE	dist=NONE;dist=NONE	.	.
KB504692.1	112	112	C	G	intergenic	NONE;NONE	dist=NONE;dist=NONE	.	.
KB504692.1	180	180	G	T	intergenic	NONE;NONE	dist=NONE;dist=NONE	.	.
KB504692.1	829	829	G	A	intergenic	NONE;NONE	dist=NONE;dist=NONE	.	.
KB504847.1	14574	14574	C	A	intergenic	NONE;NONE	dist=NONE;dist=NONE	.	.
KB505069.1	17184	17184	G	T	intergenic	NONE;NONE	dist=NONE;dist=NONE	.	.
KB505192.1	963	963	A	G	intergenic	NONE;NONE	dist=NONE;dist=NONE	.	.
KB505192.1	1032	1032	G	T	intergenic	NONE;NONE	dist=NONE;dist=NONE	.	.
KB505192.1	1058	1058	G	A	intergenic	NONE;NONE	dist=NONE;dist=NONE	.	.
KB505192.1	1054	1054	G	A	intergenic	NONE;NONE	dist=NONE;dist=NONE	.	.
KB505192.1	1032	1032	G	T	intergenic	NONE;NONE	dist=NONE;dist=NONE	.	.
KB505291.1	621527	621527	C	T	intergenic	NONE;NONE	dist=NONE;dist=NONE	.	.
KB505291.1	621589	621589	T	C	intergenic	NONE;NONE	dist=NONE;dist=NONE	.	.
KB505291.1	621592	621592	C	T	intergenic	NONE;NONE	dist=NONE;dist=NONE	.	.
KB505291.1	621592	621592	C	T	intergenic	NONE;NONE	dist=NONE;dist=NONE	.	.
KB505291.1	621589	621589	T	C	intergenic	NONE;NONE	dist=NONE;dist=NONE	.	.
KB505291.1	1384639	1384639	G	A	intergenic	NONE;NONE	dist=NONE;dist=NONE	.	.
KB505291.1	2818308	2818308	G	A	intergenic	NONE;NONE	dist=NONE;dist=NONE	.	.
KB505291.1	3217296	3217296	T	A	intergenic	NONE;NONE	dist=NONE;dist=NONE	.	.
KB505291.1	3373808	3373808	G	A	intergenic	NONE;NONE	dist=NONE;dist=NONE	.	.
KB505291.1	3373863	3373863	C	T	intergenic	NONE;NONE	dist=NONE;dist=NONE	.	.
KB505291.1	3373879	3373879	C	T	intergenic	NONE;NONE	dist=NONE;dist=NONE	.	.
KB505291.1	3373890	3373890	T	A	intergenic	NONE;NONE	dist=NONE;dist=NONE	.	.
KB505291.1	3373940	3373940	G	A	intergenic	NONE;NONE	dist=NONE;dist=NONE	.	.
KB505291.1	3373982	3373982	C	T	intergenic	NONE;NONE	dist=NONE;dist=NONE	.	.
KB505291.1	3374010	3374010	G	A	intergenic	NONE;NONE	dist=NONE;dist=NONE	.	.
KB505291.1	3373903	3373903	G	T	intergenic	NONE;NONE	dist=NONE;dist=NONE	.	.
KB505291.1	4369213	4369213	G	A	intergenic	NONE;NONE	dist=NONE;dist=NONE	.	.
KB505291.1	4389025	4389025	C	T	intergenic	NONE;NONE	dist=NONE;dist=NONE	.	.
KB505514.1	998	998	A	C	intergenic	NONE;NONE	dist=NONE;dist=NONE	.	.
[truncated: 13,592 more rows]

## Sheet: ST6
Functional annotation of variants, Chr. picta as 1 group
Chr	Start	End	Ref	Alt	Func.refGene	Gene.refGene	GeneDetail.refGene	ExonicFunc.refGene	AAChange.refGene
CM002655.1	1744735	1744735	A	G	intergenic	NONE;NONE	dist=NONE;dist=NONE	.	.
CM002655.1	2567489	2567489	C	T	intergenic	NONE;NONE	dist=NONE;dist=NONE	.	.
CM002655.1	4481958	4481958	G	A	intergenic	NONE;NONE	dist=NONE;dist=NONE	.	.
CM002655.1	4481997	4481997	A	G	intergenic	NONE;NONE	dist=NONE;dist=NONE	.	.
CM002655.1	4482040	4482040	T	C	intergenic	NONE;NONE	dist=NONE;dist=NONE	.	.
CM002655.1	4482041	4482041	G	A	intergenic	NONE;NONE	dist=NONE;dist=NONE	.	.
CM002655.1	6876660	6876660	C	G	intergenic	NONE;NONE	dist=NONE;dist=NONE	.	.
CM002655.1	7034260	7034260	A	C	intergenic	NONE;NONE	dist=NONE;dist=NONE	.	.
CM002655.1	7034264	7034264	A	G	intergenic	NONE;NONE	dist=NONE;dist=NONE	.	.
CM002655.1	7034216	7034216	T	C	intergenic	NONE;NONE	dist=NONE;dist=NONE	.	.
CM002655.1	7147894	7147894	A	G	intergenic	NONE;NONE	dist=NONE;dist=NONE	.	.
CM002655.1	7147988	7147988	T	C	intergenic	NONE;NONE	dist=NONE;dist=NONE	.	.
CM002655.1	7255471	7255471	C	G	intergenic	NONE;NONE	dist=NONE;dist=NONE	.	.
CM002655.1	7255494	7255494	A	C	intergenic	NONE;NONE	dist=NONE;dist=NONE	.	.
CM002655.1	7255548	7255548	A	G	intergenic	NONE;NONE	dist=NONE;dist=NONE	.	.
CM002655.1	7255548	7255548	A	G	intergenic	NONE;NONE	dist=NONE;dist=NONE	.	.
CM002655.1	7255494	7255494	A	C	intergenic	NONE;NONE	dist=NONE;dist=NONE	.	.
CM002655.1	7643892	7643892	A	C	intergenic	NONE;NONE	dist=NONE;dist=NONE	.	.
CM002655.1	7750398	7750398	C	T	intergenic	NONE;NONE	dist=NONE;dist=NONE	.	.
CM002655.1	7827929	7827929	A	C	intergenic	NONE;NONE	dist=NONE;dist=NONE	.	.
CM002655.1	7827915	7827915	A	G	intergenic	NONE;NONE	dist=NONE;dist=NONE	.	.
CM002655.1	9314757	9314757	C	G	intergenic	NONE;NONE	dist=NONE;dist=NONE	.	.
CM002655.1	9314768	9314768	C	T	intergenic	NONE;NONE	dist=NONE;dist=NONE	.	.
CM002655.1	9314993	9314993	T	A	intergenic	NONE;NONE	dist=NONE;dist=NONE	.	.
CM002655.1	9314997	9314997	A	G	intergenic	NONE;NONE	dist=NONE;dist=NONE	.	.
CM002655.1	9315039	9315039	C	T	intergenic	NONE;NONE	dist=NONE;dist=NONE	.	.
CM002655.1	9315046	9315046	C	T	intergenic	NONE;NONE	dist=NONE;dist=NONE	.	.
CM002655.1	9315048	9315048	C	G	intergenic	NONE;NONE	dist=NONE;dist=NONE	.	.
CM002655.1	9667184	9667184	T	A	intergenic	NONE;NONE	dist=NONE;dist=NONE	.	.
CM002655.1	9667186	9667186	G	C	intergenic	NONE;NONE	dist=NONE;dist=NONE	.	.
CM002655.1	9667213	9667213	C	G	intergenic	NONE;NONE	dist=NONE;dist=NONE	.	.
CM002655.1	9667221	9667221	C	T	intergenic	NONE;NONE	dist=NONE;dist=NONE	.	.
CM002655.1	9667226	9667226	A	T	intergenic	NONE;NONE	dist=NONE;dist=NONE	.	.
CM002655.1	9667234	9667234	A	G	intergenic	NONE;NONE	dist=NONE;dist=NONE	.	.
CM002655.1	9667272	9667272	G	T	intergenic	NONE;NONE	dist=NONE;dist=NONE	.	.
CM002655.1	9667285	9667285	G	C	intergenic	NONE;NONE	dist=NONE;dist=NONE	.	.
CM002655.1	9667267	9667267	G	A	intergenic	NONE;NONE	dist=NONE;dist=NONE	.	.
CM002655.1	9667241	9667241	T	G	intergenic	NONE;NONE	dist=NONE;dist=NONE	.	.
CM002655.1	9667236	9667236	T	C	intergenic	NONE;NONE	dist=NONE;dist=NONE	.	.
CM002655.1	9667200	9667200	T	A	intergenic	NONE;NONE	dist=NONE;dist=NONE	.	.
CM002655.1	11358207	11358207	A	C	intergenic	NONE;NONE	dist=NONE;dist=NONE	.	.
CM002655.1	11618839	11618839	C	A	intergenic	NONE;NONE	dist=NONE;dist=NONE	.	.
CM002655.1	11807262	11807262	C	G	intergenic	NONE;NONE	dist=NONE;dist=NONE	.	.
CM002655.1	11807384	11807384	G	T	intergenic	NONE;NONE	dist=NONE;dist=NONE	.	.
CM002655.1	11807385	11807385	C	G	intergenic	NONE;NONE	dist=NONE;dist=NONE	.	.
CM002655.1	11812074	11812074	A	G	intergenic	NONE;NONE	dist=NONE;dist=NONE	.	.
CM002655.1	11837485	11837485	C	T	intergenic	NONE;NONE	dist=NONE;dist=NONE	.	.
CM002655.1	11965111	11965111	T	C	intergenic	NONE;NONE	dist=NONE;dist=NONE	.	.
CM002655.1	13022971	13022971	G	T	intergenic	NONE;NONE	dist=NONE;dist=NONE	.	.
CM002655.1	13277345	13277345	T	A	intergenic	NONE;NONE	dist=NONE;dist=NONE	.	.
CM002655.1	13277350	13277350	T	A	intergenic	NONE;NONE	dist=NONE;dist=NONE	.	.
CM002655.1	13277371	13277371	C	G	intergenic	NONE;NONE	dist=NONE;dist=NONE	.	.
CM002655.1	13277377	13277377	A	G	intergenic	NONE;NONE	dist=NONE;dist=NONE	.	.
CM002655.1	13277386	13277386	T	C	intergenic	NONE;NONE	dist=NONE;dist=NONE	.	.
CM002655.1	13277397	13277397	A	G	intergenic	NONE;NONE	dist=NONE;dist=NONE	.	.
CM002655.1	13277410	13277410	T	C	intergenic	NONE;NONE	dist=NONE;dist=NONE	.	.
CM002655.1	13277432	13277432	G	C	intergenic	NONE;NONE	dist=NONE;dist=NONE	.	.
CM002655.1	13280559	13280559	G	A	intergenic	NONE;NONE	dist=NONE;dist=NONE	.	.
CM002655.1	13287333	13287333	T	C	intergenic	NONE;NONE	dist=NONE;dist=NONE	.	.
CM002655.1	13300048	13300048	G	A	intergenic	NONE;NONE	dist=NONE;dist=NONE	.	.
CM002655.1	13300048	13300048	G	A	intergenic	NONE;NONE	dist=NONE;dist=NONE	.	.
CM002655.1	14360046	14360046	G	A	intergenic	NONE;NONE	dist=NONE;dist=NONE	.	.
CM002655.1	14360043	14360043	A	C	intergenic	NONE;NONE	dist=NONE;dist=NONE	.	.
CM002655.1	14360039	14360039	G	T	intergenic	NONE;NONE	dist=NONE;dist=NONE	.	.
CM002655.1	14360038	14360038	C	T	intergenic	NONE;NONE	dist=NONE;dist=NONE	.	.
CM002655.1	14360031	14360031	G	C	intergenic	NONE;NONE	dist=NONE;dist=NONE	.	.
CM002655.1	14359989	14359989	C	T	intergenic	NONE;NONE	dist=NONE;dist=NONE	.	.
CM002655.1	14359972	14359972	G	T	intergenic	NONE;NONE	dist=NONE;dist=NONE	.	.
CM002655.1	14460230	14460230	C	T	intergenic	NONE;NONE	dist=NONE;dist=NONE	.	.
CM002655.1	14460356	14460356	C	T	intergenic	NONE;NONE	dist=NONE;dist=NONE	.	.
CM002655.1	14817915	14817915	G	A	intergenic	NONE;NONE	dist=NONE;dist=NONE	.	.
CM002655.1	15098417	15098417	G	A	intergenic	NONE;NONE	dist=NONE;dist=NONE	.	.
CM002655.1	15098454	15098454	T	A	intergenic	NONE;NONE	dist=NONE;dist=NONE	.	.
CM002655.1	15098467	15098467	A	G	intergenic	NONE;NONE	dist=NONE;dist=NONE	.	.
CM002655.1	15098468	15098468	T	A	intergenic	NONE;NONE	dist=NONE;dist=NONE	.	.
CM002655.1	15098593	15098593	T	A	intergenic	NONE;NONE	dist=NONE;dist=NONE	.	.
CM002655.1	15098634	15098634	G	A	intergenic	NONE;NONE	dist=NONE;dist=NONE	.	.
CM002655.1	15158294	15158294	G	A	intergenic	NONE;NONE	dist=NONE;dist=NONE	.	.
CM002655.1	15158279	15158279	C	T	intergenic	NONE;NONE	dist=NONE;dist=NONE	.	.
CM002655.1	15158229	15158229	C	T	intergenic	NONE;NONE	dist=NONE;dist=NONE	.	.
CM002655.1	15158466	15158466	G	A	intergenic	NONE;NONE	dist=NONE;dist=NONE	.	.
CM002655.1	15158904	15158904	T	C	intergenic	NONE;NONE	dist=NONE;dist=NONE	.	.
CM002655.1	15158911	15158911	C	T	intergenic	NONE;NONE	dist=NONE;dist=NONE	.	.
CM002655.1	15158929	15158929	G	A	intergenic	NONE;NONE	dist=NONE;dist=NONE	.	.
CM002655.1	16705150	16705150	C	A	intergenic	NONE;NONE	dist=NONE;dist=NONE	.	.
CM002655.1	16711999	16711999	A	C	intergenic	NONE;NONE	dist=NONE;dist=NONE	.	.
CM002655.1	16711981	16711981	G	A	intergenic	NONE;NONE	dist=NONE;dist=NONE	.	.
CM002655.1	16711953	16711953	C	A	intergenic	NONE;NONE	dist=NONE;dist=NONE	.	.
CM002655.1	16711925	16711925	G	A	intergenic	NONE;NONE	dist=NONE;dist=NONE	.	.
CM002655.1	16711905	16711905	G	C	intergenic	NONE;NONE	dist=NONE;dist=NONE	.	.
CM002655.1	16711882	16711882	G	A	intergenic	NONE;NONE	dist=NONE;dist=NONE	.	.
CM002655.1	16711866	16711866	A	C	intergenic	NONE;NONE	dist=NONE;dist=NONE	.	.
CM002655.1	16711808	16711808	A	C	intergenic	NONE;NONE	dist=NONE;dist=NONE	.	.
CM002655.1	16713172	16713172	C	G	intergenic	NONE;NONE	dist=NONE;dist=NONE	.	.
CM002655.1	16713170	16713170	C	A	intergenic	NONE;NONE	dist=NONE;dist=NONE	.	.
CM002655.1	16713156	16713156	A	G	intergenic	NONE;NONE	dist=NONE;dist=NONE	.	.
CM002655.1	16712925	16712925	A	T	intergenic	NONE;NONE	dist=NONE;dist=NONE	.	.
CM002655.1	16960682	16960682	G	A	intergenic	NONE;NONE	dist=NONE;dist=NONE	.	.
CM002655.1	18019642	18019642	G	C	intergenic	NONE;NONE	dist=NONE;dist=NONE	.	.
CM002655.1	18308683	18308683	C	T	intergenic	NONE;NONE	dist=NONE;dist=NONE	.	.
CM002655.1	18430966	18430966	G	A	intergenic	NONE;NONE	dist=NONE;dist=NONE	.	.
CM002655.1	18659094	18659094	A	C	intergenic	NONE;NONE	dist=NONE;dist=NONE	.	.
CM002655.1	18659036	18659036	G	A	intergenic	NONE;NONE	dist=NONE;dist=NONE	.	.
CM002655.1	18659007	18659007	A	G	intergenic	NONE;NONE	dist=NONE;dist=NONE	.	.
CM002655.1	19238067	19238067	T	G	intergenic	NONE;NONE	dist=NONE;dist=NONE	.	.
CM002655.1	19238068	19238068	C	T	intergenic	NONE;NONE	dist=NONE;dist=NONE	.	.
CM002655.1	21131176	21131176	C	A	intergenic	NONE;NONE	dist=NONE;dist=NONE	.	.
CM002655.1	22254632	22254632	A	G	intergenic	NONE;NONE	dist=NONE;dist=NONE	.	.
CM002655.1	22254724	22254724	C	G	intergenic	NONE;NONE	dist=NONE;dist=NONE	.	.
CM002655.1	22254744	22254744	A	G	intergenic	NONE;NONE	dist=NONE;dist=NONE	.	.
CM002655.1	22254742	22254742	A	C	intergenic	NONE;NONE	dist=NONE;dist=NONE	.	.
CM002655.1	22254676	22254676	A	T	intergenic	NONE;NONE	dist=NONE;dist=NONE	.	.
CM002655.1	22254670	22254670	T	G	intergenic	NONE;NONE	dist=NONE;dist=NONE	.	.
CM002655.1	22254669	22254669	T	G	intergenic	NONE;NONE	dist=NONE;dist=NONE	.	.
CM002655.1	22254601	22254601	A	T	intergenic	NONE;NONE	dist=NONE;dist=NONE	.	.
CM002655.1	22458361	22458361	C	T	intergenic	NONE;NONE	dist=NONE;dist=NONE	.	.
CM002655.1	22734932	22734932	G	A	intergenic	NONE;NONE	dist=NONE;dist=NONE	.	.
CM002655.1	23559855	23559855	A	G	intergenic	NONE;NONE	dist=NONE;dist=NONE	.	.
CM002655.1	23559821	23559821	G	T	intergenic	NONE;NONE	dist=NONE;dist=NONE	.	.
CM002655.1	23559812	23559812	G	A	intergenic	NONE;NONE	dist=NONE;dist=NONE	.	.
CM002655.1	23559811	23559811	T	C	intergenic	NONE;NONE	dist=NONE;dist=NONE	.	.
CM002655.1	23559784	23559784	T	G	intergenic	NONE;NONE	dist=NONE;dist=NONE	.	.
CM002655.1	24308761	24308761	G	A	intergenic	NONE;NONE	dist=NONE;dist=NONE	.	.
CM002655.1	24308715	24308715	C	T	intergenic	NONE;NONE	dist=NONE;dist=NONE	.	.
CM002655.1	24308699	24308699	C	T	intergenic	NONE;NONE	dist=NONE;dist=NONE	.	.
CM002655.1	24308698	24308698	G	T	intergenic	NONE;NONE	dist=NONE;dist=NONE	.	.
CM002655.1	24571483	24571483	G	T	intergenic	NONE;NONE	dist=NONE;dist=NONE	.	.
CM002655.1	25240475	25240475	T	C	intergenic	NONE;NONE	dist=NONE;dist=NONE	.	.
CM002655.1	25255141	25255141	A	T	intergenic	NONE;NONE	dist=NONE;dist=NONE	.	.
CM002655.1	25255121	25255121	G	A	intergenic	NONE;NONE	dist=NONE;dist=NONE	.	.
CM002655.1	25273302	25273302	A	G	intergenic	NONE;NONE	dist=NONE;dist=NONE	.	.
CM002655.1	26247215	26247215	G	A	intergenic	NONE;NONE	dist=NONE;dist=NONE	.	.
CM002655.1	26247100	26247100	G	C	intergenic	NONE;NONE	dist=NONE;dist=NONE	.	.
CM002655.1	26247089	26247089	C	T	intergenic	NONE;NONE	dist=NONE;dist=NONE	.	.
CM002655.1	26608218	26608218	T	A	intergenic	NONE;NONE	dist=NONE;dist=NONE	.	.
CM002655.1	26608299	26608299	T	C	intergenic	NONE;NONE	dist=NONE;dist=NONE	.	.
CM002655.1	26608234	26608234	G	A	intergenic	NONE;NONE	dist=NONE;dist=NONE	.	.
CM002655.1	26608230	26608230	C	A	intergenic	NONE;NONE	dist=NONE;dist=NONE	.	.
CM002655.1	26608225	26608225	G	A	intergenic	NONE;NONE	dist=NONE;dist=NONE	.	.
CM002655.1	26608221	26608221	A	G	intergenic	NONE;NONE	dist=NONE;dist=NONE	.	.
CM002655.1	29399586	29399586	G	C	intergenic	NONE;NONE	dist=NONE;dist=NONE	.	.
CM002655.1	29742501	29742501	G	A	intergenic	NONE;NONE	dist=NONE;dist=NONE	.	.
CM002655.1	29742587	29742587	T	C	intergenic	NONE;NONE	dist=NONE;dist=NONE	.	.
CM002655.1	30829474	30829474	C	T	intergenic	NONE;NONE	dist=NONE;dist=NONE	.	.
CM002655.1	30829487	30829487	G	A	intergenic	NONE;NONE	dist=NONE;dist=NONE	.	.
CM002655.1	30829490	30829490	C	G	intergenic	NONE;NONE	dist=NONE;dist=NONE	.	.
CM002655.1	30829492	30829492	C	A	intergenic	NONE;NONE	dist=NONE;dist=NONE	.	.
CM002655.1	30829493	30829493	A	G	intergenic	NONE;NONE	dist=NONE;dist=NONE	.	.
CM002655.1	30829490	30829490	C	T	intergenic	NONE;NONE	dist=NONE;dist=NONE	.	.
CM002655.1	30829304	30829304	G	A	intergenic	NONE;NONE	dist=NONE;dist=NONE	.	.
CM002655.1	30829464	30829464	G	C	intergenic	NONE;NONE	dist=NONE;dist=NONE	.	.
CM002655.1	30829297	30829297	G	A	intergenic	NONE;NONE	dist=NONE;dist=NONE	.	.
CM002655.1	31328386	31328386	G	T	intergenic	NONE;NONE	dist=NONE;dist=NONE	.	.
CM002655.1	31328374	31328374	T	G	intergenic	NONE;NONE	dist=NONE;dist=NONE	.	.
CM002655.1	31328352	31328352	A	G	intergenic	NONE;NONE	dist=NONE;dist=NONE	.	.
CM002655.1	31328334	31328334	A	G	intergenic	NONE;NONE	dist=NONE;dist=NONE	.	.
CM002655.1	31328309	31328309	G	A	intergenic	NONE;NONE	dist=NONE;dist=NONE	.	.
CM002655.1	33550089	33550089	C	T	intergenic	NONE;NONE	dist=NONE;dist=NONE	.	.
CM002655.1	33550102	33550102	G	A	intergenic	NONE;NONE	dist=NONE;dist=NONE	.	.
CM002655.1	33550156	33550156	T	A	intergenic	NONE;NONE	dist=NONE;dist=NONE	.	.
CM002655.1	33991543	33991543	G	A	intergenic	NONE;NONE	dist=NONE;dist=NONE	.	.
CM002655.1	33991509	33991509	G	A	intergenic	NONE;NONE	dist=NONE;dist=NONE	.	.
CM002655.1	33991487	33991487	A	G	intergenic	NONE;NONE	dist=NONE;dist=NONE	.	.
CM002655.1	34173619	34173619	C	T	intergenic	NONE;NONE	dist=NONE;dist=NONE	.	.
CM002655.1	34173602	34173602	G	T	intergenic	NONE;NONE	dist=NONE;dist=NONE	.	.
CM002655.1	34528660	34528660	C	T	intergenic	NONE;NONE	dist=NONE;dist=NONE	.	.
CM002655.1	34646337	34646337	G	A	intergenic	NONE;NONE	dist=NONE;dist=NONE	.	.
CM002655.1	34646363	34646363	T	C	intergenic	NONE;NONE	dist=NONE;dist=NONE	.	.
CM002655.1	34646395	34646395	C	A	intergenic	NONE;NONE	dist=NONE;dist=NONE	.	.
CM002655.1	34646450	34646450	T	C	intergenic	NONE;NONE	dist=NONE;dist=NONE	.	.
CM002655.1	34646479	34646479	G	C	intergenic	NONE;NONE	dist=NONE;dist=NONE	.	.
CM002655.1	34646287	34646287	G	C	intergenic	NONE;NONE	dist=NONE;dist=NONE	.	.
CM002655.1	34646257	34646257	G	A	intergenic	NONE;NONE	dist=NONE;dist=NONE	.	.
CM002655.1	34646251	34646251	C	T	intergenic	NONE;NONE	dist=NONE;dist=NONE	.	.
CM002655.1	34646235	34646235	G	T	intergenic	NONE;NONE	dist=NONE;dist=NONE	.	.
CM002655.1	34864008	34864008	C	A	intergenic	NONE;NONE	dist=NONE;dist=NONE	.	.
CM002655.1	35132260	35132260	G	C	intergenic	NONE;NONE	dist=NONE;dist=NONE	.	.
CM002655.1	35132273	35132273	G	T	intergenic	NONE;NONE	dist=NONE;dist=NONE	.	.
CM002655.1	35132277	35132277	A	C	intergenic	NONE;NONE	dist=NONE;dist=NONE	.	.
CM002655.1	35132279	35132279	A	G	intergenic	NONE;NONE	dist=NONE;dist=NONE	.	.
CM002655.1	35132283	35132283	T	C	intergenic	NONE;NONE	dist=NONE;dist=NONE	.	.
CM002655.1	35132284	35132284	G	C	intergenic	NONE;NONE	dist=NONE;dist=NONE	.	.
CM002655.1	35132294	35132294	T	A	intergenic	NONE;NONE	dist=NONE;dist=NONE	.	.
CM002655.1	35172424	35172424	G	C	intergenic	NONE;NONE	dist=NONE;dist=NONE	.	.
CM002655.1	35172397	35172397	C	T	intergenic	NONE;NONE	dist=NONE;dist=NONE	.	.
CM002655.1	35172350	35172350	A	G	intergenic	NONE;NONE	dist=NONE;dist=NONE	.	.
CM002655.1	35172627	35172627	C	T	intergenic	NONE;NONE	dist=NONE;dist=NONE	.	.
CM002655.1	35172623	35172623	C	T	intergenic	NONE;NONE	dist=NONE;dist=NONE	.	.
CM002655.1	35173310	35173310	C	G	intergenic	NONE;NONE	dist=NONE;dist=NONE	.	.
CM002655.1	35173318	35173318	T	G	intergenic	NONE;NONE	dist=NONE;dist=NONE	.	.
CM002655.1	35263381	35263381	C	G	intergenic	NONE;NONE	dist=NONE;dist=NONE	.	.
CM002655.1	35263397	35263397	T	C	intergenic	NONE;NONE	dist=NONE;dist=NONE	.	.
CM002655.1	35263425	35263425	A	T	intergenic	NONE;NONE	dist=NONE;dist=NONE	.	.
CM002655.1	35263433	35263433	A	T	intergenic	NONE;NONE	dist=NONE;dist=NONE	.	.
CM002655.1	35263441	35263441	G	C	intergenic	NONE;NONE	dist=NONE;dist=NONE	.	.
CM002655.1	36073671	36073671	C	T	intergenic	NONE;NONE	dist=NONE;dist=NONE	.	.
CM002655.1	36073560	36073560	C	T	intergenic	NONE;NONE	dist=NONE;dist=NONE	.	.
CM002655.1	36073498	36073498	T	C	intergenic	NONE;NONE	dist=NONE;dist=NONE	.	.
CM002655.1	38807423	38807423	T	G	intergenic	NONE;NONE	dist=NONE;dist=NONE	.	.
CM002655.1	38807384	38807384	G	A	intergenic	NONE;NONE	dist=NONE;dist=NONE	.	.
CM002655.1	38807344	38807344	A	C	intergenic	NONE;NONE	dist=NONE;dist=NONE	.	.
CM002655.1	38807337	38807337	T	A	intergenic	NONE;NONE	dist=NONE;dist=NONE	.	.
CM002655.1	38807319	38807319	G	A	intergenic	NONE;NONE	dist=NONE;dist=NONE	.	.
CM002655.1	41819632	41819632	G	A	intergenic	NONE;NONE	dist=NONE;dist=NONE	.	.
CM002655.1	41819611	41819611	A	T	intergenic	NONE;NONE	dist=NONE;dist=NONE	.	.
CM002655.1	41819574	41819574	T	C	intergenic	NONE;NONE	dist=NONE;dist=NONE	.	.
CM002655.1	41819570	41819570	C	T	intergenic	NONE;NONE	dist=NONE;dist=NONE	.	.
CM002655.1	41819533	41819533	C	A	intergenic	NONE;NONE	dist=NONE;dist=NONE	.	.
CM002655.1	42644530	42644530	G	A	intergenic	NONE;NONE	dist=NONE;dist=NONE	.	.
CM002655.1	46826100	46826100	G	A	intergenic	NONE;NONE	dist=NONE;dist=NONE	.	.
CM002655.1	46831293	46831293	A	C	intergenic	NONE;NONE	dist=NONE;dist=NONE	.	.
CM002655.1	47813520	47813520	G	T	intergenic	NONE;NONE	dist=NONE;dist=NONE	.	.
CM002655.1	47813507	47813507	G	A	intergenic	NONE;NONE	dist=NONE;dist=NONE	.	.
CM002655.1	47813493	47813493	T	A	intergenic	NONE;NONE	dist=NONE;dist=NONE	.	.
CM002655.1	47813484	47813484	C	T	intergenic	NONE;NONE	dist=NONE;dist=NONE	.	.
CM002655.1	47813443	47813443	G	A	intergenic	NONE;NONE	dist=NONE;dist=NONE	.	.
CM002655.1	47813435	47813435	G	C	intergenic	NONE;NONE	dist=NONE;dist=NONE	.	.
CM002655.1	48023751	48023751	C	T	intergenic	NONE;NONE	dist=NONE;dist=NONE	.	.
CM002655.1	48023723	48023723	C	G	intergenic	NONE;NONE	dist=NONE;dist=NONE	.	.
CM002655.1	51907866	51907866	T	G	intergenic	NONE;NONE	dist=NONE;dist=NONE	.	.
CM002655.1	51907901	51907901	C	T	intergenic	NONE;NONE	dist=NONE;dist=NONE	.	.
CM002655.1	51908107	51908107	G	T	intergenic	NONE;NONE	dist=NONE;dist=NONE	.	.
CM002655.1	52275384	52275384	C	T	intergenic	NONE;NONE	dist=NONE;dist=NONE	.	.
CM002655.1	52275401	52275401	C	T	intergenic	NONE;NONE	dist=NONE;dist=NONE	.	.
CM002655.1	52275412	52275412	A	G	intergenic	NONE;NONE	dist=NONE;dist=NONE	.	.
CM002655.1	52275463	52275463	G	A	intergenic	NONE;NONE	dist=NONE;dist=NONE	.	.
CM002655.1	52275467	52275467	T	C	intergenic	NONE;NONE	dist=NONE;dist=NONE	.	.
CM002655.1	52275474	52275474	A	C	intergenic	NONE;NONE	dist=NONE;dist=NONE	.	.
CM002655.1	52275628	52275628	T	C	intergenic	NONE;NONE	dist=NONE;dist=NONE	.	.
CM002655.1	52275633	52275633	G	C	intergenic	NONE;NONE	dist=NONE;dist=NONE	.	.
CM002655.1	52438026	52438026	G	A	intergenic	NONE;NONE	dist=NONE;dist=NONE	.	.
CM002655.1	54569474	54569474	G	A	intergenic	NONE;NONE	dist=NONE;dist=NONE	.	.
CM002655.1	54569457	54569457	C	T	intergenic	NONE;NONE	dist=NONE;dist=NONE	.	.
CM002655.1	54569268	54569268	T	C	intergenic	NONE;NONE	dist=NONE;dist=NONE	.	.
CM002655.1	54635334	54635334	G	C	intergenic	NONE;NONE	dist=NONE;dist=NONE	.	.
CM002655.1	56072879	56072879	G	C	intergenic	NONE;NONE	dist=NONE;dist=NONE	.	.
CM002655.1	56411940	56411940	G	A	intergenic	NONE;NONE	dist=NONE;dist=NONE	.	.
CM002655.1	56411938	56411938	G	A	intergenic	NONE;NONE	dist=NONE;dist=NONE	.	.
CM002655.1	56411932	56411932	G	A	intergenic	NONE;NONE	dist=NONE;dist=NONE	.	.
CM002655.1	56411930	56411930	C	T	intergenic	NONE;NONE	dist=NONE;dist=NONE	.	.
CM002655.1	56411920	56411920	G	A	intergenic	NONE;NONE	dist=NONE;dist=NONE	.	.
CM002655.1	56411910	56411910	G	A	intergenic	NONE;NONE	dist=NONE;dist=NONE	.	.
CM002655.1	56411902	56411902	G	A	intergenic	NONE;NONE	dist=NONE;dist=NONE	.	.
CM002655.1	56411901	56411901	T	C	intergenic	NONE;NONE	dist=NONE;dist=NONE	.	.
CM002655.1	56552196	56552196	G	A	intergenic	NONE;NONE	dist=NONE;dist=NONE	.	.
CM002655.1	57052123	57052123	C	T	intergenic	NONE;NONE	dist=NONE;dist=NONE	.	.
CM002655.1	57052127	57052127	A	C	intergenic	NONE;NONE	dist=NONE;dist=NONE	.	.
CM002655.1	57052197	57052197	C	T	intergenic	NONE;NONE	dist=NONE;dist=NONE	.	.
CM002655.1	57918147	57918147	G	A	intergenic	NONE;NONE	dist=NONE;dist=NONE	.	.
CM002655.1	59982886	59982886	G	A	intergenic	NONE;NONE	dist=NONE;dist=NONE	.	.
CM002655.1	60933007	60933007	A	G	intergenic	NONE;NONE	dist=NONE;dist=NONE	.	.
CM002655.1	60933039	60933039	G	T	intergenic	NONE;NONE	dist=NONE;dist=NONE	.	.
CM002655.1	63089139	63089139	C	A	intergenic	NONE;NONE	dist=NONE;dist=NONE	.	.
CM002655.1	63089146	63089146	C	T	intergenic	NONE;NONE	dist=NONE;dist=NONE	.	.
CM002655.1	63089158	63089158	C	T	intergenic	NONE;NONE	dist=NONE;dist=NONE	.	.
CM002655.1	63089172	63089172	C	T	intergenic	NONE;NONE	dist=NONE;dist=NONE	.	.
CM002655.1	63089173	63089173	T	G	intergenic	NONE;NONE	dist=NONE;dist=NONE	.	.
CM002655.1	63089179	63089179	C	T	intergenic	NONE;NONE	dist=NONE;dist=NONE	.	.
CM002655.1	63089195	63089195	A	G	intergenic	NONE;NONE	dist=NONE;dist=NONE	.	.
CM002655.1	64616440	64616440	A	G	intergenic	NONE;NONE	dist=NONE;dist=NONE	.	.
CM002655.1	65242322	65242322	A	T	intergenic	NONE;NONE	dist=NONE;dist=NONE	.	.
CM002655.1	65405069	65405069	G	T	intergenic	NONE;NONE	dist=NONE;dist=NONE	.	.
CM002655.1	66595709	66595709	T	G	intergenic	NONE;NONE	dist=NONE;dist=NONE	.	.
CM002655.1	66595690	66595690	T	G	intergenic	NONE;NONE	dist=NONE;dist=NONE	.	.
CM002655.1	66595656	66595656	A	T	intergenic	NONE;NONE	dist=NONE;dist=NONE	.	.
CM002655.1	66595649	66595649	G	A	intergenic	NONE;NONE	dist=NONE;dist=NONE	.	.
CM002655.1	68265932	68265932	C	G	intergenic	NONE;NONE	dist=NONE;dist=NONE	.	.
CM002655.1	68266153	68266153	C	T	intergenic	NONE;NONE	dist=NONE;dist=NONE	.	.
CM002655.1	68267820	68267820	C	T	intergenic	NONE;NONE	dist=NONE;dist=NONE	.	.
CM002655.1	70300327	70300327	G	A	intergenic	NONE;NONE	dist=NONE;dist=NONE	.	.
CM002655.1	70300263	70300263	G	A	intergenic	NONE;NONE	dist=NONE;dist=NONE	.	.
CM002655.1	70414307	70414307	G	C	intergenic	NONE;NONE	dist=NONE;dist=NONE	.	.
CM002655.1	70660707	70660707	T	G	intergenic	NONE;NONE	dist=NONE;dist=NONE	.	.
CM002655.1	70661908	70661908	C	T	intergenic	NONE;NONE	dist=NONE;dist=NONE	.	.
CM002655.1	70661865	70661865	C	T	intergenic	NONE;NONE	dist=NONE;dist=NONE	.	.
CM002655.1	70661851	70661851	G	T	intergenic	NONE;NONE	dist=NONE;dist=NONE	.	.
CM002655.1	70661818	70661818	C	T	intergenic	NONE;NONE	dist=NONE;dist=NONE	.	.
CM002655.1	70769563	70769563	T	A	intergenic	NONE;NONE	dist=NONE;dist=NONE	.	.
CM002655.1	70769529	70769529	G	T	intergenic	NONE;NONE	dist=NONE;dist=NONE	.	.
CM002655.1	70782068	70782068	C	G	intergenic	NONE;NONE	dist=NONE;dist=NONE	.	.
CM002655.1	71115916	71115916	G	A	intergenic	NONE;NONE	dist=NONE;dist=NONE	.	.
CM002655.1	71890786	71890786	C	G	intergenic	NONE;NONE	dist=NONE;dist=NONE	.	.
CM002655.1	71890784	71890784	G	A	intergenic	NONE;NONE	dist=NONE;dist=NONE	.	.
CM002655.1	71890782	71890782	G	T	intergenic	NONE;NONE	dist=NONE;dist=NONE	.	.
CM002655.1	71890759	71890759	C	A	intergenic	NONE;NONE	dist=NONE;dist=NONE	.	.
CM002655.1	71890738	71890738	G	T	intergenic	NONE;NONE	dist=NONE;dist=NONE	.	.
CM002655.1	71890733	71890733	G	C	intergenic	NONE;NONE	dist=NONE;dist=NONE	.	.
CM002655.1	73238980	73238980	C	G	intergenic	NONE;NONE	dist=NONE;dist=NONE	.	.
CM002655.1	73238948	73238948	G	T	intergenic	NONE;NONE	dist=NONE;dist=NONE	.	.
CM002655.1	73410764	73410764	T	G	intergenic	NONE;NONE	dist=NONE;dist=NONE	.	.
CM002655.1	73410738	73410738	T	G	intergenic	NONE;NONE	dist=NONE;dist=NONE	.	.
CM002655.1	73463511	73463511	G	A	intergenic	NONE;NONE	dist=NONE;dist=NONE	.	.
CM002655.1	73463497	73463497	C	T	intergenic	NONE;NONE	dist=NONE;dist=NONE	.	.
CM002655.1	73463451	73463451	G	A	intergenic	NONE;NONE	dist=NONE;dist=NONE	.	.
CM002655.1	73463403	73463403	G	A	intergenic	NONE;NONE	dist=NONE;dist=NONE	.	.
CM002655.1	73463987	73463987	C	T	intergenic	NONE;NONE	dist=NONE;dist=NONE	.	.
CM002655.1	74901668	74901668	G	A	intergenic	NONE;NONE	dist=NONE;dist=NONE	.	.
CM002655.1	75578539	75578539	T	C	intergenic	NONE;NONE	dist=NONE;dist=NONE	.	.
CM002655.1	75578565	75578565	G	A	intergenic	NONE;NONE	dist=NONE;dist=NONE	.	.
CM002655.1	75578565	75578565	G	A	intergenic	NONE;NONE	dist=NONE;dist=NONE	.	.
CM002655.1	75578539	75578539	T	C	intergenic	NONE;NONE	dist=NONE;dist=NONE	.	.
CM002655.1	75578493	75578493	G	T	intergenic	NONE;NONE	dist=NONE;dist=NONE	.	.
CM002655.1	76076105	76076105	A	C	intergenic	NONE;NONE	dist=NONE;dist=NONE	.	.
CM002656.1	407840	407840	A	C	intergenic	NONE;NONE	dist=NONE;dist=NONE	.	.
CM002656.1	407863	407863	G	C	intergenic	NONE;NONE	dist=NONE;dist=NONE	.	.
CM002656.1	407868	407868	C	T	intergenic	NONE;NONE	dist=NONE;dist=NONE	.	.
CM002656.1	407874	407874	G	A	intergenic	NONE;NONE	dist=NONE;dist=NONE	.	.
CM002656.1	407876	407876	C	T	intergenic	NONE;NONE	dist=NONE;dist=NONE	.	.
CM002656.1	408125	408125	G	A	intergenic	NONE;NONE	dist=NONE;dist=NONE	.	.
CM002656.1	942861	942861	A	G	intergenic	NONE;NONE	dist=NONE;dist=NONE	.	.
CM002656.1	1608726	1608726	A	C	intergenic	NONE;NONE	dist=NONE;dist=NONE	.	.
CM002656.1	1608738	1608738	G	A	intergenic	NONE;NONE	dist=NONE;dist=NONE	.	.
CM002656.1	1608751	1608751	T	C	intergenic	NONE;NONE	dist=NONE;dist=NONE	.	.
CM002656.1	1608853	1608853	T	G	intergenic	NONE;NONE	dist=NONE;dist=NONE	.	.
CM002656.1	1608766	1608766	G	A	intergenic	NONE;NONE	dist=NONE;dist=NONE	.	.
CM002656.1	2217009	2217009	A	G	intergenic	NONE;NONE	dist=NONE;dist=NONE	.	.
CM002656.1	2462399	2462399	A	G	intergenic	NONE;NONE	dist=NONE;dist=NONE	.	.
CM002656.1	2462340	2462340	A	G	intergenic	NONE;NONE	dist=NONE;dist=NONE	.	.
CM002656.1	2462338	2462338	A	T	intergenic	NONE;NONE	dist=NONE;dist=NONE	.	.
CM002656.1	4387809	4387809	C	A	intergenic	NONE;NONE	dist=NONE;dist=NONE	.	.
CM002656.1	4502316	4502316	C	A	intergenic	NONE;NONE	dist=NONE;dist=NONE	.	.
CM002656.1	4502309	4502309	C	T	intergenic	NONE;NONE	dist=NONE;dist=NONE	.	.
CM002656.1	4502295	4502295	A	G	intergenic	NONE;NONE	dist=NONE;dist=NONE	.	.
CM002656.1	4502286	4502286	A	T	intergenic	NONE;NONE	dist=NONE;dist=NONE	.	.
CM002656.1	4502256	4502256	A	G	intergenic	NONE;NONE	dist=NONE;dist=NONE	.	.
CM002656.1	4502244	4502244	G	A	intergenic	NONE;NONE	dist=NONE;dist=NONE	.	.
CM002656.1	4502234	4502234	C	G	intergenic	NONE;NONE	dist=NONE;dist=NONE	.	.
CM002656.1	5521094	5521094	A	G	intergenic	NONE;NONE	dist=NONE;dist=NONE	.	.
CM002656.1	10362892	10362892	A	T	intergenic	NONE;NONE	dist=NONE;dist=NONE	.	.
CM002656.1	11893488	11893488	G	C	intergenic	NONE;NONE	dist=NONE;dist=NONE	.	.
CM002656.1	11893462	11893462	C	T	intergenic	NONE;NONE	dist=NONE;dist=NONE	.	.
CM002656.1	11893436	11893436	C	G	intergenic	NONE;NONE	dist=NONE;dist=NONE	.	.
CM002656.1	11893417	11893417	C	A	intergenic	NONE;NONE	dist=NONE;dist=NONE	.	.
CM002656.1	11893374	11893374	T	C	intergenic	NONE;NONE	dist=NONE;dist=NONE	.	.
CM002656.1	11893369	11893369	C	A	intergenic	NONE;NONE	dist=NONE;dist=NONE	.	.
CM002656.1	13526762	13526762	T	C	intergenic	NONE;NONE	dist=NONE;dist=NONE	.	.
CM002656.1	13616871	13616871	G	A	intergenic	NONE;NONE	dist=NONE;dist=NONE	.	.
CM002656.1	13616901	13616901	C	T	intergenic	NONE;NONE	dist=NONE;dist=NONE	.	.
CM002656.1	13616924	13616924	C	A	intergenic	NONE;NONE	dist=NONE;dist=NONE	.	.
CM002656.1	13616931	13616931	C	T	intergenic	NONE;NONE	dist=NONE;dist=NONE	.	.
CM002656.1	16182830	16182830	C	T	intergenic	NONE;NONE	dist=NONE;dist=NONE	.	.
CM002656.1	16182833	16182833	T	C	intergenic	NONE;NONE	dist=NONE;dist=NONE	.	.
CM002656.1	17797660	17797660	A	G	intergenic	NONE;NONE	dist=NONE;dist=NONE	.	.
CM002656.1	19069518	19069518	C	A	intergenic	NONE;NONE	dist=NONE;dist=NONE	.	.
CM002656.1	19069517	19069517	G	A	intergenic	NONE;NONE	dist=NONE;dist=NONE	.	.
CM002656.1	19069499	19069499	T	G	intergenic	NONE;NONE	dist=NONE;dist=NONE	.	.
CM002656.1	19069430	19069430	A	G	intergenic	NONE;NONE	dist=NONE;dist=NONE	.	.
CM002656.1	19473305	19473305	T	C	intergenic	NONE;NONE	dist=NONE;dist=NONE	.	.
CM002656.1	19473321	19473321	G	A	intergenic	NONE;NONE	dist=NONE;dist=NONE	.	.
CM002656.1	19473325	19473325	C	T	intergenic	NONE;NONE	dist=NONE;dist=NONE	.	.
CM002656.1	19473346	19473346	C	T	intergenic	NONE;NONE	dist=NONE;dist=NONE	.	.
CM002656.1	19473346	19473346	C	T	intergenic	NONE;NONE	dist=NONE;dist=NONE	.	.
CM002656.1	19473321	19473321	G	A	intergenic	NONE;NONE	dist=NONE;dist=NONE	.	.
CM002656.1	19473305	19473305	T	C	intergenic	NONE;NONE	dist=NONE;dist=NONE	.	.
CM002656.1	19848903	19848903	C	T	intergenic	NONE;NONE	dist=NONE;dist=NONE	.	.
CM002656.1	21193267	21193267	C	T	intergenic	NONE;NONE	dist=NONE;dist=NONE	.	.
CM002656.1	21193347	21193347	C	A	intergenic	NONE;NONE	dist=NONE;dist=NONE	.	.
CM002656.1	21193354	21193354	T	C	intergenic	NONE;NONE	dist=NONE;dist=NONE	.	.
CM002656.1	23281474	23281474	G	A	intergenic	NONE;NONE	dist=NONE;dist=NONE	.	.
CM002656.1	23281540	23281540	C	T	intergenic	NONE;NONE	dist=NONE;dist=NONE	.	.
CM002656.1	23281544	23281544	A	T	intergenic	NONE;NONE	dist=NONE;dist=NONE	.	.
CM002656.1	23281563	23281563	G	A	intergenic	NONE;NONE	dist=NONE;dist=NONE	.	.
CM002656.1	23281571	23281571	C	T	intergenic	NONE;NONE	dist=NONE;dist=NONE	.	.
CM002656.1	26040846	26040846	G	C	intergenic	NONE;NONE	dist=NONE;dist=NONE	.	.
CM002656.1	26041065	26041065	A	G	intergenic	NONE;NONE	dist=NONE;dist=NONE	.	.
CM002656.1	26041081	26041081	A	G	intergenic	NONE;NONE	dist=NONE;dist=NONE	.	.
CM002656.1	26074553	26074553	C	G	intergenic	NONE;NONE	dist=NONE;dist=NONE	.	.
CM002656.1	26074544	26074544	A	G	intergenic	NONE;NONE	dist=NONE;dist=NONE	.	.
CM002656.1	26598812	26598812	T	A	intergenic	NONE;NONE	dist=NONE;dist=NONE	.	.
CM002656.1	27018489	27018489	T	C	intergenic	NONE;NONE	dist=NONE;dist=NONE	.	.
CM002656.1	27018485	27018485	T	C	intergenic	NONE;NONE	dist=NONE;dist=NONE	.	.
CM002656.1	29543517	29543517	G	A	intergenic	NONE;NONE	dist=NONE;dist=NONE	.	.
CM002656.1	29543598	29543598	C	T	intergenic	NONE;NONE	dist=NONE;dist=NONE	.	.
CM002656.1	30154143	30154143	C	T	intergenic	NONE;NONE	dist=NONE;dist=NONE	.	.
CM002656.1	30154139	30154139	G	A	intergenic	NONE;NONE	dist=NONE;dist=NONE	.	.
CM002656.1	30154091	30154091	C	T	intergenic	NONE;NONE	dist=NONE;dist=NONE	.	.
CM002656.1	30154084	30154084	T	C	intergenic	NONE;NONE	dist=NONE;dist=NONE	.	.
CM002656.1	30154032	30154032	A	T	intergenic	NONE;NONE	dist=NONE;dist=NONE	.	.
CM002656.1	30153994	30153994	G	A	intergenic	NONE;NONE	dist=NONE;dist=NONE	.	.
CM002656.1	30153992	30153992	G	A	intergenic	NONE;NONE	dist=NONE;dist=NONE	.	.
CM002656.1	30179149	30179149	A	G	intergenic	NONE;NONE	dist=NONE;dist=NONE	.	.
CM002656.1	30179153	30179153	G	A	intergenic	NONE;NONE	dist=NONE;dist=NONE	.	.
CM002656.1	31109218	31109218	A	G	intergenic	NONE;NONE	dist=NONE;dist=NONE	.	.
CM002656.1	31109238	31109238	T	C	intergenic	NONE;NONE	dist=NONE;dist=NONE	.	.
CM002656.1	31109239	31109239	A	G	intergenic	NONE;NONE	dist=NONE;dist=NONE	.	.
CM002656.1	31109247	31109247	C	T	intergenic	NONE;NONE	dist=NONE;dist=NONE	.	.
CM002656.1	31109326	31109326	C	T	intergenic	NONE;NONE	dist=NONE;dist=NONE	.	.
CM002656.1	31109329	31109329	T	A	intergenic	NONE;NONE	dist=NONE;dist=NONE	.	.
CM002656.1	31109335	31109335	T	G	intergenic	NONE;NONE	dist=NONE;dist=NONE	.	.
CM002656.1	31998650	31998650	G	A	intergenic	NONE;NONE	dist=NONE;dist=NONE	.	.
CM002656.1	32530917	32530917	A	T	intergenic	NONE;NONE	dist=NONE;dist=NONE	.	.
CM002656.1	32748572	32748572	A	T	intergenic	NONE;NONE	dist=NONE;dist=NONE	.	.
CM002656.1	32748316	32748316	G	C	intergenic	NONE;NONE	dist=NONE;dist=NONE	.	.
CM002656.1	32947759	32947759	C	T	intergenic	NONE;NONE	dist=NONE;dist=NONE	.	.
CM002656.1	32947834	32947834	T	C	intergenic	NONE;NONE	dist=NONE;dist=NONE	.	.
CM002656.1	32947864	32947864	C	T	intergenic	NONE;NONE	dist=NONE;dist=NONE	.	.
CM002656.1	32947839	32947839	T	A	intergenic	NONE;NONE	dist=NONE;dist=NONE	.	.
CM002656.1	32947869	32947869	A	T	intergenic	NONE;NONE	dist=NONE;dist=NONE	.	.
CM002656.1	32947893	32947893	C	T	intergenic	NONE;NONE	dist=NONE;dist=NONE	.	.
CM002656.1	32947818	32947818	T	G	intergenic	NONE;NONE	dist=NONE;dist=NONE	.	.
CM002656.1	32947754	32947754	G	A	intergenic	NONE;NONE	dist=NONE;dist=NONE	.	.
CM002656.1	32950461	32950461	G	A	intergenic	NONE;NONE	dist=NONE;dist=NONE	.	.
CM002656.1	32950469	32950469	G	A	intergenic	NONE;NONE	dist=NONE;dist=NONE	.	.
CM002656.1	32950736	32950736	G	A	intergenic	NONE;NONE	dist=NONE;dist=NONE	.	.
CM002656.1	32950735	32950735	T	C	intergenic	NONE;NONE	dist=NONE;dist=NONE	.	.
CM002656.1	32950727	32950727	A	G	intergenic	NONE;NONE	dist=NONE;dist=NONE	.	.
CM002656.1	32950721	32950721	C	G	intergenic	NONE;NONE	dist=NONE;dist=NONE	.	.
CM002656.1	32950646	32950646	C	T	intergenic	NONE;NONE	dist=NONE;dist=NONE	.	.
CM002656.1	32950564	32950564	C	G	intergenic	NONE;NONE	dist=NONE;dist=NONE	.	.
CM002656.1	32950538	32950538	C	A	intergenic	NONE;NONE	dist=NONE;dist=NONE	.	.
CM002656.1	34785175	34785175	A	G	intergenic	NONE;NONE	dist=NONE;dist=NONE	.	.
CM002656.1	34785186	34785186	C	T	intergenic	NONE;NONE	dist=NONE;dist=NONE	.	.
CM002656.1	34813431	34813431	C	T	intergenic	NONE;NONE	dist=NONE;dist=NONE	.	.
CM002656.1	34813467	34813467	C	T	intergenic	NONE;NONE	dist=NONE;dist=NONE	.	.
CM002656.1	35386554	35386554	C	T	intergenic	NONE;NONE	dist=NONE;dist=NONE	.	.
CM002656.1	35386647	35386647	G	C	intergenic	NONE;NONE	dist=NONE;dist=NONE	.	.
CM002656.1	35386497	35386497	T	A	intergenic	NONE;NONE	dist=NONE;dist=NONE	.	.
CM002656.1	35389010	35389010	C	T	intergenic	NONE;NONE	dist=NONE;dist=NONE	.	.
CM002656.1	35388986	35388986	G	C	intergenic	NONE;NONE	dist=NONE;dist=NONE	.	.
CM002656.1	36254198	36254198	G	C	intergenic	NONE;NONE	dist=NONE;dist=NONE	.	.
CM002656.1	37229032	37229032	C	T	intergenic	NONE;NONE	dist=NONE;dist=NONE	.	.
CM002656.1	37230140	37230140	C	T	intergenic	NONE;NONE	dist=NONE;dist=NONE	.	.
CM002656.1	37230126	37230126	T	C	intergenic	NONE;NONE	dist=NONE;dist=NONE	.	.
CM002656.1	37230091	37230091	G	A	intergenic	NONE;NONE	dist=NONE;dist=NONE	.	.
CM002656.1	37231290	37231290	C	A	intergenic	NONE;NONE	dist=NONE;dist=NONE	.	.
CM002656.1	37232009	37232009	A	C	intergenic	NONE;NONE	dist=NONE;dist=NONE	.	.
CM002656.1	37232008	37232008	T	C	intergenic	NONE;NONE	dist=NONE;dist=NONE	.	.
CM002656.1	37231995	37231995	G	A	intergenic	NONE;NONE	dist=NONE;dist=NONE	.	.
CM002656.1	37231953	37231953	G	A	intergenic	NONE;NONE	dist=NONE;dist=NONE	.	.
CM002656.1	37231938	37231938	G	A	intergenic	NONE;NONE	dist=NONE;dist=NONE	.	.
CM002656.1	37231933	37231933	T	C	intergenic	NONE;NONE	dist=NONE;dist=NONE	.	.
CM002656.1	37231928	37231928	G	C	intergenic	NONE;NONE	dist=NONE;dist=NONE	.	.
CM002656.1	37231917	37231917	G	A	intergenic	NONE;NONE	dist=NONE;dist=NONE	.	.
CM002656.1	37231916	37231916	A	C	intergenic	NONE;NONE	dist=NONE;dist=NONE	.	.
CM002656.1	40130340	40130340	G	A	intergenic	NONE;NONE	dist=NONE;dist=NONE	.	.
CM002656.1	40130329	40130329	G	A	intergenic	NONE;NONE	dist=NONE;dist=NONE	.	.
CM002656.1	40130302	40130302	C	T	intergenic	NONE;NONE	dist=NONE;dist=NONE	.	.
CM002656.1	40130294	40130294	T	C	intergenic	NONE;NONE	dist=NONE;dist=NONE	.	.
CM002656.1	40130281	40130281	C	T	intergenic	NONE;NONE	dist=NONE;dist=NONE	.	.
CM002656.1	40130243	40130243	A	C	intergenic	NONE;NONE	dist=NONE;dist=NONE	.	.
CM002656.1	40130201	40130201	C	T	intergenic	NONE;NONE	dist=NONE;dist=NONE	.	.
CM002656.1	40710637	40710637	G	A	intergenic	NONE;NONE	dist=NONE;dist=NONE	.	.
CM002656.1	40710610	40710610	C	T	intergenic	NONE;NONE	dist=NONE;dist=NONE	.	.
CM002656.1	40710601	40710601	C	T	intergenic	NONE;NONE	dist=NONE;dist=NONE	.	.
CM002656.1	42533116	42533116	G	A	intergenic	NONE;NONE	dist=NONE;dist=NONE	.	.
CM002656.1	43056060	43056060	T	G	intergenic	NONE;NONE	dist=NONE;dist=NONE	.	.
CM002656.1	45442183	45442183	A	T	intergenic	NONE;NONE	dist=NONE;dist=NONE	.	.
CM002656.1	45442159	45442159	T	C	intergenic	NONE;NONE	dist=NONE;dist=NONE	.	.
CM002656.1	45442131	45442131	G	A	intergenic	NONE;NONE	dist=NONE;dist=NONE	.	.
CM002656.1	45442126	45442126	C	T	intergenic	NONE;NONE	dist=NONE;dist=NONE	.	.
CM002656.1	45442118	45442118	G	A	intergenic	NONE;NONE	dist=NONE;dist=NONE	.	.
CM002656.1	45442813	45442813	T	A	intergenic	NONE;NONE	dist=NONE;dist=NONE	.	.
CM002656.1	45442817	45442817	A	G	intergenic	NONE;NONE	dist=NONE;dist=NONE	.	.
CM002656.1	45442830	45442830	C	T	intergenic	NONE;NONE	dist=NONE;dist=NONE	.	.
CM002656.1	45442871	45442871	A	T	intergenic	NONE;NONE	dist=NONE;dist=NONE	.	.
CM002656.1	47374521	47374521	C	T	intergenic	NONE;NONE	dist=NONE;dist=NONE	.	.
CM002656.1	47374491	47374491	G	A	intergenic	NONE;NONE	dist=NONE;dist=NONE	.	.
CM002656.1	47374487	47374487	T	C	intergenic	NONE;NONE	dist=NONE;dist=NONE	.	.
CM002656.1	47374437	47374437	G	T	intergenic	NONE;NONE	dist=NONE;dist=NONE	.	.
CM002656.1	51220248	51220248	C	G	intergenic	NONE;NONE	dist=NONE;dist=NONE	.	.
CM002656.1	51221983	51221983	C	T	intergenic	NONE;NONE	dist=NONE;dist=NONE	.	.
CM002656.1	51221957	51221957	G	A	intergenic	NONE;NONE	dist=NONE;dist=NONE	.	.
CM002656.1	51221947	51221947	C	G	intergenic	NONE;NONE	dist=NONE;dist=NONE	.	.
CM002656.1	51222216	51222216	C	A	intergenic	NONE;NONE	dist=NONE;dist=NONE	.	.
CM002656.1	51972865	51972865	A	G	intergenic	NONE;NONE	dist=NONE;dist=NONE	.	.
CM002656.1	51972864	51972864	C	T	intergenic	NONE;NONE	dist=NONE;dist=NONE	.	.
CM002656.1	51972817	51972817	C	T	intergenic	NONE;NONE	dist=NONE;dist=NONE	.	.
CM002656.1	51972813	51972813	T	G	intergenic	NONE;NONE	dist=NONE;dist=NONE	.	.
CM002656.1	51972811	51972811	G	C	intergenic	NONE;NONE	dist=NONE;dist=NONE	.	.
CM002656.1	53101327	53101327	A	G	intergenic	NONE;NONE	dist=NONE;dist=NONE	.	.
CM002656.1	53101334	53101334	T	A	intergenic	NONE;NONE	dist=NONE;dist=NONE	.	.
CM002656.1	53255443	53255443	G	T	intergenic	NONE;NONE	dist=NONE;dist=NONE	.	.
CM002656.1	53865469	53865469	G	T	intergenic	NONE;NONE	dist=NONE;dist=NONE	.	.
CM002656.1	55028570	55028570	C	T	intergenic	NONE;NONE	dist=NONE;dist=NONE	.	.
CM002656.1	55028567	55028567	C	T	intergenic	NONE;NONE	dist=NONE;dist=NONE	.	.
CM002656.1	55028564	55028564	G	T	intergenic	NONE;NONE	dist=NONE;dist=NONE	.	.
CM002656.1	56359773	56359773	G	A	intergenic	NONE;NONE	dist=NONE;dist=NONE	.	.
CM002656.1	56359791	56359791	C	G	intergenic	NONE;NONE	dist=NONE;dist=NONE	.	.
CM002656.1	56359794	56359794	A	G	intergenic	NONE;NONE	dist=NONE;dist=NONE	.	.
CM002656.1	56501228	56501228	C	G	intergenic	NONE;NONE	dist=NONE;dist=NONE	.	.
CM002656.1	56501287	56501287	T	C	intergenic	NONE;NONE	dist=NONE;dist=NONE	.	.
CM002656.1	57161089	57161089	T	C	intergenic	NONE;NONE	dist=NONE;dist=NONE	.	.
CM002656.1	57161099	57161099	G	A	intergenic	NONE;NONE	dist=NONE;dist=NONE	.	.
CM002656.1	57161116	57161116	C	G	intergenic	NONE;NONE	dist=NONE;dist=NONE	.	.
CM002656.1	57161132	57161132	C	G	intergenic	NONE;NONE	dist=NONE;dist=NONE	.	.
CM002656.1	59887680	59887680	G	T	intergenic	NONE;NONE	dist=NONE;dist=NONE	.	.
CM002656.1	61850129	61850129	T	C	intergenic	NONE;NONE	dist=NONE;dist=NONE	.	.
CM002656.1	61850130	61850130	T	A	intergenic	NONE;NONE	dist=NONE;dist=NONE	.	.
CM002656.1	63903931	63903931	T	C	intergenic	NONE;NONE	dist=NONE;dist=NONE	.	.
CM002656.1	64161845	64161845	T	G	intergenic	NONE;NONE	dist=NONE;dist=NONE	.	.
CM002656.1	64161808	64161808	G	A	intergenic	NONE;NONE	dist=NONE;dist=NONE	.	.
CM002656.1	64161807	64161807	G	T	intergenic	NONE;NONE	dist=NONE;dist=NONE	.	.
CM002656.1	64725737	64725737	T	C	intergenic	NONE;NONE	dist=NONE;dist=NONE	.	.
CM002656.1	64725790	64725790	A	C	intergenic	NONE;NONE	dist=NONE;dist=NONE	.	.
CM002656.1	66788820	66788820	A	G	intergenic	NONE;NONE	dist=NONE;dist=NONE	.	.
CM002656.1	67974685	67974685	C	T	intergenic	NONE;NONE	dist=NONE;dist=NONE	.	.
CM002657.1	363855	363855	G	T	intergenic	NONE;NONE	dist=NONE;dist=NONE	.	.
CM002657.1	363863	363863	C	G	intergenic	NONE;NONE	dist=NONE;dist=NONE	.	.
CM002657.1	363996	363996	C	A	intergenic	NONE;NONE	dist=NONE;dist=NONE	.	.
CM002657.1	364032	364032	T	C	intergenic	NONE;NONE	dist=NONE;dist=NONE	.	.
CM002657.1	363996	363996	C	A	intergenic	NONE;NONE	dist=NONE;dist=NONE	.	.
CM002657.1	3282833	3282833	G	A	intergenic	NONE;NONE	dist=NONE;dist=NONE	.	.
CM002657.1	3283026	3283026	T	A	intergenic	NONE;NONE	dist=NONE;dist=NONE	.	.
CM002657.1	3282850	3282850	C	G	intergenic	NONE;NONE	dist=NONE;dist=NONE	.	.
CM002657.1	4510874	4510874	A	G	intergenic	NONE;NONE	dist=NONE;dist=NONE	.	.
CM002657.1	5518459	5518459	C	T	intergenic	NONE;NONE	dist=NONE;dist=NONE	.	.
CM002657.1	5518442	5518442	T	C	intergenic	NONE;NONE	dist=NONE;dist=NONE	.	.
CM002657.1	6240428	6240428	T	C	intergenic	NONE;NONE	dist=NONE;dist=NONE	.	.
CM002657.1	6745827	6745827	G	A	intergenic	NONE;NONE	dist=NONE;dist=NONE	.	.
CM002657.1	6745842	6745842	G	A	intergenic	NONE;NONE	dist=NONE;dist=NONE	.	.
CM002657.1	6747170	6747170	A	G	intergenic	NONE;NONE	dist=NONE;dist=NONE	.	.
CM002657.1	6747183	6747183	G	A	intergenic	NONE;NONE	dist=NONE;dist=NONE	.	.
CM002657.1	6747197	6747197	T	C	intergenic	NONE;NONE	dist=NONE;dist=NONE	.	.
CM002657.1	6747262	6747262	G	A	intergenic	NONE;NONE	dist=NONE;dist=NONE	.	.
CM002657.1	6931135	6931135	G	A	intergenic	NONE;NONE	dist=NONE;dist=NONE	.	.
CM002657.1	7807664	7807664	C	T	intergenic	NONE;NONE	dist=NONE;dist=NONE	.	.
CM002657.1	7807602	7807602	G	A	intergenic	NONE;NONE	dist=NONE;dist=NONE	.	.
CM002657.1	7807921	7807921	T	G	intergenic	NONE;NONE	dist=NONE;dist=NONE	.	.
CM002657.1	7807912	7807912	G	A	intergenic	NONE;NONE	dist=NONE;dist=NONE	.	.
CM002657.1	7807837	7807837	G	A	intergenic	NONE;NONE	dist=NONE;dist=NONE	.	.
CM002657.1	7807793	7807793	G	C	intergenic	NONE;NONE	dist=NONE;dist=NONE	.	.
CM002657.1	7807735	7807735	C	T	intergenic	NONE;NONE	dist=NONE;dist=NONE	.	.
CM002657.1	12375611	12375611	G	C	intergenic	NONE;NONE	dist=NONE;dist=NONE	.	.
CM002657.1	12530029	12530029	G	C	intergenic	NONE;NONE	dist=NONE;dist=NONE	.	.
CM002657.1	12608117	12608117	G	C	intergenic	NONE;NONE	dist=NONE;dist=NONE	.	.
CM002657.1	13887086	13887086	G	T	intergenic	NONE;NONE	dist=NONE;dist=NONE	.	.
CM002657.1	13887068	13887068	T	C	intergenic	NONE;NONE	dist=NONE;dist=NONE	.	.
CM002657.1	13890847	13890847	G	A	intergenic	NONE;NONE	dist=NONE;dist=NONE	.	.
CM002657.1	13891903	13891903	C	A	intergenic	NONE;NONE	dist=NONE;dist=NONE	.	.
CM002657.1	13894151	13894151	C	T	intergenic	NONE;NONE	dist=NONE;dist=NONE	.	.
CM002657.1	13898797	13898797	G	A	intergenic	NONE;NONE	dist=NONE;dist=NONE	.	.
CM002657.1	13912847	13912847	A	C	intergenic	NONE;NONE	dist=NONE;dist=NONE	.	.
CM002657.1	13927980	13927980	A	T	intergenic	NONE;NONE	dist=NONE;dist=NONE	.	.
CM002657.1	13930217	13930217	G	A	intergenic	NONE;NONE	dist=NONE;dist=NONE	.	.
CM002657.1	13930087	13930087	G	A	intergenic	NONE;NONE	dist=NONE;dist=NONE	.	.
CM002657.1	13938391	13938391	G	A	intergenic	NONE;NONE	dist=NONE;dist=NONE	.	.
CM002657.1	13938392	13938392	G	A	intergenic	NONE;NONE	dist=NONE;dist=NONE	.	.
CM002657.1	13938391	13938391	G	A	intergenic	NONE;NONE	dist=NONE;dist=NONE	.	.
CM002657.1	16892237	16892237	T	G	intergenic	NONE;NONE	dist=NONE;dist=NONE	.	.
CM002657.1	19592127	19592127	T	G	intergenic	NONE;NONE	dist=NONE;dist=NONE	.	.
CM002657.1	19592157	19592157	C	T	intergenic	NONE;NONE	dist=NONE;dist=NONE	.	.
CM002657.1	19592182	19592182	T	C	intergenic	NONE;NONE	dist=NONE;dist=NONE	.	.
CM002657.1	19592183	19592183	G	C	intergenic	NONE;NONE	dist=NONE;dist=NONE	.	.
CM002657.1	19592211	19592211	C	T	intergenic	NONE;NONE	dist=NONE;dist=NONE	.	.
CM002657.1	19592216	19592216	T	G	intergenic	NONE;NONE	dist=NONE;dist=NONE	.	.
CM002657.1	19592363	19592363	G	A	intergenic	NONE;NONE	dist=NONE;dist=NONE	.	.
CM002657.1	19971602	19971602	T	C	intergenic	NONE;NONE	dist=NONE;dist=NONE	.	.
CM002657.1	19971604	19971604	G	A	intergenic	NONE;NONE	dist=NONE;dist=NONE	.	.
CM002657.1	19971579	19971579	C	A	intergenic	NONE;NONE	dist=NONE;dist=NONE	.	.
CM002657.1	20367738	20367738	A	T	intergenic	NONE;NONE	dist=NONE;dist=NONE	.	.
CM002657.1	20367850	20367850	T	A	intergenic	NONE;NONE	dist=NONE;dist=NONE	.	.
CM002657.1	20668140	20668140	C	T	intergenic	NONE;NONE	dist=NONE;dist=NONE	.	.
CM002657.1	20668138	20668138	G	A	intergenic	NONE;NONE	dist=NONE;dist=NONE	.	.
CM002657.1	20668129	20668129	C	G	intergenic	NONE;NONE	dist=NONE;dist=NONE	.	.
CM002657.1	21048276	21048276	G	A	intergenic	NONE;NONE	dist=NONE;dist=NONE	.	.
CM002657.1	21048243	21048243	T	C	intergenic	NONE;NONE	dist=NONE;dist=NONE	.	.
CM002657.1	21048237	21048237	A	G	intergenic	NONE;NONE	dist=NONE;dist=NONE	.	.
CM002657.1	21048218	21048218	A	C	intergenic	NONE;NONE	dist=NONE;dist=NONE	.	.
CM002657.1	21048215	21048215	C	G	intergenic	NONE;NONE	dist=NONE;dist=NONE	.	.
CM002657.1	21048200	21048200	T	G	intergenic	NONE;NONE	dist=NONE;dist=NONE	.	.
CM002657.1	21245478	21245478	C	G	intergenic	NONE;NONE	dist=NONE;dist=NONE	.	.
CM002657.1	22726046	22726046	C	T	intergenic	NONE;NONE	dist=NONE;dist=NONE	.	.
CM002657.1	22726028	22726028	C	T	intergenic	NONE;NONE	dist=NONE;dist=NONE	.	.
CM002657.1	22870979	22870979	C	T	intergenic	NONE;NONE	dist=NONE;dist=NONE	.	.
CM002657.1	22871045	22871045	T	C	intergenic	NONE;NONE	dist=NONE;dist=NONE	.	.
CM002657.1	22871025	22871025	G	A	intergenic	NONE;NONE	dist=NONE;dist=NONE	.	.
CM002657.1	22871002	22871002	G	A	intergenic	NONE;NONE	dist=NONE;dist=NONE	.	.
CM002657.1	22870992	22870992	A	G	intergenic	NONE;NONE	dist=NONE;dist=NONE	.	.
CM002657.1	22870983	22870983	C	T	intergenic	NONE;NONE	dist=NONE;dist=NONE	.	.
CM002657.1	26026103	26026103	C	G	intergenic	NONE;NONE	dist=NONE;dist=NONE	.	.
CM002657.1	26026126	26026126	C	A	intergenic	NONE;NONE	dist=NONE;dist=NONE	.	.
CM002657.1	26026291	26026291	C	T	intergenic	NONE;NONE	dist=NONE;dist=NONE	.	.
CM002657.1	27380999	27380999	G	C	intergenic	NONE;NONE	dist=NONE;dist=NONE	.	.
CM002657.1	27381023	27381023	G	A	intergenic	NONE;NONE	dist=NONE;dist=NONE	.	.
CM002657.1	27595203	27595203	C	T	intergenic	NONE;NONE	dist=NONE;dist=NONE	.	.
CM002657.1	27595341	27595341	C	T	intergenic	NONE;NONE	dist=NONE;dist=NONE	.	.
CM002657.1	28134115	28134115	G	T	intergenic	NONE;NONE	dist=NONE;dist=NONE	.	.
CM002657.1	28134172	28134172	G	A	intergenic	NONE;NONE	dist=NONE;dist=NONE	.	.
CM002657.1	29878424	29878424	A	G	intergenic	NONE;NONE	dist=NONE;dist=NONE	.	.
CM002657.1	30305435	30305435	G	A	intergenic	NONE;NONE	dist=NONE;dist=NONE	.	.
CM002657.1	30305458	30305458	G	A	intergenic	NONE;NONE	dist=NONE;dist=NONE	.	.
CM002657.1	30305459	30305459	C	T	intergenic	NONE;NONE	dist=NONE;dist=NONE	.	.
CM002657.1	30305460	30305460	A	G	intergenic	NONE;NONE	dist=NONE;dist=NONE	.	.
CM002657.1	30305475	30305475	C	T	intergenic	NONE;NONE	dist=NONE;dist=NONE	.	.
CM002657.1	30305477	30305477	A	C	intergenic	NONE;NONE	dist=NONE;dist=NONE	.	.
CM002657.1	30305486	30305486	T	C	intergenic	NONE;NONE	dist=NONE;dist=NONE	.	.
CM002657.1	30305494	30305494	T	C	intergenic	NONE;NONE	dist=NONE;dist=NONE	.	.
CM002657.1	31867654	31867654	A	T	intergenic	NONE;NONE	dist=NONE;dist=NONE	.	.
CM002657.1	31867681	31867681	A	T	intergenic	NONE;NONE	dist=NONE;dist=NONE	.	.
CM002657.1	31868079	31868079	C	A	intergenic	NONE;NONE	dist=NONE;dist=NONE	.	.
CM002657.1	31868100	31868100	A	C	intergenic	NONE;NONE	dist=NONE;dist=NONE	.	.
CM002657.1	31868095	31868095	C	T	intergenic	NONE;NONE	dist=NONE;dist=NONE	.	.
CM002657.1	31868089	31868089	G	C	intergenic	NONE;NONE	dist=NONE;dist=NONE	.	.
CM002657.1	31868070	31868070	A	C	intergenic	NONE;NONE	dist=NONE;dist=NONE	.	.
CM002657.1	31867669	31867669	A	G	intergenic	NONE;NONE	dist=NONE;dist=NONE	.	.
CM002657.1	31867654	31867654	A	T	intergenic	NONE;NONE	dist=NONE;dist=NONE	.	.
CM002657.1	31867599	31867599	C	T	intergenic	NONE;NONE	dist=NONE;dist=NONE	.	.
CM002657.1	31867596	31867596	T	G	intergenic	NONE;NONE	dist=NONE;dist=NONE	.	.
CM002657.1	33317742	33317742	G	A	intergenic	NONE;NONE	dist=NONE;dist=NONE	.	.
CM002657.1	35623878	35623878	C	T	intergenic	NONE;NONE	dist=NONE;dist=NONE	.	.
CM002657.1	35623863	35623863	A	T	intergenic	NONE;NONE	dist=NONE;dist=NONE	.	.
CM002657.1	35623862	35623862	C	G	intergenic	NONE;NONE	dist=NONE;dist=NONE	.	.
CM002657.1	35623850	35623850	C	T	intergenic	NONE;NONE	dist=NONE;dist=NONE	.	.
CM002657.1	36306338	36306338	G	A	intergenic	NONE;NONE	dist=NONE;dist=NONE	.	.
CM002657.1	37482396	37482396	C	T	intergenic	NONE;NONE	dist=NONE;dist=NONE	.	.
CM002657.1	37482390	37482390	T	C	intergenic	NONE;NONE	dist=NONE;dist=NONE	.	.
CM002657.1	37482386	37482386	C	T	intergenic	NONE;NONE	dist=NONE;dist=NONE	.	.
CM002657.1	37482365	37482365	G	A	intergenic	NONE;NONE	dist=NONE;dist=NONE	.	.
CM002657.1	37482345	37482345	G	A	intergenic	NONE;NONE	dist=NONE;dist=NONE	.	.
CM002657.1	37482343	37482343	C	T	intergenic	NONE;NONE	dist=NONE;dist=NONE	.	.
CM002657.1	37482320	37482320	C	T	intergenic	NONE;NONE	dist=NONE;dist=NONE	.	.
CM002657.1	37482314	37482314	G	A	intergenic	NONE;NONE	dist=NONE;dist=NONE	.	.
CM002657.1	40026674	40026674	T	C	intergenic	NONE;NONE	dist=NONE;dist=NONE	.	.
CM002657.1	40026571	40026571	G	A	intergenic	NONE;NONE	dist=NONE;dist=NONE	.	.
CM002657.1	40026560	40026560	T	C	intergenic	NONE;NONE	dist=NONE;dist=NONE	.	.
CM002657.1	40026539	40026539	A	G	intergenic	NONE;NONE	dist=NONE;dist=NONE	.	.
CM002657.1	43651995	43651995	G	A	intergenic	NONE;NONE	dist=NONE;dist=NONE	.	.
CM002657.1	43652070	43652070	C	T	intergenic	NONE;NONE	dist=NONE;dist=NONE	.	.
CM002657.1	43652087	43652087	G	A	intergenic	NONE;NONE	dist=NONE;dist=NONE	.	.
CM002657.1	43652297	43652297	C	T	intergenic	NONE;NONE	dist=NONE;dist=NONE	.	.
CM002657.1	44069555	44069555	G	T	intergenic	NONE;NONE	dist=NONE;dist=NONE	.	.
CM002657.1	44105305	44105305	T	A	intergenic	NONE;NONE	dist=NONE;dist=NONE	.	.
CM002657.1	44105234	44105234	A	G	intergenic	NONE;NONE	dist=NONE;dist=NONE	.	.
CM002657.1	44105219	44105219	C	T	intergenic	NONE;NONE	dist=NONE;dist=NONE	.	.
CM002657.1	44105173	44105173	G	A	intergenic	NONE;NONE	dist=NONE;dist=NONE	.	.
CM002657.1	44105168	44105168	G	C	intergenic	NONE;NONE	dist=NONE;dist=NONE	.	.
CM002657.1	45693396	45693396	G	A	intergenic	NONE;NONE	dist=NONE;dist=NONE	.	.
CM002657.1	47153751	47153751	G	A	intergenic	NONE;NONE	dist=NONE;dist=NONE	.	.
CM002657.1	47153823	47153823	A	G	intergenic	NONE;NONE	dist=NONE;dist=NONE	.	.
CM002657.1	47153991	47153991	C	T	intergenic	NONE;NONE	dist=NONE;dist=NONE	.	.
CM002657.1	50807972	50807972	T	G	intergenic	NONE;NONE	dist=NONE;dist=NONE	.	.
CM002657.1	51949709	51949709	C	A	intergenic	NONE;NONE	dist=NONE;dist=NONE	.	.
CM002657.1	54091664	54091664	G	C	intergenic	NONE;NONE	dist=NONE;dist=NONE	.	.
CM002657.1	54502868	54502868	A	C	intergenic	NONE;NONE	dist=NONE;dist=NONE	.	.
CM002657.1	54998266	54998266	G	A	intergenic	NONE;NONE	dist=NONE;dist=NONE	.	.
CM002657.1	54998268	54998268	C	G	intergenic	NONE;NONE	dist=NONE;dist=NONE	.	.
CM002657.1	54998306	54998306	C	G	intergenic	NONE;NONE	dist=NONE;dist=NONE	.	.
CM002657.1	54998326	54998326	C	G	intergenic	NONE;NONE	dist=NONE;dist=NONE	.	.
CM002657.1	54998356	54998356	T	C	intergenic	NONE;NONE	dist=NONE;dist=NONE	.	.
CM002657.1	54998264	54998264	C	A	intergenic	NONE;NONE	dist=NONE;dist=NONE	.	.
CM002657.1	54998263	54998263	T	C	intergenic	NONE;NONE	dist=NONE;dist=NONE	.	.
CM002657.1	54998253	54998253	G	A	intergenic	NONE;NONE	dist=NONE;dist=NONE	.	.
CM002657.1	57023635	57023635	T	G	intergenic	NONE;NONE	dist=NONE;dist=NONE	.	.
CM002657.1	57023653	57023653	C	T	intergenic	NONE;NONE	dist=NONE;dist=NONE	.	.
CM002657.1	57023668	57023668	A	C	intergenic	NONE;NONE	dist=NONE;dist=NONE	.	.
CM002657.1	57023672	57023672	A	G	intergenic	NONE;NONE	dist=NONE;dist=NONE	.	.
CM002657.1	57027686	57027686	G	A	intergenic	NONE;NONE	dist=NONE;dist=NONE	.	.
CM002657.1	57419759	57419759	A	G	intergenic	NONE;NONE	dist=NONE;dist=NONE	.	.
CM002657.1	58785859	58785859	C	T	intergenic	NONE;NONE	dist=NONE;dist=NONE	.	.
CM002657.1	58785825	58785825	A	C	intergenic	NONE;NONE	dist=NONE;dist=NONE	.	.
CM002657.1	58786198	58786198	C	T	intergenic	NONE;NONE	dist=NONE;dist=NONE	.	.
CM002657.1	58786267	58786267	A	G	intergenic	NONE;NONE	dist=NONE;dist=NONE	.	.
CM002657.1	58786269	58786269	G	A	intergenic	NONE;NONE	dist=NONE;dist=NONE	.	.
CM002657.1	58786288	58786288	C	T	intergenic	NONE;NONE	dist=NONE;dist=NONE	.	.
CM002657.1	58786296	58786296	C	T	intergenic	NONE;NONE	dist=NONE;dist=NONE	.	.
CM002657.1	58786161	58786161	A	G	intergenic	NONE;NONE	dist=NONE;dist=NONE	.	.
CM002657.1	58786160	58786160	C	A	intergenic	NONE;NONE	dist=NONE;dist=NONE	.	.
CM002657.1	58788081	58788081	C	T	intergenic	NONE;NONE	dist=NONE;dist=NONE	.	.
CM002657.1	58788075	58788075	G	A	intergenic	NONE;NONE	dist=NONE;dist=NONE	.	.
CM002657.1	58788050	58788050	C	G	intergenic	NONE;NONE	dist=NONE;dist=NONE	.	.
CM002657.1	60519281	60519281	T	A	intergenic	NONE;NONE	dist=NONE;dist=NONE	.	.
CM002657.1	60519265	60519265	C	T	intergenic	NONE;NONE	dist=NONE;dist=NONE	.	.
CM002657.1	60519256	60519256	G	A	intergenic	NONE;NONE	dist=NONE;dist=NONE	.	.
CM002657.1	60519207	60519207	C	T	intergenic	NONE;NONE	dist=NONE;dist=NONE	.	.
CM002657.1	60519128	60519128	G	A	intergenic	NONE;NONE	dist=NONE;dist=NONE	.	.
CM002657.1	64404594	64404594	T	A	intergenic	NONE;NONE	dist=NONE;dist=NONE	.	.
CM002657.1	66691453	66691453	C	A	intergenic	NONE;NONE	dist=NONE;dist=NONE	.	.
CM002657.1	66691386	66691386	C	T	intergenic	NONE;NONE	dist=NONE;dist=NONE	.	.
CM002657.1	67054715	67054715	A	G	intergenic	NONE;NONE	dist=NONE;dist=NONE	.	.
CM002657.1	67054713	67054713	G	A	intergenic	NONE;NONE	dist=NONE;dist=NONE	.	.
CM002657.1	68639551	68639551	T	G	intergenic	NONE;NONE	dist=NONE;dist=NONE	.	.
CM002657.1	69225333	69225333	C	T	intergenic	NONE;NONE	dist=NONE;dist=NONE	.	.
CM002657.1	69724056	69724056	G	T	intergenic	NONE;NONE	dist=NONE;dist=NONE	.	.
CM002657.1	69724158	69724158	C	A	intergenic	NONE;NONE	dist=NONE;dist=NONE	.	.
CM002657.1	69724168	69724168	T	A	intergenic	NONE;NONE	dist=NONE;dist=NONE	.	.
CM002657.1	70125731	70125731	G	A	intergenic	NONE;NONE	dist=NONE;dist=NONE	.	.
CM002657.1	72715003	72715003	T	G	intergenic	NONE;NONE	dist=NONE;dist=NONE	.	.
CM002657.1	72715003	72715003	T	G	intergenic	NONE;NONE	dist=NONE;dist=NONE	.	.
CM002657.1	72715001	72715001	C	G	intergenic	NONE;NONE	dist=NONE;dist=NONE	.	.
CM002657.1	74269930	74269930	G	C	intergenic	NONE;NONE	dist=NONE;dist=NONE	.	.
CM002657.1	74269992	74269992	C	T	intergenic	NONE;NONE	dist=NONE;dist=NONE	.	.
CM002657.1	74269995	74269995	T	G	intergenic	NONE;NONE	dist=NONE;dist=NONE	.	.
CM002657.1	74270015	74270015	G	C	intergenic	NONE;NONE	dist=NONE;dist=NONE	.	.
CM002657.1	75707456	75707456	T	C	intergenic	NONE;NONE	dist=NONE;dist=NONE	.	.
CM002657.1	75707457	75707457	G	A	intergenic	NONE;NONE	dist=NONE;dist=NONE	.	.
CM002657.1	75765098	75765098	T	C	intergenic	NONE;NONE	dist=NONE;dist=NONE	.	.
CM002657.1	75782086	75782086	T	A	intergenic	NONE;NONE	dist=NONE;dist=NONE	.	.
CM002658.1	222543	222543	G	A	intergenic	NONE;NONE	dist=NONE;dist=NONE	.	.
CM002658.1	222547	222547	G	A	intergenic	NONE;NONE	dist=NONE;dist=NONE	.	.
CM002658.1	222559	222559	G	T	intergenic	NONE;NONE	dist=NONE;dist=NONE	.	.
CM002658.1	222611	222611	G	A	intergenic	NONE;NONE	dist=NONE;dist=NONE	.	.
CM002658.1	222613	222613	C	T	intergenic	NONE;NONE	dist=NONE;dist=NONE	.	.
CM002658.1	222644	222644	C	G	intergenic	NONE;NONE	dist=NONE;dist=NONE	.	.
CM002658.1	222654	222654	T	A	intergenic	NONE;NONE	dist=NONE;dist=NONE	.	.
CM002658.1	222573	222573	G	A	intergenic	NONE;NONE	dist=NONE;dist=NONE	.	.
CM002658.1	3599126	3599126	G	A	intergenic	NONE;NONE	dist=NONE;dist=NONE	.	.
CM002658.1	3599142	3599142	G	A	intergenic	NONE;NONE	dist=NONE;dist=NONE	.	.
CM002658.1	4187986	4187986	G	A	intergenic	NONE;NONE	dist=NONE;dist=NONE	.	.
CM002658.1	4187979	4187979	C	T	intergenic	NONE;NONE	dist=NONE;dist=NONE	.	.
CM002658.1	4187896	4187896	T	C	intergenic	NONE;NONE	dist=NONE;dist=NONE	.	.
CM002658.1	4366646	4366646	C	G	intergenic	NONE;NONE	dist=NONE;dist=NONE	.	.
CM002658.1	4372981	4372981	C	A	intergenic	NONE;NONE	dist=NONE;dist=NONE	.	.
CM002658.1	4372982	4372982	T	C	intergenic	NONE;NONE	dist=NONE;dist=NONE	.	.
CM002658.1	4372999	4372999	C	T	intergenic	NONE;NONE	dist=NONE;dist=NONE	.	.
CM002658.1	4373034	4373034	C	T	intergenic	NONE;NONE	dist=NONE;dist=NONE	.	.
CM002658.1	4373113	4373113	G	A	intergenic	NONE;NONE	dist=NONE;dist=NONE	.	.
CM002658.1	4373155	4373155	C	T	intergenic	NONE;NONE	dist=NONE;dist=NONE	.	.
CM002658.1	4373099	4373099	T	A	intergenic	NONE;NONE	dist=NONE;dist=NONE	.	.
CM002658.1	4374797	4374797	C	T	intergenic	NONE;NONE	dist=NONE;dist=NONE	.	.
CM002658.1	4374614	4374614	G	T	intergenic	NONE;NONE	dist=NONE;dist=NONE	.	.
CM002658.1	4374603	4374603	A	G	intergenic	NONE;NONE	dist=NONE;dist=NONE	.	.
CM002658.1	4374521	4374521	G	T	intergenic	NONE;NONE	dist=NONE;dist=NONE	.	.
CM002658.1	4374519	4374519	A	T	intergenic	NONE;NONE	dist=NONE;dist=NONE	.	.
CM002658.1	4374509	4374509	C	T	intergenic	NONE;NONE	dist=NONE;dist=NONE	.	.
CM002658.1	4375063	4375063	T	C	intergenic	NONE;NONE	dist=NONE;dist=NONE	.	.
CM002658.1	7873699	7873699	G	A	intergenic	NONE;NONE	dist=NONE;dist=NONE	.	.
CM002658.1	9934013	9934013	C	T	intergenic	NONE;NONE	dist=NONE;dist=NONE	.	.
CM002658.1	9934022	9934022	C	A	intergenic	NONE;NONE	dist=NONE;dist=NONE	.	.
CM002658.1	9934029	9934029	T	C	intergenic	NONE;NONE	dist=NONE;dist=NONE	.	.
CM002658.1	9934182	9934182	T	C	intergenic	NONE;NONE	dist=NONE;dist=NONE	.	.
CM002658.1	9934083	9934083	T	A	intergenic	NONE;NONE	dist=NONE;dist=NONE	.	.
CM002658.1	9934235	9934235	G	A	intergenic	NONE;NONE	dist=NONE;dist=NONE	.	.
CM002658.1	9934234	9934234	G	C	intergenic	NONE;NONE	dist=NONE;dist=NONE	.	.
CM002658.1	10833371	10833371	T	G	intergenic	NONE;NONE	dist=NONE;dist=NONE	.	.
CM002658.1	10833368	10833368	G	C	intergenic	NONE;NONE	dist=NONE;dist=NONE	.	.
CM002658.1	10833279	10833279	C	T	intergenic	NONE;NONE	dist=NONE;dist=NONE	.	.
CM002658.1	10833255	10833255	T	G	intergenic	NONE;NONE	dist=NONE;dist=NONE	.	.
CM002658.1	10944121	10944121	A	T	intergenic	NONE;NONE	dist=NONE;dist=NONE	.	.
CM002658.1	12552289	12552289	A	G	intergenic	NONE;NONE	dist=NONE;dist=NONE	.	.
CM002658.1	13388500	13388500	G	C	intergenic	NONE;NONE	dist=NONE;dist=NONE	.	.
CM002658.1	13388511	13388511	A	C	intergenic	NONE;NONE	dist=NONE;dist=NONE	.	.
CM002658.1	15033812	15033812	C	T	intergenic	NONE;NONE	dist=NONE;dist=NONE	.	.
CM002658.1	15033749	15033749	T	C	intergenic	NONE;NONE	dist=NONE;dist=NONE	.	.
CM002658.1	15033670	15033670	G	A	intergenic	NONE;NONE	dist=NONE;dist=NONE	.	.
CM002658.1	15964391	15964391	T	G	intergenic	NONE;NONE	dist=NONE;dist=NONE	.	.
CM002658.1	16308563	16308563	T	C	intergenic	NONE;NONE	dist=NONE;dist=NONE	.	.
CM002658.1	16308579	16308579	A	T	intergenic	NONE;NONE	dist=NONE;dist=NONE	.	.
CM002658.1	16308693	16308693	C	T	intergenic	NONE;NONE	dist=NONE;dist=NONE	.	.
CM002658.1	16308707	16308707	G	A	intergenic	NONE;NONE	dist=NONE;dist=NONE	.	.
CM002658.1	16308727	16308727	T	A	intergenic	NONE;NONE	dist=NONE;dist=NONE	.	.
CM002658.1	16308770	16308770	A	G	intergenic	NONE;NONE	dist=NONE;dist=NONE	.	.
CM002658.1	16308625	16308625	T	C	intergenic	NONE;NONE	dist=NONE;dist=NONE	.	.
CM002658.1	16308628	16308628	A	G	intergenic	NONE;NONE	dist=NONE;dist=NONE	.	.
CM002658.1	16308637	16308637	G	A	intergenic	NONE;NONE	dist=NONE;dist=NONE	.	.
CM002658.1	16308641	16308641	G	C	intergenic	NONE;NONE	dist=NONE;dist=NONE	.	.
CM002658.1	16308643	16308643	C	T	intergenic	NONE;NONE	dist=NONE;dist=NONE	.	.
CM002658.1	16308645	16308645	A	G	intergenic	NONE;NONE	dist=NONE;dist=NONE	.	.
CM002658.1	16308658	16308658	G	A	intergenic	NONE;NONE	dist=NONE;dist=NONE	.	.
CM002658.1	16308735	16308735	A	C	intergenic	NONE;NONE	dist=NONE;dist=NONE	.	.
CM002658.1	16308742	16308742	T	C	intergenic	NONE;NONE	dist=NONE;dist=NONE	.	.
CM002658.1	16308745	16308745	T	C	intergenic	NONE;NONE	dist=NONE;dist=NONE	.	.
CM002658.1	16308751	16308751	C	A	intergenic	NONE;NONE	dist=NONE;dist=NONE	.	.
CM002658.1	16308784	16308784	T	G	intergenic	NONE;NONE	dist=NONE;dist=NONE	.	.
CM002658.1	16308781	16308781	G	A	intergenic	NONE;NONE	dist=NONE;dist=NONE	.	.
CM002658.1	16308779	16308779	A	G	intergenic	NONE;NONE	dist=NONE;dist=NONE	.	.
CM002658.1	16308774	16308774	C	G	intergenic	NONE;NONE	dist=NONE;dist=NONE	.	.
CM002658.1	16308769	16308769	A	G	intergenic	NONE;NONE	dist=NONE;dist=NONE	.	.
CM002658.1	16308761	16308761	T	A	intergenic	NONE;NONE	dist=NONE;dist=NONE	.	.
CM002658.1	16308757	16308757	T	G	intergenic	NONE;NONE	dist=NONE;dist=NONE	.	.
CM002658.1	16308720	16308720	T	G	intergenic	NONE;NONE	dist=NONE;dist=NONE	.	.
CM002658.1	16308715	16308715	C	T	intergenic	NONE;NONE	dist=NONE;dist=NONE	.	.
CM002658.1	16308614	16308614	C	T	intergenic	NONE;NONE	dist=NONE;dist=NONE	.	.
CM002658.1	16308611	16308611	T	C	intergenic	NONE;NONE	dist=NONE;dist=NONE	.	.
CM002658.1	16308532	16308532	C	T	intergenic	NONE;NONE	dist=NONE;dist=NONE	.	.
CM002658.1	16652627	16652627	G	C	intergenic	NONE;NONE	dist=NONE;dist=NONE	.	.
CM002658.1	16652619	16652619	A	G	intergenic	NONE;NONE	dist=NONE;dist=NONE	.	.
CM002658.1	16652600	16652600	C	T	intergenic	NONE;NONE	dist=NONE;dist=NONE	.	.
CM002658.1	16836173	16836173	C	G	intergenic	NONE;NONE	dist=NONE;dist=NONE	.	.
CM002658.1	18617887	18617887	C	T	intergenic	NONE;NONE	dist=NONE;dist=NONE	.	.
CM002658.1	21089634	21089634	G	C	intergenic	NONE;NONE	dist=NONE;dist=NONE	.	.
CM002658.1	21089614	21089614	T	G	intergenic	NONE;NONE	dist=NONE;dist=NONE	.	.
CM002658.1	21089605	21089605	A	G	intergenic	NONE;NONE	dist=NONE;dist=NONE	.	.
CM002658.1	21089579	21089579	G	A	intergenic	NONE;NONE	dist=NONE;dist=NONE	.	.
CM002658.1	21089557	21089557	C	A	intergenic	NONE;NONE	dist=NONE;dist=NONE	.	.
CM002658.1	21089531	21089531	A	G	intergenic	NONE;NONE	dist=NONE;dist=NONE	.	.
CM002658.1	21090246	21090246	A	T	intergenic	NONE;NONE	dist=NONE;dist=NONE	.	.
CM002658.1	21090229	21090229	C	G	intergenic	NONE;NONE	dist=NONE;dist=NONE	.	.
CM002658.1	21090196	21090196	A	T	intergenic	NONE;NONE	dist=NONE;dist=NONE	.	.
CM002658.1	21090183	21090183	G	A	intergenic	NONE;NONE	dist=NONE;dist=NONE	.	.
CM002658.1	21090175	21090175	G	A	intergenic	NONE;NONE	dist=NONE;dist=NONE	.	.
CM002658.1	22375847	22375847	T	C	intergenic	NONE;NONE	dist=NONE;dist=NONE	.	.
CM002658.1	23538993	23538993	C	T	intergenic	NONE;NONE	dist=NONE;dist=NONE	.	.
CM002658.1	23617438	23617438	A	C	intergenic	NONE;NONE	dist=NONE;dist=NONE	.	.
CM002658.1	24038738	24038738	G	A	intergenic	NONE;NONE	dist=NONE;dist=NONE	.	.
CM002658.1	24038745	24038745	G	A	intergenic	NONE;NONE	dist=NONE;dist=NONE	.	.
CM002658.1	24038783	24038783	T	A	intergenic	NONE;NONE	dist=NONE;dist=NONE	.	.
CM002658.1	24038790	24038790	A	G	intergenic	NONE;NONE	dist=NONE;dist=NONE	.	.
CM002658.1	25114671	25114671	A	T	intergenic	NONE;NONE	dist=NONE;dist=NONE	.	.
CM002658.1	25114715	25114715	G	T	intergenic	NONE;NONE	dist=NONE;dist=NONE	.	.
CM002658.1	25114716	25114716	T	A	intergenic	NONE;NONE	dist=NONE;dist=NONE	.	.
CM002658.1	25114726	25114726	G	C	intergenic	NONE;NONE	dist=NONE;dist=NONE	.	.
CM002658.1	25114738	25114738	A	C	intergenic	NONE;NONE	dist=NONE;dist=NONE	.	.
CM002658.1	25114758	25114758	G	A	intergenic	NONE;NONE	dist=NONE;dist=NONE	.	.
CM002658.1	25114749	25114749	C	T	intergenic	NONE;NONE	dist=NONE;dist=NONE	.	.
CM002658.1	25114725	25114725	T	G	intergenic	NONE;NONE	dist=NONE;dist=NONE	.	.
CM002658.1	25114717	25114717	C	T	intergenic	NONE;NONE	dist=NONE;dist=NONE	.	.
CM002658.1	25114698	25114698	T	G	intergenic	NONE;NONE	dist=NONE;dist=NONE	.	.
CM002658.1	25114671	25114671	A	G	intergenic	NONE;NONE	dist=NONE;dist=NONE	.	.
CM002658.1	25114669	25114669	T	A	intergenic	NONE;NONE	dist=NONE;dist=NONE	.	.
CM002658.1	25883178	25883178	G	A	intergenic	NONE;NONE	dist=NONE;dist=NONE	.	.
CM002658.1	25883179	25883179	A	G	intergenic	NONE;NONE	dist=NONE;dist=NONE	.	.
CM002658.1	25883199	25883199	A	T	intergenic	NONE;NONE	dist=NONE;dist=NONE	.	.
CM002658.1	25883208	25883208	C	T	intergenic	NONE;NONE	dist=NONE;dist=NONE	.	.
CM002658.1	25883224	25883224	C	T	intergenic	NONE;NONE	dist=NONE;dist=NONE	.	.
CM002658.1	25883224	25883224	C	T	intergenic	NONE;NONE	dist=NONE;dist=NONE	.	.
CM002658.1	25883208	25883208	C	T	intergenic	NONE;NONE	dist=NONE;dist=NONE	.	.
CM002658.1	25883199	25883199	A	T	intergenic	NONE;NONE	dist=NONE;dist=NONE	.	.
CM002658.1	25883179	25883179	A	G	intergenic	NONE;NONE	dist=NONE;dist=NONE	.	.
CM002658.1	25883178	25883178	G	A	intergenic	NONE;NONE	dist=NONE;dist=NONE	.	.
CM002658.1	25883162	25883162	G	A	intergenic	NONE;NONE	dist=NONE;dist=NONE	.	.
CM002658.1	25883152	25883152	C	G	intergenic	NONE;NONE	dist=NONE;dist=NONE	.	.
CM002658.1	25909646	25909646	C	T	intergenic	NONE;NONE	dist=NONE;dist=NONE	.	.
CM002658.1	25909649	25909649	C	G	intergenic	NONE;NONE	dist=NONE;dist=NONE	.	.
CM002658.1	25910271	25910271	C	G	intergenic	NONE;NONE	dist=NONE;dist=NONE	.	.
CM002658.1	25910231	25910231	C	T	intergenic	NONE;NONE	dist=NONE;dist=NONE	.	.
CM002658.1	25911073	25911073	C	T	intergenic	NONE;NONE	dist=NONE;dist=NONE	.	.
CM002658.1	35820898	35820898	T	C	intergenic	NONE;NONE	dist=NONE;dist=NONE	.	.
CM002658.1	37095465	37095465	G	A	intergenic	NONE;NONE	dist=NONE;dist=NONE	.	.
CM002658.1	37114819	37114819	T	G	intergenic	NONE;NONE	dist=NONE;dist=NONE	.	.
CM002658.1	37865160	37865160	C	G	intergenic	NONE;NONE	dist=NONE;dist=NONE	.	.
CM002658.1	37865210	37865210	A	G	intergenic	NONE;NONE	dist=NONE;dist=NONE	.	.
CM002658.1	37865297	37865297	C	T	intergenic	NONE;NONE	dist=NONE;dist=NONE	.	.
CM002658.1	39397901	39397901	C	T	intergenic	NONE;NONE	dist=NONE;dist=NONE	.	.
CM002658.1	43366554	43366554	T	G	intergenic	NONE;NONE	dist=NONE;dist=NONE	.	.
CM002658.1	43366544	43366544	G	T	intergenic	NONE;NONE	dist=NONE;dist=NONE	.	.
CM002658.1	43366507	43366507	A	G	intergenic	NONE;NONE	dist=NONE;dist=NONE	.	.
CM002658.1	47899950	47899950	C	G	intergenic	NONE;NONE	dist=NONE;dist=NONE	.	.
CM002659.1	1815202	1815202	G	A	intergenic	NONE;NONE	dist=NONE;dist=NONE	.	.
CM002659.1	1815213	1815213	A	T	intergenic	NONE;NONE	dist=NONE;dist=NONE	.	.
CM002659.1	3119647	3119647	A	T	intergenic	NONE;NONE	dist=NONE;dist=NONE	.	.
CM002659.1	3119619	3119619	G	C	intergenic	NONE;NONE	dist=NONE;dist=NONE	.	.
CM002659.1	3119559	3119559	T	G	intergenic	NONE;NONE	dist=NONE;dist=NONE	.	.
CM002659.1	3119517	3119517	C	A	intergenic	NONE;NONE	dist=NONE;dist=NONE	.	.
CM002659.1	3870671	3870671	C	A	intergenic	NONE;NONE	dist=NONE;dist=NONE	.	.
CM002660.1	1243733	1243733	C	T	intergenic	NONE;NONE	dist=NONE;dist=NONE	.	.
CM002660.1	1243717	1243717	C	T	intergenic	NONE;NONE	dist=NONE;dist=NONE	.	.
CM002660.1	2335113	2335113	C	G	intergenic	NONE;NONE	dist=NONE;dist=NONE	.	.
CM002660.1	2335086	2335086	A	T	intergenic	NONE;NONE	dist=NONE;dist=NONE	.	.
CM002660.1	2335056	2335056	A	G	intergenic	NONE;NONE	dist=NONE;dist=NONE	.	.
CM002660.1	2335024	2335024	T	C	intergenic	NONE;NONE	dist=NONE;dist=NONE	.	.
CM002660.1	4979325	4979325	G	C	intergenic	NONE;NONE	dist=NONE;dist=NONE	.	.
CM002660.1	7042179	7042179	A	T	intergenic	NONE;NONE	dist=NONE;dist=NONE	.	.
CM002660.1	7042301	7042301	A	C	intergenic	NONE;NONE	dist=NONE;dist=NONE	.	.
CM002660.1	9640680	9640680	G	A	intergenic	NONE;NONE	dist=NONE;dist=NONE	.	.
CM002660.1	9640665	9640665	A	G	intergenic	NONE;NONE	dist=NONE;dist=NONE	.	.
CM002660.1	9640660	9640660	C	T	intergenic	NONE;NONE	dist=NONE;dist=NONE	.	.
CM002660.1	9640648	9640648	G	A	intergenic	NONE;NONE	dist=NONE;dist=NONE	.	.
CM002660.1	9640556	9640556	C	T	intergenic	NONE;NONE	dist=NONE;dist=NONE	.	.
CM002660.1	11371932	11371932	C	T	intergenic	NONE;NONE	dist=NONE;dist=NONE	.	.
CM002660.1	14579273	14579273	G	T	intergenic	NONE;NONE	dist=NONE;dist=NONE	.	.
CM002660.1	16470230	16470230	T	A	intergenic	NONE;NONE	dist=NONE;dist=NONE	.	.
CM002660.1	16470229	16470229	C	T	intergenic	NONE;NONE	dist=NONE;dist=NONE	.	.
CM002660.1	16470209	16470209	T	C	intergenic	NONE;NONE	dist=NONE;dist=NONE	.	.
CM002660.1	17497737	17497737	A	G	intergenic	NONE;NONE	dist=NONE;dist=NONE	.	.
CM002660.1	17497725	17497725	A	C	intergenic	NONE;NONE	dist=NONE;dist=NONE	.	.
CM002660.1	17497724	17497724	C	T	intergenic	NONE;NONE	dist=NONE;dist=NONE	.	.
CM002660.1	17497692	17497692	A	T	intergenic	NONE;NONE	dist=NONE;dist=NONE	.	.
CM002660.1	17497681	17497681	T	G	intergenic	NONE;NONE	dist=NONE;dist=NONE	.	.
CM002660.1	17497658	17497658	A	G	intergenic	NONE;NONE	dist=NONE;dist=NONE	.	.
CM002660.1	17497652	17497652	G	C	intergenic	NONE;NONE	dist=NONE;dist=NONE	.	.
CM002660.1	17497634	17497634	A	G	intergenic	NONE;NONE	dist=NONE;dist=NONE	.	.
CM002660.1	20229187	20229187	C	T	intergenic	NONE;NONE	dist=NONE;dist=NONE	.	.
CM002660.1	21486773	21486773	G	A	intergenic	NONE;NONE	dist=NONE;dist=NONE	.	.
CM002660.1	21486767	21486767	T	G	intergenic	NONE;NONE	dist=NONE;dist=NONE	.	.
CM002660.1	21494431	21494431	G	A	intergenic	NONE;NONE	dist=NONE;dist=NONE	.	.
CM002660.1	22490341	22490341	C	T	intergenic	NONE;NONE	dist=NONE;dist=NONE	.	.
CM002660.1	22490326	22490326	A	T	intergenic	NONE;NONE	dist=NONE;dist=NONE	.	.
CM002660.1	22490322	22490322	A	T	intergenic	NONE;NONE	dist=NONE;dist=NONE	.	.
CM002660.1	22490319	22490319	G	A	intergenic	NONE;NONE	dist=NONE;dist=NONE	.	.
CM002660.1	22490318	22490318	T	G	intergenic	NONE;NONE	dist=NONE;dist=NONE	.	.
CM002660.1	22490311	22490311	A	T	intergenic	NONE;NONE	dist=NONE;dist=NONE	.	.
CM002660.1	22490267	22490267	A	G	intergenic	NONE;NONE	dist=NONE;dist=NONE	.	.
CM002660.1	22490258	22490258	A	G	intergenic	NONE;NONE	dist=NONE;dist=NONE	.	.
CM002660.1	22490250	22490250	G	A	intergenic	NONE;NONE	dist=NONE;dist=NONE	.	.
CM002660.1	22490245	22490245	T	C	intergenic	NONE;NONE	dist=NONE;dist=NONE	.	.
CM002660.1	22490236	22490236	T	C	intergenic	NONE;NONE	dist=NONE;dist=NONE	.	.
CM002660.1	23279316	23279316	T	C	intergenic	NONE;NONE	dist=NONE;dist=NONE	.	.
CM002660.1	25831732	25831732	C	T	intergenic	NONE;NONE	dist=NONE;dist=NONE	.	.
CM002660.1	25834176	25834176	A	T	intergenic	NONE;NONE	dist=NONE;dist=NONE	.	.
CM002660.1	25852742	25852742	A	G	intergenic	NONE;NONE	dist=NONE;dist=NONE	.	.
CM002660.1	25852727	25852727	C	T	intergenic	NONE;NONE	dist=NONE;dist=NONE	.	.
CM002660.1	25852710	25852710	T	A	intergenic	NONE;NONE	dist=NONE;dist=NONE	.	.
CM002660.1	26932958	26932958	G	A	intergenic	NONE;NONE	dist=NONE;dist=NONE	.	.
CM002660.1	28278195	28278195	C	T	intergenic	NONE;NONE	dist=NONE;dist=NONE	.	.
CM002660.1	28278203	28278203	G	A	intergenic	NONE;NONE	dist=NONE;dist=NONE	.	.
CM002660.1	29224858	29224858	G	A	intergenic	NONE;NONE	dist=NONE;dist=NONE	.	.
CM002660.1	29225112	29225112	G	A	intergenic	NONE;NONE	dist=NONE;dist=NONE	.	.
CM002660.1	29225266	29225266	A	C	intergenic	NONE;NONE	dist=NONE;dist=NONE	.	.
CM002660.1	29225278	29225278	A	C	intergenic	NONE;NONE	dist=NONE;dist=NONE	.	.
CM002660.1	29225285	29225285	A	G	intergenic	NONE;NONE	dist=NONE;dist=NONE	.	.
CM002660.1	29225342	29225342	A	G	intergenic	NONE;NONE	dist=NONE;dist=NONE	.	.
CM002660.1	29228040	29228040	C	T	intergenic	NONE;NONE	dist=NONE;dist=NONE	.	.
CM002660.1	29227972	29227972	T	C	intergenic	NONE;NONE	dist=NONE;dist=NONE	.	.
CM002660.1	29884551	29884551	C	T	intergenic	NONE;NONE	dist=NONE;dist=NONE	.	.
CM002660.1	29884629	29884629	G	A	intergenic	NONE;NONE	dist=NONE;dist=NONE	.	.
CM002660.1	29884647	29884647	T	C	intergenic	NONE;NONE	dist=NONE;dist=NONE	.	.
CM002660.1	31731723	31731723	A	G	intergenic	NONE;NONE	dist=NONE;dist=NONE	.	.
CM002660.1	31731712	31731712	G	A	intergenic	NONE;NONE	dist=NONE;dist=NONE	.	.
CM002660.1	31731710	31731710	G	A	intergenic	NONE;NONE	dist=NONE;dist=NONE	.	.
CM002660.1	31731695	31731695	G	A	intergenic	NONE;NONE	dist=NONE;dist=NONE	.	.
CM002660.1	31731656	31731656	C	T	intergenic	NONE;NONE	dist=NONE;dist=NONE	.	.
CM002660.1	31731639	31731639	C	T	intergenic	NONE;NONE	dist=NONE;dist=NONE	.	.
CM002660.1	31731589	31731589	T	A	intergenic	NONE;NONE	dist=NONE;dist=NONE	.	.
CM002660.1	31731556	31731556	T	A	intergenic	NONE;NONE	dist=NONE;dist=NONE	.	.
CM002660.1	31731540	31731540	G	T	intergenic	NONE;NONE	dist=NONE;dist=NONE	.	.
CM002660.1	31731536	31731536	C	A	intergenic	NONE;NONE	dist=NONE;dist=NONE	.	.
CM002660.1	31731530	31731530	T	C	intergenic	NONE;NONE	dist=NONE;dist=NONE	.	.
CM002660.1	31731890	31731890	C	T	intergenic	NONE;NONE	dist=NONE;dist=NONE	.	.
CM002660.1	31732191	31732191	G	A	intergenic	NONE;NONE	dist=NONE;dist=NONE	.	.
CM002660.1	31732152	31732152	C	T	intergenic	NONE;NONE	dist=NONE;dist=NONE	.	.
CM002660.1	31732125	31732125	T	C	intergenic	NONE;NONE	dist=NONE;dist=NONE	.	.
CM002660.1	33063910	33063910	G	A	intergenic	NONE;NONE	dist=NONE;dist=NONE	.	.
CM002660.1	33063903	33063903	G	A	intergenic	NONE;NONE	dist=NONE;dist=NONE	.	.
CM002660.1	33063796	33063796	T	G	intergenic	NONE;NONE	dist=NONE;dist=NONE	.	.
CM002660.1	34380866	34380866	G	A	intergenic	NONE;NONE	dist=NONE;dist=NONE	.	.
CM002660.1	40008505	40008505	C	A	intergenic	NONE;NONE	dist=NONE;dist=NONE	.	.
CM002660.1	40008456	40008456	A	C	intergenic	NONE;NONE	dist=NONE;dist=NONE	.	.
CM002660.1	40008422	40008422	C	A	intergenic	NONE;NONE	dist=NONE;dist=NONE	.	.
CM002660.1	41354144	41354144	A	T	intergenic	NONE;NONE	dist=NONE;dist=NONE	.	.
CM002660.1	41354190	41354190	C	A	intergenic	NONE;NONE	dist=NONE;dist=NONE	.	.
CM002660.1	41354194	41354194	G	A	intergenic	NONE;NONE	dist=NONE;dist=NONE	.	.
CM002660.1	41354204	41354204	C	T	intergenic	NONE;NONE	dist=NONE;dist=NONE	.	.
CM002660.1	42871314	42871314	A	C	intergenic	NONE;NONE	dist=NONE;dist=NONE	.	.
CM002660.1	42871286	42871286	G	A	intergenic	NONE;NONE	dist=NONE;dist=NONE	.	.
CM002660.1	42871097	42871097	A	C	intergenic	NONE;NONE	dist=NONE;dist=NONE	.	.
CM002660.1	42980166	42980166	C	A	intergenic	NONE;NONE	dist=NONE;dist=NONE	.	.
CM002660.1	42980169	42980169	C	G	intergenic	NONE;NONE	dist=NONE;dist=NONE	.	.
CM002660.1	43268256	43268256	A	G	intergenic	NONE;NONE	dist=NONE;dist=NONE	.	.
CM002660.1	43268485	43268485	G	A	intergenic	NONE;NONE	dist=NONE;dist=NONE	.	.
CM002660.1	43268500	43268500	T	C	intergenic	NONE;NONE	dist=NONE;dist=NONE	.	.
CM002660.1	43268523	43268523	A	G	intergenic	NONE;NONE	dist=NONE;dist=NONE	.	.
CM002660.1	43268529	43268529	G	A	intergenic	NONE;NONE	dist=NONE;dist=NONE	.	.
CM002660.1	43268530	43268530	A	G	intergenic	NONE;NONE	dist=NONE;dist=NONE	.	.
CM002660.1	44720998	44720998	A	C	intergenic	NONE;NONE	dist=NONE;dist=NONE	.	.
CM002660.1	44721007	44721007	A	G	intergenic	NONE;NONE	dist=NONE;dist=NONE	.	.
CM002660.1	44839566	44839566	C	A	intergenic	NONE;NONE	dist=NONE;dist=NONE	.	.
CM002660.1	44839589	44839589	C	A	intergenic	NONE;NONE	dist=NONE;dist=NONE	.	.
CM002660.1	44839611	44839611	G	A	intergenic	NONE;NONE	dist=NONE;dist=NONE	.	.
CM002660.1	45237068	45237068	A	T	intergenic	NONE;NONE	dist=NONE;dist=NONE	.	.
CM002660.1	45237069	45237069	A	T	intergenic	NONE;NONE	dist=NONE;dist=NONE	.	.
CM002660.1	45237070	45237070	A	T	intergenic	NONE;NONE	dist=NONE;dist=NONE	.	.
CM002660.1	45237090	45237090	C	T	intergenic	NONE;NONE	dist=NONE;dist=NONE	.	.
CM002660.1	45237106	45237106	A	G	intergenic	NONE;NONE	dist=NONE;dist=NONE	.	.
CM002660.1	45237123	45237123	A	T	intergenic	NONE;NONE	dist=NONE;dist=NONE	.	.
CM002660.1	45237133	45237133	C	T	intergenic	NONE;NONE	dist=NONE;dist=NONE	.	.
CM002660.1	45237134	45237134	C	T	intergenic	NONE;NONE	dist=NONE;dist=NONE	.	.
CM002660.1	45237152	45237152	G	C	intergenic	NONE;NONE	dist=NONE;dist=NONE	.	.
CM002660.1	45237153	45237153	C	G	intergenic	NONE;NONE	dist=NONE;dist=NONE	.	.
CM002660.1	47303529	47303529	C	T	intergenic	NONE;NONE	dist=NONE;dist=NONE	.	.
CM002660.1	47635092	47635092	C	T	intergenic	NONE;NONE	dist=NONE;dist=NONE	.	.
CM002660.1	47635035	47635035	T	A	intergenic	NONE;NONE	dist=NONE;dist=NONE	.	.
CM002660.1	47635026	47635026	G	C	intergenic	NONE;NONE	dist=NONE;dist=NONE	.	.
CM002660.1	50496357	50496357	A	G	intergenic	NONE;NONE	dist=NONE;dist=NONE	.	.
CM002660.1	51617561	51617561	T	C	intergenic	NONE;NONE	dist=NONE;dist=NONE	.	.
CM002660.1	51652526	51652526	C	T	intergenic	NONE;NONE	dist=NONE;dist=NONE	.	.
CM002660.1	51652539	51652539	C	G	intergenic	NONE;NONE	dist=NONE;dist=NONE	.	.
CM002660.1	51652549	51652549	T	A	intergenic	NONE;NONE	dist=NONE;dist=NONE	.	.
CM002660.1	51652583	51652583	A	G	intergenic	NONE;NONE	dist=NONE;dist=NONE	.	.
CM002660.1	51652599	51652599	A	C	intergenic	NONE;NONE	dist=NONE;dist=NONE	.	.
CM002660.1	51652607	51652607	G	A	intergenic	NONE;NONE	dist=NONE;dist=NONE	.	.
CM002660.1	54079995	54079995	G	A	intergenic	NONE;NONE	dist=NONE;dist=NONE	.	.
CM002660.1	55142204	55142204	G	T	intergenic	NONE;NONE	dist=NONE;dist=NONE	.	.
CM002660.1	58605880	58605880	G	A	intergenic	NONE;NONE	dist=NONE;dist=NONE	.	.
CM002660.1	60203704	60203704	T	C	intergenic	NONE;NONE	dist=NONE;dist=NONE	.	.
CM002660.1	60203663	60203663	A	T	intergenic	NONE;NONE	dist=NONE;dist=NONE	.	.
CM002660.1	60203637	60203637	C	G	intergenic	NONE;NONE	dist=NONE;dist=NONE	.	.
CM002660.1	60203633	60203633	A	G	intergenic	NONE;NONE	dist=NONE;dist=NONE	.	.
CM002660.1	60247140	60247140	T	C	intergenic	NONE;NONE	dist=NONE;dist=NONE	.	.
CM002660.1	60247120	60247120	A	G	intergenic	NONE;NONE	dist=NONE;dist=NONE	.	.
CM002660.1	60247092	60247092	G	A	intergenic	NONE;NONE	dist=NONE;dist=NONE	.	.
CM002660.1	60247087	60247087	G	C	intergenic	NONE;NONE	dist=NONE;dist=NONE	.	.
CM002660.1	60965235	60965235	C	A	intergenic	NONE;NONE	dist=NONE;dist=NONE	.	.
CM002660.1	60965259	60965259	A	G	intergenic	NONE;NONE	dist=NONE;dist=NONE	.	.
CM002660.1	60965295	60965295	G	A	intergenic	NONE;NONE	dist=NONE;dist=NONE	.	.
CM002660.1	60965305	60965305	C	T	intergenic	NONE;NONE	dist=NONE;dist=NONE	.	.
CM002660.1	62345515	62345515	T	G	intergenic	NONE;NONE	dist=NONE;dist=NONE	.	.
CM002661.1	1644291	1644291	C	T	intergenic	NONE;NONE	dist=NONE;dist=NONE	.	.
CM002661.1	1644269	1644269	G	A	intergenic	NONE;NONE	dist=NONE;dist=NONE	.	.
CM002661.1	3771865	3771865	G	A	intergenic	NONE;NONE	dist=NONE;dist=NONE	.	.
CM002661.1	3771747	3771747	G	A	intergenic	NONE;NONE	dist=NONE;dist=NONE	.	.
CM002661.1	4729552	4729552	C	G	intergenic	NONE;NONE	dist=NONE;dist=NONE	.	.
CM002661.1	4834247	4834247	A	G	intergenic	NONE;NONE	dist=NONE;dist=NONE	.	.
CM002661.1	5427000	5427000	A	C	intergenic	NONE;NONE	dist=NONE;dist=NONE	.	.
CM002661.1	5426730	5426730	T	C	intergenic	NONE;NONE	dist=NONE;dist=NONE	.	.
CM002661.1	5426691	5426691	C	T	intergenic	NONE;NONE	dist=NONE;dist=NONE	.	.
CM002661.1	5463781	5463781	T	A	intergenic	NONE;NONE	dist=NONE;dist=NONE	.	.
CM002661.1	5463724	5463724	C	A	intergenic	NONE;NONE	dist=NONE;dist=NONE	.	.
CM002661.1	5873506	5873506	G	A	intergenic	NONE;NONE	dist=NONE;dist=NONE	.	.
CM002661.1	7085402	7085402	G	T	intergenic	NONE;NONE	dist=NONE;dist=NONE	.	.
CM002661.1	7085497	7085497	G	A	intergenic	NONE;NONE	dist=NONE;dist=NONE	.	.
CM002661.1	7085461	7085461	C	T	intergenic	NONE;NONE	dist=NONE;dist=NONE	.	.
CM002662.1	815001	815001	G	C	intergenic	NONE;NONE	dist=NONE;dist=NONE	.	.
CM002662.1	815002	815002	G	A	intergenic	NONE;NONE	dist=NONE;dist=NONE	.	.
CM002662.1	815008	815008	G	A	intergenic	NONE;NONE	dist=NONE;dist=NONE	.	.
CM002662.1	815014	815014	T	A	intergenic	NONE;NONE	dist=NONE;dist=NONE	.	.
CM002662.1	815018	815018	G	A	intergenic	NONE;NONE	dist=NONE;dist=NONE	.	.
CM002662.1	815100	815100	T	C	intergenic	NONE;NONE	dist=NONE;dist=NONE	.	.
CM002662.1	1233339	1233339	G	A	intergenic	NONE;NONE	dist=NONE;dist=NONE	.	.
CM002662.1	1533815	1533815	C	A	intergenic	NONE;NONE	dist=NONE;dist=NONE	.	.
CM002662.1	1533821	1533821	A	G	intergenic	NONE;NONE	dist=NONE;dist=NONE	.	.
CM002662.1	1533848	1533848	G	A	intergenic	NONE;NONE	dist=NONE;dist=NONE	.	.
CM002662.1	1533856	1533856	A	G	intergenic	NONE;NONE	dist=NONE;dist=NONE	.	.
CM002662.1	1533874	1533874	C	T	intergenic	NONE;NONE	dist=NONE;dist=NONE	.	.
CM002662.1	2428456	2428456	C	T	intergenic	NONE;NONE	dist=NONE;dist=NONE	.	.
CM002662.1	2428449	2428449	G	A	intergenic	NONE;NONE	dist=NONE;dist=NONE	.	.
CM002662.1	2428413	2428413	G	A	intergenic	NONE;NONE	dist=NONE;dist=NONE	.	.
CM002662.1	2428406	2428406	G	T	intergenic	NONE;NONE	dist=NONE;dist=NONE	.	.
CM002662.1	2428380	2428380	T	C	intergenic	NONE;NONE	dist=NONE;dist=NONE	.	.
CM002662.1	2428367	2428367	T	G	intergenic	NONE;NONE	dist=NONE;dist=NONE	.	.
CM002662.1	4938779	4938779	C	T	intergenic	NONE;NONE	dist=NONE;dist=NONE	.	.
CM002662.1	7603064	7603064	C	A	intergenic	NONE;NONE	dist=NONE;dist=NONE	.	.
CM002662.1	10660152	10660152	C	A	intergenic	NONE;NONE	dist=NONE;dist=NONE	.	.
CM002662.1	10660250	10660250	G	C	intergenic	NONE;NONE	dist=NONE;dist=NONE	.	.
CM002662.1	10660206	10660206	C	T	intergenic	NONE;NONE	dist=NONE;dist=NONE	.	.
CM002662.1	10700250	10700250	G	A	intergenic	NONE;NONE	dist=NONE;dist=NONE	.	.
CM002662.1	10700256	10700256	G	A	intergenic	NONE;NONE	dist=NONE;dist=NONE	.	.
CM002662.1	10700259	10700259	A	G	intergenic	NONE;NONE	dist=NONE;dist=NONE	.	.
CM002662.1	10700272	10700272	G	A	intergenic	NONE;NONE	dist=NONE;dist=NONE	.	.
CM002662.1	10700274	10700274	C	T	intergenic	NONE;NONE	dist=NONE;dist=NONE	.	.
CM002662.1	10700275	10700275	C	G	intergenic	NONE;NONE	dist=NONE;dist=NONE	.	.
CM002662.1	10700289	10700289	G	C	intergenic	NONE;NONE	dist=NONE;dist=NONE	.	.
CM002662.1	10700291	10700291	T	C	intergenic	NONE;NONE	dist=NONE;dist=NONE	.	.
CM002662.1	10700221	10700221	C	T	intergenic	NONE;NONE	dist=NONE;dist=NONE	.	.
CM002662.1	11602819	11602819	C	A	intergenic	NONE;NONE	dist=NONE;dist=NONE	.	.
CM002662.1	12146022	12146022	T	C	intergenic	NONE;NONE	dist=NONE;dist=NONE	.	.
CM002662.1	12146023	12146023	A	G	intergenic	NONE;NONE	dist=NONE;dist=NONE	.	.
CM002662.1	12146056	12146056	C	T	intergenic	NONE;NONE	dist=NONE;dist=NONE	.	.
CM002662.1	12146074	12146074	C	A	intergenic	NONE;NONE	dist=NONE;dist=NONE	.	.
CM002662.1	12146148	12146148	G	A	intergenic	NONE;NONE	dist=NONE;dist=NONE	.	.
CM002662.1	13804597	13804597	A	T	intergenic	NONE;NONE	dist=NONE;dist=NONE	.	.
CM002662.1	14083410	14083410	G	T	intergenic	NONE;NONE	dist=NONE;dist=NONE	.	.
CM002662.1	14083554	14083554	A	G	intergenic	NONE;NONE	dist=NONE;dist=NONE	.	.
CM002662.1	14085759	14085759	C	T	intergenic	NONE;NONE	dist=NONE;dist=NONE	.	.
CM002662.1	14085760	14085760	T	G	intergenic	NONE;NONE	dist=NONE;dist=NONE	.	.
CM002662.1	14085787	14085787	A	G	intergenic	NONE;NONE	dist=NONE;dist=NONE	.	.
CM002662.1	14085807	14085807	A	C	intergenic	NONE;NONE	dist=NONE;dist=NONE	.	.
CM002662.1	14085833	14085833	A	T	intergenic	NONE;NONE	dist=NONE;dist=NONE	.	.
CM002662.1	15370294	15370294	C	G	intergenic	NONE;NONE	dist=NONE;dist=NONE	.	.
CM002662.1	15370240	15370240	G	T	intergenic	NONE;NONE	dist=NONE;dist=NONE	.	.
CM002662.1	15370087	15370087	C	T	intergenic	NONE;NONE	dist=NONE;dist=NONE	.	.
CM002662.1	17125586	17125586	C	A	intergenic	NONE;NONE	dist=NONE;dist=NONE	.	.
CM002662.1	17125564	17125564	T	G	intergenic	NONE;NONE	dist=NONE;dist=NONE	.	.
CM002662.1	17125552	17125552	G	A	intergenic	NONE;NONE	dist=NONE;dist=NONE	.	.
CM002662.1	17551937	17551937	C	G	intergenic	NONE;NONE	dist=NONE;dist=NONE	.	.
CM002662.1	17551921	17551921	C	T	intergenic	NONE;NONE	dist=NONE;dist=NONE	.	.
CM002662.1	18625542	18625542	G	A	intergenic	NONE;NONE	dist=NONE;dist=NONE	.	.
CM002662.1	18625546	18625546	C	T	intergenic	NONE;NONE	dist=NONE;dist=NONE	.	.
CM002662.1	20116919	20116919	T	G	intergenic	NONE;NONE	dist=NONE;dist=NONE	.	.
CM002662.1	20118245	20118245	T	C	intergenic	NONE;NONE	dist=NONE;dist=NONE	.	.
CM002662.1	20126145	20126145	G	A	intergenic	NONE;NONE	dist=NONE;dist=NONE	.	.
CM002662.1	20126138	20126138	A	G	intergenic	NONE;NONE	dist=NONE;dist=NONE	.	.
CM002662.1	20126130	20126130	G	A	intergenic	NONE;NONE	dist=NONE;dist=NONE	.	.
CM002662.1	20126127	20126127	C	G	intergenic	NONE;NONE	dist=NONE;dist=NONE	.	.
CM002662.1	20210900	20210900	C	G	intergenic	NONE;NONE	dist=NONE;dist=NONE	.	.
CM002662.1	20555476	20555476	C	T	intergenic	NONE;NONE	dist=NONE;dist=NONE	.	.
CM002662.1	21519096	21519096	C	T	intergenic	NONE;NONE	dist=NONE;dist=NONE	.	.
CM002662.1	21519127	21519127	T	G	intergenic	NONE;NONE	dist=NONE;dist=NONE	.	.
CM002662.1	21519199	21519199	G	A	intergenic	NONE;NONE	dist=NONE;dist=NONE	.	.
CM002662.1	21519225	21519225	A	C	intergenic	NONE;NONE	dist=NONE;dist=NONE	.	.
CM002662.1	21519226	21519226	A	C	intergenic	NONE;NONE	dist=NONE;dist=NONE	.	.
CM002662.1	21519230	21519230	C	T	intergenic	NONE;NONE	dist=NONE;dist=NONE	.	.
CM002662.1	22614435	22614435	C	T	intergenic	NONE;NONE	dist=NONE;dist=NONE	.	.
CM002662.1	22614407	22614407	T	C	intergenic	NONE;NONE	dist=NONE;dist=NONE	.	.
CM002662.1	22614389	22614389	A	G	intergenic	NONE;NONE	dist=NONE;dist=NONE	.	.
CM002662.1	22614322	22614322	A	G	intergenic	NONE;NONE	dist=NONE;dist=NONE	.	.
CM002662.1	22614301	22614301	G	A	intergenic	NONE;NONE	dist=NONE;dist=NONE	.	.
CM002662.1	22614269	22614269	T	C	intergenic	NONE;NONE	dist=NONE;dist=NONE	.	.
CM002662.1	22614243	22614243	T	G	intergenic	NONE;NONE	dist=NONE;dist=NONE	.	.
CM002662.1	24131123	24131123	G	A	intergenic	NONE;NONE	dist=NONE;dist=NONE	.	.
CM002662.1	24131168	24131168	C	A	intergenic	NONE;NONE	dist=NONE;dist=NONE	.	.
CM002662.1	24131199	24131199	T	A	intergenic	NONE;NONE	dist=NONE;dist=NONE	.	.
CM002662.1	25185509	25185509	C	A	intergenic	NONE;NONE	dist=NONE;dist=NONE	.	.
CM002662.1	25185489	25185489	C	T	intergenic	NONE;NONE	dist=NONE;dist=NONE	.	.
CM002662.1	25185445	25185445	G	A	intergenic	NONE;NONE	dist=NONE;dist=NONE	.	.
CM002662.1	25185278	25185278	A	G	intergenic	NONE;NONE	dist=NONE;dist=NONE	.	.
CM002662.1	25185226	25185226	A	T	intergenic	NONE;NONE	dist=NONE;dist=NONE	.	.
CM002662.1	25185203	25185203	C	T	intergenic	NONE;NONE	dist=NONE;dist=NONE	.	.
CM002662.1	25564341	25564341	G	A	intergenic	NONE;NONE	dist=NONE;dist=NONE	.	.
CM002662.1	25564358	25564358	C	G	intergenic	NONE;NONE	dist=NONE;dist=NONE	.	.
CM002662.1	25564390	25564390	G	A	intergenic	NONE;NONE	dist=NONE;dist=NONE	.	.
CM002662.1	25564394	25564394	T	G	intergenic	NONE;NONE	dist=NONE;dist=NONE	.	.
CM002662.1	25564395	25564395	T	G	intergenic	NONE;NONE	dist=NONE;dist=NONE	.	.
CM002662.1	25564396	25564396	A	C	intergenic	NONE;NONE	dist=NONE;dist=NONE	.	.
CM002662.1	25564432	25564432	C	T	intergenic	NONE;NONE	dist=NONE;dist=NONE	.	.
CM002662.1	25817510	25817510	T	G	intergenic	NONE;NONE	dist=NONE;dist=NONE	.	.
CM002662.1	25817504	25817504	G	A	intergenic	NONE;NONE	dist=NONE;dist=NONE	.	.
CM002662.1	25817461	25817461	G	T	intergenic	NONE;NONE	dist=NONE;dist=NONE	.	.
CM002662.1	25817416	25817416	C	T	intergenic	NONE;NONE	dist=NONE;dist=NONE	.	.
CM002662.1	26437126	26437126	T	C	intergenic	NONE;NONE	dist=NONE;dist=NONE	.	.
CM002662.1	28426693	28426693	C	G	intergenic	NONE;NONE	dist=NONE;dist=NONE	.	.
CM002662.1	28426692	28426692	A	G	intergenic	NONE;NONE	dist=NONE;dist=NONE	.	.
CM002662.1	28426647	28426647	C	T	intergenic	NONE;NONE	dist=NONE;dist=NONE	.	.
CM002662.1	28426640	28426640	T	C	intergenic	NONE;NONE	dist=NONE;dist=NONE	.	.
CM002662.1	28426612	28426612	C	T	intergenic	NONE;NONE	dist=NONE;dist=NONE	.	.
CM002662.1	30332057	30332057	C	A	intergenic	NONE;NONE	dist=NONE;dist=NONE	.	.
CM002662.1	31107646	31107646	G	A	intergenic	NONE;NONE	dist=NONE;dist=NONE	.	.
CM002662.1	31107615	31107615	A	G	intergenic	NONE;NONE	dist=NONE;dist=NONE	.	.
CM002662.1	31107595	31107595	A	C	intergenic	NONE;NONE	dist=NONE;dist=NONE	.	.
CM002662.1	31139160	31139160	A	G	intergenic	NONE;NONE	dist=NONE;dist=NONE	.	.
CM002662.1	31139149	31139149	T	G	intergenic	NONE;NONE	dist=NONE;dist=NONE	.	.
CM002662.1	31139141	31139141	G	A	intergenic	NONE;NONE	dist=NONE;dist=NONE	.	.
CM002662.1	31139138	31139138	T	A	intergenic	NONE;NONE	dist=NONE;dist=NONE	.	.
CM002662.1	31139119	31139119	T	C	intergenic	NONE;NONE	dist=NONE;dist=NONE	.	.
CM002662.1	31139106	31139106	C	A	intergenic	NONE;NONE	dist=NONE;dist=NONE	.	.
CM002662.1	31139098	31139098	G	A	intergenic	NONE;NONE	dist=NONE;dist=NONE	.	.
CM002662.1	31138798	31138798	G	T	intergenic	NONE;NONE	dist=NONE;dist=NONE	.	.
CM002662.1	31138795	31138795	G	T	intergenic	NONE;NONE	dist=NONE;dist=NONE	.	.
CM002662.1	31139667	31139667	T	A	intergenic	NONE;NONE	dist=NONE;dist=NONE	.	.
CM002662.1	31139712	31139712	C	G	intergenic	NONE;NONE	dist=NONE;dist=NONE	.	.
CM002662.1	31139718	31139718	G	A	intergenic	NONE;NONE	dist=NONE;dist=NONE	.	.
CM002662.1	31139733	31139733	G	C	intergenic	NONE;NONE	dist=NONE;dist=NONE	.	.
CM002662.1	31849973	31849973	A	C	intergenic	NONE;NONE	dist=NONE;dist=NONE	.	.
CM002662.1	31849984	31849984	C	T	intergenic	NONE;NONE	dist=NONE;dist=NONE	.	.
CM002662.1	31850003	31850003	C	A	intergenic	NONE;NONE	dist=NONE;dist=NONE	.	.
CM002662.1	31850048	31850048	A	C	intergenic	NONE;NONE	dist=NONE;dist=NONE	.	.
CM002662.1	31850050	31850050	C	T	intergenic	NONE;NONE	dist=NONE;dist=NONE	.	.
CM002662.1	31850067	31850067	A	C	intergenic	NONE;NONE	dist=NONE;dist=NONE	.	.
CM002662.1	33539941	33539941	G	A	intergenic	NONE;NONE	dist=NONE;dist=NONE	.	.
CM002662.1	33539905	33539905	C	A	intergenic	NONE;NONE	dist=NONE;dist=NONE	.	.
CM002662.1	34101198	34101198	C	G	intergenic	NONE;NONE	dist=NONE;dist=NONE	.	.
CM002662.1	34101247	34101247	C	T	intergenic	NONE;NONE	dist=NONE;dist=NONE	.	.
CM002662.1	34156461	34156461	A	G	intergenic	NONE;NONE	dist=NONE;dist=NONE	.	.
CM002662.1	34210134	34210134	C	T	intergenic	NONE;NONE	dist=NONE;dist=NONE	.	.
CM002662.1	34210177	34210177	T	C	intergenic	NONE;NONE	dist=NONE;dist=NONE	.	.
CM002662.1	34558771	34558771	G	C	intergenic	NONE;NONE	dist=NONE;dist=NONE	.	.
CM002662.1	34768654	34768654	C	T	intergenic	NONE;NONE	dist=NONE;dist=NONE	.	.
CM002662.1	34768638	34768638	G	T	intergenic	NONE;NONE	dist=NONE;dist=NONE	.	.
CM002662.1	34768556	34768556	T	C	intergenic	NONE;NONE	dist=NONE;dist=NONE	.	.
CM002662.1	35649846	35649846	T	G	intergenic	NONE;NONE	dist=NONE;dist=NONE	.	.
CM002662.1	35649842	35649842	A	C	intergenic	NONE;NONE	dist=NONE;dist=NONE	.	.
CM002662.1	35649814	35649814	G	A	intergenic	NONE;NONE	dist=NONE;dist=NONE	.	.
CM002662.1	35649787	35649787	T	A	intergenic	NONE;NONE	dist=NONE;dist=NONE	.	.
CM002662.1	35649770	35649770	G	T	intergenic	NONE;NONE	dist=NONE;dist=NONE	.	.
CM002662.1	36798971	36798971	T	G	intergenic	NONE;NONE	dist=NONE;dist=NONE	.	.
CM002662.1	39066874	39066874	T	A	intergenic	NONE;NONE	dist=NONE;dist=NONE	.	.
CM002662.1	39437070	39437070	G	A	intergenic	NONE;NONE	dist=NONE;dist=NONE	.	.
CM002662.1	39437063	39437063	T	A	intergenic	NONE;NONE	dist=NONE;dist=NONE	.	.
CM002662.1	41925496	41925496	G	A	intergenic	NONE;NONE	dist=NONE;dist=NONE	.	.
CM002662.1	41925482	41925482	C	A	intergenic	NONE;NONE	dist=NONE;dist=NONE	.	.
CM002662.1	42731660	42731660	C	T	intergenic	NONE;NONE	dist=NONE;dist=NONE	.	.
CM002662.1	42731694	42731694	C	T	intergenic	NONE;NONE	dist=NONE;dist=NONE	.	.
CM002662.1	42731698	42731698	G	C	intergenic	NONE;NONE	dist=NONE;dist=NONE	.	.
CM002662.1	42731734	42731734	C	T	intergenic	NONE;NONE	dist=NONE;dist=NONE	.	.
CM002662.1	42731749	42731749	G	A	intergenic	NONE;NONE	dist=NONE;dist=NONE	.	.
CM002662.1	42731765	42731765	T	C	intergenic	NONE;NONE	dist=NONE;dist=NONE	.	.
CM002662.1	44202095	44202095	G	A	intergenic	NONE;NONE	dist=NONE;dist=NONE	.	.
CM002662.1	44202098	44202098	G	C	intergenic	NONE;NONE	dist=NONE;dist=NONE	.	.
CM002662.1	44202103	44202103	C	T	intergenic	NONE;NONE	dist=NONE;dist=NONE	.	.
CM002662.1	44202107	44202107	C	A	intergenic	NONE;NONE	dist=NONE;dist=NONE	.	.
CM002662.1	44202131	44202131	A	T	intergenic	NONE;NONE	dist=NONE;dist=NONE	.	.
CM002662.1	44260651	44260651	A	G	intergenic	NONE;NONE	dist=NONE;dist=NONE	.	.
CM002662.1	44267438	44267438	C	T	intergenic	NONE;NONE	dist=NONE;dist=NONE	.	.
CM002662.1	44269721	44269721	G	C	intergenic	NONE;NONE	dist=NONE;dist=NONE	.	.
CM002662.1	44269950	44269950	A	G	intergenic	NONE;NONE	dist=NONE;dist=NONE	.	.
CM002662.1	44269938	44269938	T	G	intergenic	NONE;NONE	dist=NONE;dist=NONE	.	.
CM002662.1	44269929	44269929	C	G	intergenic	NONE;NONE	dist=NONE;dist=NONE	.	.
CM002662.1	44269905	44269905	T	A	intergenic	NONE;NONE	dist=NONE;dist=NONE	.	.
CM002662.1	44406623	44406623	A	T	intergenic	NONE;NONE	dist=NONE;dist=NONE	.	.
CM002662.1	44406777	44406777	G	T	intergenic	NONE;NONE	dist=NONE;dist=NONE	.	.
CM002662.1	44408197	44408197	C	G	intergenic	NONE;NONE	dist=NONE;dist=NONE	.	.
CM002662.1	44408268	44408268	G	A	intergenic	NONE;NONE	dist=NONE;dist=NONE	.	.
CM002662.1	44408684	44408684	A	G	intergenic	NONE;NONE	dist=NONE;dist=NONE	.	.
CM002662.1	47094534	47094534	C	A	intergenic	NONE;NONE	dist=NONE;dist=NONE	.	.
CM002662.1	47565924	47565924	T	C	intergenic	NONE;NONE	dist=NONE;dist=NONE	.	.
CM002662.1	47565924	47565924	T	C	intergenic	NONE;NONE	dist=NONE;dist=NONE	.	.
CM002662.1	47577399	47577399	C	T	intergenic	NONE;NONE	dist=NONE;dist=NONE	.	.
CM002662.1	47577425	47577425	T	A	intergenic	NONE;NONE	dist=NONE;dist=NONE	.	.
CM002662.1	47577452	47577452	G	A	intergenic	NONE;NONE	dist=NONE;dist=NONE	.	.
CM002662.1	47577495	47577495	G	A	intergenic	NONE;NONE	dist=NONE;dist=NONE	.	.
CM002662.1	47890413	47890413	T	C	intergenic	NONE;NONE	dist=NONE;dist=NONE	.	.
CM002662.1	47890399	47890399	G	C	intergenic	NONE;NONE	dist=NONE;dist=NONE	.	.
CM002662.1	47891249	47891249	T	G	intergenic	NONE;NONE	dist=NONE;dist=NONE	.	.
CM002662.1	47891220	47891220	A	G	intergenic	NONE;NONE	dist=NONE;dist=NONE	.	.
CM002662.1	47891203	47891203	G	A	intergenic	NONE;NONE	dist=NONE;dist=NONE	.	.
CM002662.1	47891762	47891762	C	T	intergenic	NONE;NONE	dist=NONE;dist=NONE	.	.
CM002662.1	48867247	48867247	T	A	intergenic	NONE;NONE	dist=NONE;dist=NONE	.	.
CM002662.1	49091869	49091869	G	C	intergenic	NONE;NONE	dist=NONE;dist=NONE	.	.
CM002662.1	50139942	50139942	G	A	intergenic	NONE;NONE	dist=NONE;dist=NONE	.	.
CM002662.1	50139828	50139828	G	A	intergenic	NONE;NONE	dist=NONE;dist=NONE	.	.
CM002662.1	50139804	50139804	C	T	intergenic	NONE;NONE	dist=NONE;dist=NONE	.	.
CM002662.1	50197468	50197468	T	C	intergenic	NONE;NONE	dist=NONE;dist=NONE	.	.
CM002662.1	50197480	50197480	C	T	intergenic	NONE;NONE	dist=NONE;dist=NONE	.	.
CM002662.1	50197501	50197501	G	T	intergenic	NONE;NONE	dist=NONE;dist=NONE	.	.
CM002662.1	50197527	50197527	G	T	intergenic	NONE;NONE	dist=NONE;dist=NONE	.	.
CM002662.1	50197538	50197538	G	A	intergenic	NONE;NONE	dist=NONE;dist=NONE	.	.
CM002662.1	50197596	50197596	C	T	intergenic	NONE;NONE	dist=NONE;dist=NONE	.	.
CM002662.1	50197558	50197558	C	T	intergenic	NONE;NONE	dist=NONE;dist=NONE	.	.
CM002662.1	50197729	50197729	G	A	intergenic	NONE;NONE	dist=NONE;dist=NONE	.	.
CM002663.1	1216517	1216517	C	G	intergenic	NONE;NONE	dist=NONE;dist=NONE	.	.
CM002663.1	1216592	1216592	A	T	intergenic	NONE;NONE	dist=NONE;dist=NONE	.	.
CM002663.1	1216594	1216594	C	A	intergenic	NONE;NONE	dist=NONE;dist=NONE	.	.
CM002663.1	1554662	1554662	C	G	intergenic	NONE;NONE	dist=NONE;dist=NONE	.	.
CM002663.1	1554625	1554625	C	T	intergenic	NONE;NONE	dist=NONE;dist=NONE	.	.
CM002663.1	1554732	1554732	A	T	intergenic	NONE;NONE	dist=NONE;dist=NONE	.	.
CM002663.1	1554721	1554721	G	A	intergenic	NONE;NONE	dist=NONE;dist=NONE	.	.
CM002663.1	1554718	1554718	T	A	intergenic	NONE;NONE	dist=NONE;dist=NONE	.	.
CM002663.1	1554717	1554717	G	A	intergenic	NONE;NONE	dist=NONE;dist=NONE	.	.
CM002663.1	1554716	1554716	T	G	intergenic	NONE;NONE	dist=NONE;dist=NONE	.	.
CM002663.1	1554715	1554715	A	C	intergenic	NONE;NONE	dist=NONE;dist=NONE	.	.
CM002663.1	1554709	1554709	G	A	intergenic	NONE;NONE	dist=NONE;dist=NONE	.	.
CM002663.1	1554706	1554706	A	C	intergenic	NONE;NONE	dist=NONE;dist=NONE	.	.
CM002663.1	1554690	1554690	C	T	intergenic	NONE;NONE	dist=NONE;dist=NONE	.	.
CM002663.1	1554684	1554684	C	T	intergenic	NONE;NONE	dist=NONE;dist=NONE	.	.
CM002663.1	1554679	1554679	C	T	intergenic	NONE;NONE	dist=NONE;dist=NONE	.	.
CM002663.1	1554666	1554666	G	A	intergenic	NONE;NONE	dist=NONE;dist=NONE	.	.
CM002663.1	1554654	1554654	G	T	intergenic	NONE;NONE	dist=NONE;dist=NONE	.	.
CM002663.1	1554651	1554651	C	G	intergenic	NONE;NONE	dist=NONE;dist=NONE	.	.
CM002663.1	1554649	1554649	A	T	intergenic	NONE;NONE	dist=NONE;dist=NONE	.	.
CM002663.1	1554633	1554633	A	T	intergenic	NONE;NONE	dist=NONE;dist=NONE	.	.
[truncated: 8,327 more rows]

## Sheet: ST7
Functional annotation of variants, Chr. picta as 2 groups
[truncated: 13,305 more rows]

[truncated: 4 more sheets: ST8, ST9, ST10, ST11]
