# Supplementary material for: Sea Turtle Population Genomic Discovery: Global and Locus-Specific Signatures of Polymorphism, Selection, and Adaptive Potential
Source: Genome Biol Evol. 2019 Sep 4;11(10):2797–806. doi: 10.1093/gbe/evz190 (PMC6786478; doi:10.1093/gbe/evz190)
Supplement: evz190_Supplementary_Data [file evz190_supplementary_data.zip › SUPPLEMENTARY DATA FILES FOR FINAL PUBLICATION evz190/Script_Figure3_STRUCTURE_vis.R]

# install.packages(c("Cairo","devtools","ggplot2","gridExtra","gtable","tidyr"),dependencies=T)

# devtools::install_github('royfrancis/pophelper')

library(pophelper)

create_plot = function(file_names, plot_title) {
  read_file = readQ(files=file_names, indlabfromfile = TRUE)
  em <- evannoMethodStructure(summariseQ(tabulateQ(read_file)), writetable=T, exportplot = T)
  plotQ(qlist=read_file[c(12,22,32,42)], imgoutput="join",returnplot=F,exportplot=T, returndata=T, basesize=2, sppos="right",splabcol="black",spbgcol="white",splab=c("K=2", "K=3", "K=4", "K=5"), splabsize = 4,
        clustercol=clist$merry, showlegend = F, legendkeysize = 2, legendtextsize = 2,
        showyaxis = T, showticks=F,panelspacer=0.4,
        grplab=turtle_labels,grplabsize=1,linesize=0.8,pointsize=2, imgtype="pdf",
        showtitle=T, titlelab=plot_title, titlesize=8)
}

assign_file_names = function(name_type) {
  output = c()
  for (i in c(1,2,3,4,5)) {
    for (j in 1:10) {
      if (name_type == "myd1") {
        file_name = sprintf("populations.structure_out%i_myd1_%i_f", i, j)
      }
      else if (name_type == "myd2") {
        file_name = sprintf("populations.structure_out%i_myd2_%i_f", i, j)
      }
      else if (name_type == "pic1") {
        file_name = sprintf("populations.structure_out%i_pic1_%i_f", i, j)
      }
      else {
        file_name = sprintf("populations.structure_out%i_pic2_%i_f", i, j)
      }
      output = c(output, file_name)
    }
  }
  return(output)
}

clump_together = function(files_to_clump) {
  slist = readQ(files=files_to_clump)
  clumppExport(qlist=slist, useexe = T)
}

clist <- list(
  "shiny"=c("#1D72F5","#DF0101","#77CE61", "#FF9326","#A945FF","#0089B2","#FDF060","#FFA6B2","#BFF217","#60D5FD","#CC1577","#F2B950","#7FB21D","#EC496F","#326397","#B26314","#027368","#A4A4A4","#610B5E"),
  "strong"=c("#11A4C8","#63C2C5","#1D4F9F","#0C516D","#2A2771","#396D35","#80C342","#725DA8","#B62025","#ED2224","#ED1943","#ED3995","#7E277C","#F7EC16","#F8941E","#8C2A1C","#808080"),
  "oceanfive"=c("#00A0B0", "#6A4A3C", "#CC333F", "#EB6841", "#EDC951"),
  "keeled"=c("#48B098", "#91CB62", "#FFEE3B", "#FB9013", "#FF3C28"),
  "vintage"=c("#400F13", "#027368", "#A3BF3F", "#F2B950", "#D93A2B"),
  "muted"=c("#46BDDD","#82DDCE","#F5F06A","#F5CC6A","#F57E6A"),
  "teal"=c("#CFF09E","#A8DBA8","#79BD9A","#3B8686","#0B486B"),
  "merry"=c("#5BC0EB","#FDE74C","#9BC53D","#E55934","#FA7921"),
  "funky"=c("#A6CEE3", "#3F8EAA", "#79C360", "#E52829", "#FDB762","#ED8F47","#9471B4"),
  "retro"=c("#01948E","#A9C4E2","#E23560","#01A7B3","#FDA963","#323665","#EC687D"),
  "cb_paired"=c("#A6CEE3","#1F78B4","#B2DF8A","#33A02C","#FB9A99","#E31A1C","#FDBF6F","#FF7F00","#CAB2D6","#6A3D9A","#FFFF99","#B15928"),
  "cb_set3"=c("#8DD3C7","#FFFFB3","#BEBADA","#FB8072","#80B1D3","#FDB462","#B3DE69","#FCCDE5","#D9D9D9","#BC80BD","#CCEBC5","#FFED6F"),
  "morris"=c("#4D94CC","#34648A","#8B658A","#9ACD32","#CC95CC","#9ACD32","#8B3A39","#CD6601","#CC5C5B","#8A4500"),
  "wong"=c("#000000","#E69F00","#56B4E9","#009E73","#F0E442","#006699","#D55E00","#CC79A7"),
  "krzywinski"=c("#006E82","#8214A0","#005AC8","#00A0FA","#FA78FA","#14D2DC","#AA0A3C","#FA7850","#0AB45A","#F0F032","#A0FA82","#FAE6BE"))

sfiles_myd1 = assign_file_names("myd1")
sfiles_myd2 = assign_file_names("myd2")
sfiles_pic1 = assign_file_names("pic1")
sfiles_pic2 = assign_file_names("pic2")

turtle_set = read.table("turtle_labels.txt", header=F, sep = "\t", stringsAsFactors = F)
turtle_labels = turtle_set[,1,drop=FALSE]
colnames(turtle_labels) = " "

create_plot(sfiles_myd1, "C. mydas")
create_plot(sfiles_myd2, "C. mydas: AC, FB")
create_plot(sfiles_pic1, "C. picta")
create_plot(sfiles_pic2, "C. picta: AC, FB")
